# Supplementary material for: Network hubs in root-associated fungal metacommunities
Source: Microbiome. 2018 Jun 23;6:116. doi: 10.1186/s40168-018-0497-1 (PMC6015470; doi:10.1186/s40168-018-0497-1)
Supplement: Supplementary file 1 — Data S1. UNIX scripts for the bioinformatic pipeline. (ZIP 6 kb) [file 40168_2018_497_MOESM1_ESM.zip]

Archive with 12 entries (9 files):
- Additional.file_1/
- Additional.file_1/Clustering.Taxon.Assignment.ITS94.sh
- __MACOSX/
- __MACOSX/Additional.file_1/
- __MACOSX/Additional.file_1/._Clustering.Taxon.Assignment.ITS94.sh
- Additional.file_1/Clustering.Taxon.Assignment.ITS97.sh
- __MACOSX/Additional.file_1/._Clustering.Taxon.Assignment.ITS97.sh
- Additional.file_1/Clustering.Taxon.Assignment.rbcL98.sh
- __MACOSX/Additional.file_1/._Clustering.Taxon.Assignment.rbcL98.sh
- Additional.file_1/Filtering.sh
- __MACOSX/Additional.file_1/._Filtering.sh
- __MACOSX/._Additional.file_1
