# Supplementary material for: Network hubs in root-associated fungal metacommunities
Source: Microbiome. 2018 Jun 23;6:116. doi: 10.1186/s40168-018-0497-1 (PMC6015470; doi:10.1186/s40168-018-0497-1)
Supplement: Supplementary file 1 — Data S1. UNIX scripts for the bioinformatic pipeline. (ZIP 6 kb) [file 40168_2018_497_MOESM1_ESM.zip › Additional.file_1/Clustering.Taxon.Assignment.ITS94.sh]

#Claident ver. 2016.07.05

# Clustering with VSEARCH.

clclassseqv --minident=0.94 --numthreads=16 clcleanseqv.*/primarycluster.denoised.fasta.gz clclassseqv.SE120.94


# OPTIONAL. Mapping of raw reads that were removed in the previous noisy-read detection process but are mapped to the clustered OTUs with a given cutoff similarity.

clrecoverseqv --minident=0.94 --centroid=clclassseqv.SE120.94/clustered.fasta --numthreads=16 clcleanseqv.*/primarycluster.fasta.gz clrecoverseqv.SE120.94

cd ./clrecoverseqv.SE120.94


# De-novo chimera removal with UCHIME.

clrunuchime --otufile=clustered.otu.gz clustered.fasta chimera.denovo


# Reference-based chimera removal with UCHIME.

#clrunuchime --referencedb=unite20160101 chimera.denovo/nonchimeras.fasta chimera.ref


# Generating a sample x OTU summary table. Only the OTUs that appear in the above chimera-excluded fasta file will appear in the summary matrix.

clsumclass clustered.otu.gz summary.txt

#clfiltersum --otuseq=chimera.denovo/nonchimeras.fasta summary.txt summary.nonchimeras.txt


# Removing OTUs with low abundance from the summary matrix. Various options defining "rare" OTUs are available (see the help message of the command).

clfiltersum --minntotalseqotu=10 summary.txt summary.10more.txt


# Removing rare OTUs from the fasta file.

clfilterseq --otufile=clustered.otu.gz --minnseq=10 clustered.fasta 10more.fasta


# QC-auto search with the "overall_genus" sub-database.

clmakecachedb --blastdb=overall_genus --numthreads=16 10more.fasta cache.overall_genus

clidentseq --blastdb=cache.overall_genus --numthreads=16 --hyperthreads=2 10more.fasta Genus.clidentseq.txt


# Taonomic assignment with the LCA algorithm.
# Strict LCA assignment for the "overall_genus" search.

classigntax --taxdb=overall_genus Genus.clidentseq.txt Genus_strict.txt

# Relaxed LCA assignment for the "overall_genus" search.

classigntax --taxdb=overall_genus --maxpopposer=0.05 --minsoratio=19 Genus.clidentseq.txt Genus_relax.txt


# Merging of the LCA/genus, relaxed-LCA/genus results.

clmergeassign --priority=descend Genus_strict.txt Genus_relax.txt combined.txt
