# Supplementary material for: Network hubs in root-associated fungal metacommunities
Source: Microbiome. 2018 Jun 23;6:116. doi: 10.1186/s40168-018-0497-1 (PMC6015470; doi:10.1186/s40168-018-0497-1)
Supplement: Supplementary file 1 — Data S1. UNIX scripts for the bioinformatic pipeline. (ZIP 6 kb) [file 40168_2018_497_MOESM1_ESM.zip › Additional.file_1/Filtering.sh]

#Claident ver. 2016.07.05

## Pipeine without the forward-reverse merging. 
# Filtering of merged reads. The "--minquallen" option can be used for the triming of low quality 3' ends (see Claident help message for more info).

# ITS

for f in `ls *ITS1F.forward.fastq.gz | grep -o -P '^[^\.]+'`
do clfilterseq --minqual=30 --minquallen=3 --minlen=120 --maxplowqual=0.1 --numthreads=16 $f.forward.fastq.gz $f.filtered.SE120.fastq
done

# Detection/removal of noisy reads.

for f in `ls *filtered.SE120.fastq | grep -o -P '^[^\.]+'`
do clcleanseqv --derepmode=PREFIX --primarymaxnmismatch=0 --secondarymaxnmismatch=1 --pnoisycluster=0.5 --numthreads=16 $f.filtered.SE120.fastq clcleanseqv.$f
done


# rbcL

for f in `ls *rbcL_F3.forward.fastq.gz | grep -o -P '^[^\.]+'`
do clfilterseq --minqual=30 --minquallen=3 --minlen=200 --maxplowqual=0.1 --numthreads=16 $f.forward.fastq.gz $f.filtered.SE200.fastq
done

# Detection/removal of noisy reads.

for f in `ls *filtered.SE200.fastq | grep -o -P '^[^\.]+'`
do clcleanseqv --derepmode=PREFIX --primarymaxnmismatch=0 --secondarymaxnmismatch=1 --pnoisycluster=0.5 --numthreads=16 $f.filtered.SE200.fastq clcleanseqv.$f
done
