# Supplementary material for: Network hubs in root-associated fungal metacommunities
Source: Microbiome. 2018 Jun 23;6:116. doi: 10.1186/s40168-018-0497-1 (PMC6015470; doi:10.1186/s40168-018-0497-1)
Supplement: Supplementary file 4 — Data S4. Information of 8080 fungal OTUs analyzed. (XLSX 4319 kb) [file 40168_2018_497_MOESM4_ESM.xlsx]

## Sheet: Caption
Sheet title	Description
OTU.info	Network index scors of the 8080 fungal OTUs. Degree, betweenness, closeness, and eigenvector centrality scores were scaled to vary from 0 to 1.

## Sheet: OTU.Info
OTU	OTU.code	kingdom	phylum	class	order	family	genus	species	Guild	Taxon_Level	Trophic_Mode	Growth_Morphology	Trait	Confidence_Ranking	Category.In.This.Study	Nreads.TES	Nreads.TOMA	Nreads.YKS	Nreads.SGD	Nreads.YSD	Nreads.YAKU	Nreads.YONA	Nreads.IRI	Nreads.North	Nreads.South	Nreads.All	betweenness.ALL	degree.ALL	closeness.ALL	eigenvector.centrality.ALL	degree.North	closeness.North	eigenvector.centrality.North	betweenness.North	degree.South	closeness.South	eigenvector.centrality.South	betweenness.South	betweenness.local.mean.ALL	betweenness.local.mean.North	betweenness.local.mean.South	degree.TES	betweenness.TES	eigenvector.centrality.TES	closeness.TES	degree.TOMA	betweenness.TOMA	eigenvector.centrality.TOMA	closeness.TOMA
F_0001	1111:19615:9323__T604__S_0532	Fungi	Basidiomycota	Agaricomycetes	Russulales	Russulaceae	Lactarius	0	Ectomycorrhizal	13	Symbiotroph	Agaricoid	NULL	Highly_Probable	Ectomycorrhizal	5108	29010	2703	13486	9509	0	0	0	50307	9509	59816	0.0971278	0.299456	0.548523	0.260386	0.430267	0.800738	0.222222	0.401446	0.0646258	0.237885	0.0666667	0.00236284	0.225467	0.264397	0.0697472	0.5	0.374163	0.720073	0.804349	0.625	0.499121	0.859573	0.899308
F_0002	1101:28381:13783__T593__S_0439	Fungi	Basidiomycota	Agaricomycetes	Russulales	Russulaceae	Russula	0	Ectomycorrhizal	13	Symbiotroph	Agaricoid	NULL	Highly_Probable	Ectomycorrhizal	0	11007	1076	15389	0	0	0	0	27472	0	27472	0.0288524	0.105263	0.43038	0.0752949	0.172107	0.638376	0.0555556	0.231666	NA	NA	NA	NA	0.24236	0.24236	NA	NA	NA	NA	NA	0.375	0.251167	0.609822	0.744783
F_0003	1111:5974:14675__T604__S_1305	Fungi	Basidiomycota	Agaricomycetes	Russulales	Russulaceae	Lactarius	0	Ectomycorrhizal	13	Symbiotroph	Agaricoid	NULL	Highly_Probable	Ectomycorrhizal	0	0	0	0	20469	2988	1849	0	0	25306	25306	0.0751006	0.179673	0.489451	0.125456	NA	NA	NA	NA	0.336735	0.594714	0.266667	0.205359	0.24587	NA	0.24587	NA	NA	NA	NA	NA	NA	NA	NA
F_0004	1104:22330:11524__T604__S_0658	Fungi	Basidiomycota	Agaricomycetes	Russulales	Russulaceae	Russula	0	Ectomycorrhizal	13	Symbiotroph	Agaricoid	NULL	Highly_Probable	Ectomycorrhizal	0	19884	4381	256	0	0	0	0	24521	0	24521	0.0103179	0.123412	0.371308	0.205256	0.20178	0.468635	0.222222	0.0810039	NA	NA	NA	NA	0.192631	0.192631	NA	NA	NA	NA	NA	0.5625	0.436186	0.761652	0.839536
F_0005	1101:15798:12747__T593__S_0619	Fungi	Basidiomycota	Agaricomycetes	Russulales	Russulaceae	Lactarius	0	Ectomycorrhizal	13	Symbiotroph	Agaricoid	NULL	Highly_Probable	Ectomycorrhizal	3559	0	127	15111	0	0	0	0	18797	0	18797	0.0151394	0.0980036	0.405063	0.0626467	0.160237	0.553506	0.0555556	0.125774	NA	NA	NA	NA	0.098229	0.098229	NA	0.222222	0.111988	0.396803	0.495683	NA	NA	NA	NA
F_0006	2101:5350:9101__T593__S_1085	Fungi	Basidiomycota	Agaricomycetes	Agaricales	Tricholomataceae	Mycena	0	Undefined_Saprotroph	13	Saprotroph	NULL	NULL	Probable	Saprotroph	0	0	0	0	11	0	10655	7387	0	18053	18053	0.057994	0.15608	0.443038	0.0383577	NA	NA	NA	NA	0.292517	0.497797	0.266667	0.140594	0.287889	NA	0.287889	NA	NA	NA	NA	NA	NA	NA	NA
F_0007	1109:23428:18390__T604__S_1124	Fungi	Ascomycota	Sordariomycetes	Diaporthales	Melanconidaceae	Melanconiella	0	Undefined_Saprotroph	13	Saprotroph	NULL	NULL	Probable	Saprotroph	0	450	754	3	161	6984	165	9128	1207	16438	17645	0.332582	0.263158	0.654008	0.0620851	0.0296736	0.435424	0	0.0476167	0.455782	0.629956	0.133333	0.314431	0.300386	0.208212	0.369517	NA	NA	NA	NA	0.0625	0.00507038	0.180316	0.182144
F_0008	1108:27717:15872__T593__S_1299	Fungi	Ascomycota	Leotiomycetes	Helotiales	Dermateaceae	Rhizodermea	Rhizodermea_veluwensis	Undefined_Saprotroph	13	Saprotroph	NULL	NULL	Probable	Saprotroph	0	0	13765	1031	1904	23	0	0	14796	1927	16723	0.0636073	0.330309	0.485232	0.971263	0.382789	0.450185	1	0.0595386	0.176871	0.334802	0.133333	0.0312515	0.251554	0.322885	0.180222	NA	NA	NA	NA	NA	NA	NA	NA
F_0009	1112:8093:15186__T593__S_1074	Fungi	Ascomycota	Sordariomycetes	Diaporthales	Melanconidaceae	Melanconiella	0	Undefined_Saprotroph	13	Saprotroph	NULL	NULL	Probable	Saprotroph	0	0	0	0	0	0	10380	4399	0	14779	14779	0.0861988	0.245009	0.447257	0.0594535	NA	NA	NA	NA	0.459184	0.506608	0.4	0.196832	0.938255	NA	0.938255	NA	NA	NA	NA	NA	NA	NA	NA
F_0010	1103:11000:21634__T593__S_1300	Fungi	Ascomycota	Leotiomycetes	0	Myxotrichaceae	Oidiodendron	0	Ericoid_Mycorrhizal	13	Pathotroph-Symbiotroph	Dark_Septate_Endophyte	NULL	Probable	Ericoid_Mycorrhizal	1178	998	4210	1600	4358	4	136	627	7986	5125	13111	0.410631	0.509982	0.772152	0.675777	0.543027	0.896679	0.611111	0.54463	0.329932	0.515419	0.2	0.142904	0.267319	0.359603	0.175036	0.555556	0.454764	0.773166	0.847317	0.5	0.36429	0.80486	0.865963
F_0011	2104:18498:12722__T604__S_1521	Fungi	Basidiomycota	Agaricomycetes	Cantharellales	Clavulinaceae	Clavulina	0	Ectomycorrhizal	13	Symbiotroph	Clavarioid	NULL	Highly_Probable	Ectomycorrhizal	0	0	0	0	9385	810	1816	0	0	12011	12011	0.0459214	0.0816697	0.464135	0.0528842	NA	NA	NA	NA	0.153061	0.537445	0.133333	0.12671	0.273165	NA	0.273165	NA	NA	NA	NA	NA	NA	NA	NA
F_0012	1104:15590:14396__T604__S_0149	Fungi	Basidiomycota	Agaricomycetes	Russulales	Russulaceae	Russula	0	Ectomycorrhizal	13	Symbiotroph	Agaricoid	NULL	Highly_Probable	Ectomycorrhizal	0	0	3169	0	0	8501	0	0	3169	8501	11670	0.0365566	0.0671506	0.421941	0.0973499	0.032641	0.335793	0.111111	0.0168651	0.085034	0.299559	0	0.0185289	0.384051	0.269527	0.498576	NA	NA	NA	NA	NA	NA	NA	NA
F_0013	2110:15974:13639__T604__S_0734	Fungi	Ascomycota	Leotiomycetes	Helotiales	Helotiaceae	0	0	-	-	-	-	-	-	Others_Unknown	3672	4918	2699	0	0	0	0	0	11289	0	11289	0.00937383	0.154265	0.409283	0.177795	0.252226	0.564576	0.166667	0.0744653	NA	NA	NA	NA	0.0754648	0.0754648	NA	0.0555556	0.0180581	0.252058	0.36509	0.1875	0.0831394	0.476349	0.571074
F_0014	1105:26889:15785__T593__S_1166	Fungi	Basidiomycota	Agaricomycetes	Russulales	Russulaceae	Russula	0	Ectomycorrhizal	13	Symbiotroph	Agaricoid	NULL	Highly_Probable	Ectomycorrhizal	0	0	10889	0	0	0	0	0	10889	0	10889	0.00200232	0.0961887	0.329114	0.383856	0.15727	0.357934	0.444444	0.0153816	NA	NA	NA	NA	0.694401	0.694401	NA	NA	NA	NA	NA	NA	NA	NA	NA
F_0015	1103:14894:21976__T593__S_0090	Fungi	Ascomycota	0	0	0	0	0	-	-	-	-	-	-	Others_Unknown	2928	3692	0	4160	2	0	0	0	10780	2	10782	0.115598	0.268603	0.472574	0.113746	0.436202	0.723247	0.111111	0.762809	0	0.154185	0	0	0.590824	0.787765	0	0.5	0.363296	0.791514	0.827848	1	1	1	1
F_0016	1103:12557:9042__T593__S_0961	Fungi	Glomeromycota	Glomeromycetes	Glomerales	Glomeraceae	0	0	Arbuscular_Mycorrhizal	9	Symbiotroph	NULL	NULL	Highly_Probable	Arbuscular_Mycorrhizal	572	1611	152	0	1352	887	3737	1026	2335	7002	9337	0.633521	0.317604	0.890295	0.136985	0.175074	0.612546	0.0555556	0.219164	0.391156	0.898678	0.266667	0.581283	0.331915	0.337249	0.327914	0.777778	0.58524	0.858059	0.887507	0.4375	0.328846	0.685869	0.786123
F_0017	1101:16166:13646__T593__S_0955	Fungi	Ascomycota	0	0	0	0	0	-	-	-	-	-	-	Others_Unknown	0	0	25	0	360	19	7861	1006	25	9246	9271	0.137719	0.15608	0.540084	0.0554987	0	0.180812	0	0	0.289116	0.682819	0.333333	0.319027	0.183427	0	0.229283	NA	NA	NA	NA	NA	NA	NA	NA
F_0018	2105:27752:12326__T604__S_1384	Fungi	Basidiomycota	Agaricomycetes	Russulales	Russulaceae	Lactarius	0	Ectomycorrhizal	13	Symbiotroph	Agaricoid	NULL	Highly_Probable	Ectomycorrhizal	0	0	0	0	8846	16	0	0	0	8862	8862	0.00329237	0.0417423	0.329114	0.0424027	NA	NA	NA	NA	0.0782313	0.286344	0.0666667	0.00911208	0.0645385	NA	0.0645385	NA	NA	NA	NA	NA	NA	NA	NA
F_0019	1107:3612:15286__T604__S_0549	Fungi	Ascomycota	Leotiomycetes	Helotiales	Helotiaceae	Rhizoscyphus	Rhizoscyphus_aff._ericae_2_KO-2013	Root_Associated_Biotroph	13	Symbiotroph	Dark_Septate_Endophyte	NULL	Highly_Probable	Endophyte	0	6778	264	1780	0	0	0	0	8822	0	8822	0.0383558	0.22323	0.438819	0.191902	0.364985	0.656827	0.166667	0.317633	NA	NA	NA	NA	0.451365	0.451365	NA	NA	NA	NA	NA	0.8125	0.762544	0.927952	0.951611
F_0020	1102:20188:5653__T593__S_0389	Fungi	Basidiomycota	Agaricomycetes	Agaricales	Tricholomataceae	Mycena	0	Undefined_Saprotroph	13	Saprotroph	NULL	NULL	Probable	Saprotroph	4709	1659	1330	1110	0	0	0	0	8808	0	8808	0.0398942	0.130672	0.476793	0.136344	0.21365	0.785978	0.111111	0.312477	NA	NA	NA	NA	0.199121	0.199121	NA	0.5	0.372246	0.657673	0.717021	0.1875	0.106554	0.381266	0.589257
F_0021	1114:8877:15092__T593__S_0390	Fungi	Ascomycota	0	0	0	0	0	-	-	-	-	-	-	Others_Unknown	5230	435	0	2744	185	0	0	0	8409	185	8594	0.0918495	0.250454	0.493671	0.1315	0.388724	0.675277	0.111111	0.401428	0.0204082	0.211454	0	0.00278194	0.391522	0.487233	0.104388	1	1	1	1	0.375	0.26121	0.627629	0.752635
F_0022	1111:11887:2693__T604__S_0313	Fungi	Ascomycota	Sordariomycetes	Diaporthales	Melanconidaceae	Melanconiella	0	Undefined_Saprotroph	13	Saprotroph	NULL	NULL	Probable	Saprotroph	0	0	0	0	0	7531	744	82	0	8357	8357	0.0409947	0.141561	0.438819	0.0307573	NA	NA	NA	NA	0.265306	0.488987	0.133333	0.104553	0.302542	NA	0.302542	NA	NA	NA	NA	NA	NA	NA	NA
F_0023	2109:10555:7978__T593__S_1525	Fungi	Basidiomycota	Agaricomycetes	Agaricales	Tricholomataceae	0	0	-	-	-	-	-	-	Others_Unknown	0	0	7988	0	0	0	0	0	7988	0	7988	0.00169544	0.0689655	0.329114	0.307322	0.11276	0.357934	0.333333	0.0137395	NA	NA	NA	NA	0.682379	0.682379	NA	NA	NA	NA	NA	NA	NA	NA	NA
F_0024	2112:25866:5728__T604__S_0506	Fungi	Basidiomycota	Agaricomycetes	Agaricales	Tricholomataceae	Mycena	0	Undefined_Saprotroph	13	Saprotroph	NULL	NULL	Probable	Saprotroph	2178	5113	676	10	0	0	0	0	7977	0	7977	0.0288259	0.0671506	0.447257	0.0714428	0.109792	0.690037	0.0555556	0.223408	NA	NA	NA	NA	0.213493	0.213493	NA	0.277778	0.109947	0.4148	0.472366	0.3125	0.225329	0.579305	0.739587
F_0025	2112:4938:19984__T593__S_1040	Fungi	Ascomycota	Eurotiomycetes	Chaetothyriales	Herpotrichiellaceae	Cladophialophora	Cladophialophora_sp._KO-groupA_2014	Undefined_Saprotroph	13	Saprotroph	Facultative_Yeast	NULL	Probable	Saprotroph	0	0	0	9	6632	0	1310	0	9	7942	7951	0.0861935	0.37931	0.481013	0.240037	0	0.214022	0	0	0.707483	0.519824	0.666667	0.183036	0.534693	0	0.802039	NA	NA	NA	NA	NA	NA	NA	NA
F_0026	2101:17944:7836__T593__S_0343	Fungi	Glomeromycota	Glomeromycetes	Glomerales	Glomeraceae	Rhizophagus	0	Arbuscular_Mycorrhizal	9	Symbiotroph	NULL	NULL	Highly_Probable	Arbuscular_Mycorrhizal	5973	366	34	0	1043	0	529	0	6373	1572	7945	0.085859	0.112523	0.556962	0.0583185	0.121662	0.571956	0.0555556	0.113658	0.0680272	0.352423	0.0666667	0.0207925	0.132486	0.142892	0.116878	0.611111	0.397531	0.677398	0.654236	0.125	0.0311448	0.358608	0.471041
F_0027	1102:8668:20953__T604__S_0080	Fungi	Basidiomycota	Agaricomycetes	Russulales	Russulaceae	Russula	Russula_densifolia	Ectomycorrhizal	13	Symbiotroph	Agaricoid	NULL	Highly_Probable	Ectomycorrhizal	0	0	2635	2048	0	3095	0	0	4683	3095	7778	0.0476974	0.061706	0.443038	0.101614	0.0534125	0.402214	0.111111	0.0465516	0.0510204	0.290749	0	0.0119045	0.235803	0.197589	0.312232	NA	NA	NA	NA	NA	NA	NA	NA
F_0028	1102:15581:23866__T593__S_0024	Fungi	Basidiomycota	Agaricomycetes	Agaricales	Tricholomataceae	Mycena	Mycena_amicta	Undefined_Saprotroph	13	Saprotroph	NULL	NULL	Probable	Saprotroph	5039	0	267	2463	0	0	0	0	7769	0	7769	0.0175256	0.092559	0.413502	0.078422	0.151335	0.586716	0.0555556	0.135556	NA	NA	NA	NA	0.18637	0.18637	NA	0.611111	0.546932	0.88435	0.928198	NA	NA	NA	NA
F_0029	1104:18433:11077__T593__S_1108	Fungi	Ascomycota	Eurotiomycetes	Chaetothyriales	Herpotrichiellaceae	0	0	-	-	-	-	-	-	Others_Unknown	0	0	0	0	3819	430	3508	0	0	7757	7757	0.15121	0.533575	0.544304	0.292819	NA	NA	NA	NA	1	0.722467	1	0.414277	0.638398	NA	0.638398	NA	NA	NA	NA	NA	NA	NA	NA
F_0030	1106:15563:27203__T604__S_0843	Fungi	Basidiomycota	0	0	0	0	0	-	-	-	-	-	-	Others_Unknown	0	0	0	0	4166	0	2228	1295	0	7689	7689	0.0869023	0.137931	0.485232	0.0781041	NA	NA	NA	NA	0.258503	0.581498	0.2	0.230392	0.352884	NA	0.352884	NA	NA	NA	NA	NA	NA	NA	NA
F_0031	2107:11160:6977__T593__S_0065	Fungi	Ascomycota	0	0	0	0	0	-	-	-	-	-	-	Others_Unknown	7582	0	0	31	0	0	0	0	7613	0	7613	0.0116533	0.181488	0.371308	0.121344	0.296736	0.468635	0.111111	0.0917275	NA	NA	NA	NA	0.29947	0.29947	NA	0.722222	0.586665	0.920131	0.933248	NA	NA	NA	NA
F_0032	2104:15475:22025__T604__S_0360	Fungi	Basidiomycota	Agaricomycetes	0	0	0	0	-	-	-	-	-	-	Others_Unknown	0	0	0	0	0	6574	0	1023	0	7597	7597	0.0133828	0.0290381	0.371308	0.00361615	NA	NA	NA	NA	0.0544218	0.361233	0	0.0339007	0.137183	NA	0.137183	NA	NA	NA	NA	NA	NA	NA	NA
F_0033	2108:25908:14860__T604__S_0495	Fungi	Basidiomycota	Agaricomycetes	Agaricales	Bolbitiaceae	Agrocybe	Agrocybe_erebia	Undefined_Saprotroph	13	Saprotroph	NULL	NULL	Probable	Saprotroph	0	5924	0	1308	0	0	0	0	7232	0	7232	0.00303095	0.0362976	0.316456	0.0327542	0.0593472	0.328413	0.0555556	0.0242728	NA	NA	NA	NA	0.0833087	0.0833087	NA	NA	NA	NA	NA	0.25	0.154896	0.472861	0.651063
F_0034	1106:5608:11040__T593__S_0619	Fungi	Ascomycota	Eurotiomycetes	Chaetothyriales	Herpotrichiellaceae	Cladophialophora	Cladophialophora_chaetospira	Undefined_Saprotroph	13	Saprotroph	Facultative_Yeast	NULL	Probable	Saprotroph	1693	3004	235	2233	0	0	0	0	7165	0	7165	0.104936	0.393829	0.523207	0.347358	0.643917	0.9631	0.333333	0.79457	NA	NA	NA	NA	0.497169	0.497169	NA	0.888889	0.875399	0.983761	0.995948	0.75	0.624811	0.917443	0.933861
F_0035	1102:18935:3721__T604__S_0108	Fungi	Ascomycota	0	0	0	0	0	-	-	-	-	-	-	Others_Unknown	0	0	0	0	0	6526	0	573	0	7099	7099	0.0603878	0.170599	0.438819	0.0371095	NA	NA	NA	NA	0.319728	0.488987	0.0666667	0.155302	0.58694	NA	0.58694	NA	NA	NA	NA	NA	NA	NA	NA
F_0036	2109:12722:20857__T604__S_1018	Fungi	Basidiomycota	Agaricomycetes	Russulales	Russulaceae	Russula	0	Ectomycorrhizal	13	Symbiotroph	Agaricoid	NULL	Highly_Probable	Ectomycorrhizal	0	0	0	0	42	0	0	6946	0	6988	6988	0.0191353	0.0399274	0.345992	0.00258499	NA	NA	NA	NA	0.0748299	0.317181	0	0.0441775	0.116941	NA	0.116941	NA	NA	NA	NA	NA	NA	NA	NA
F_0037	2101:18874:20051__T593__S_0695	Fungi	Basidiomycota	Agaricomycetes	0	0	0	0	-	-	-	-	-	-	Others_Unknown	0	1070	0	5904	0	0	0	0	6974	0	6974	0.0122618	0.0344828	0.345992	0.0193567	0.0563798	0.405904	0	0.0718598	NA	NA	NA	NA	0.171725	0.171725	NA	NA	NA	NA	NA	0.1875	0.19549	0.428664	0.629178
F_0038	1111:17139:9321__T593__S_1519	Fungi	Basidiomycota	Agaricomycetes	Thelephorales	Thelephoraceae	0	0	-	-	-	-	-	-	Others_Unknown	0	0	5341	0	1490	0	0	0	5341	1490	6831	0.00907644	0.0580762	0.388186	0.182115	0.0712166	0.343173	0.166667	0.00429346	0.0238095	0.242291	0	0.00244259	0.139241	0.197078	0.0814037	NA	NA	NA	NA	NA	NA	NA	NA
F_0039	1106:22632:8587__T593__S_1362	Fungi	Ascomycota	Leotiomycetes	Helotiales	0	Leptodontidium	0	Undefined_Endophyte	13	Pathotroph-Symbiotroph	Dark_Septate_Endophyte	NULL	Highly_Probable	Endophyte	0	0	6752	0	0	2	0	0	6752	2	6754	0.00488539	0.165154	0.362869	0.705446	0.267062	0.357934	0.777778	0.0117246	0	0.193833	0	0	0.290068	0.580136	0	NA	NA	NA	NA	NA	NA	NA	NA
F_0040	1103:20893:19896__T593__S_0875	Fungi	Glomeromycota	Glomeromycetes	Glomerales	Glomeraceae	0	0	Arbuscular_Mycorrhizal	9	Symbiotroph	NULL	NULL	Highly_Probable	Arbuscular_Mycorrhizal	0	0	0	0	61	262	5355	1006	0	6684	6684	0.178937	0.38657	0.586498	0.115267	NA	NA	NA	NA	0.72449	0.819383	0.733333	0.442901	0.438043	NA	0.438043	NA	NA	NA	NA	NA	NA	NA	NA
F_0041	2107:14587:5137__T593__S_0766	Fungi	Ascomycota	Leotiomycetes	0	0	0	0	-	-	-	-	-	-	Others_Unknown	4	2495	0	4062	0	0	0	0	6561	0	6561	0.00280265	0.0635209	0.337553	0.0639132	0.103858	0.376384	0.0555556	0.0228193	NA	NA	NA	NA	0.0180761	0.0180761	NA	0	0	0.0389583	0.0638686	0.0625	0.0419534	0.330811	0.558486
F_0042	1107:13695:8073__T593__S_0643	Fungi	0	0	Mortierellales	Mortierellaceae	Mortierella	0	Undefined_Saprotroph	13	Saprotroph	NULL	NULL	Probable	Saprotroph	622	1455	622	753	2502	237	198	73	3452	3010	6462	1	1	1	1	1	1	0.777778	1	0.72449	0.819383	0.533333	0.568611	0.59419	0.736483	0.451897	0.722222	0.870578	0.926997	0.970656	0.9375	0.935184	0.978765	0.986414
F_0043	1102:20023:17504__T604__S_0653	Fungi	Basidiomycota	Agaricomycetes	Russulales	Russulaceae	Russula	0	Ectomycorrhizal	13	Symbiotroph	Agaricoid	NULL	Highly_Probable	Ectomycorrhizal	861	5185	0	401	0	0	0	0	6447	0	6447	0.0123246	0.0562613	0.375527	0.0533556	0.0919881	0.479705	0.0555556	0.0937659	NA	NA	NA	NA	0.108919	0.108919	NA	0.222222	0.112104	0.449673	0.541314	0.3125	0.198902	0.498041	0.672342
F_0044	1103:11766:13321__T604__S_0203	Fungi	Basidiomycota	Agaricomycetes	Russulales	Russulaceae	Lactarius	0	Ectomycorrhizal	13	Symbiotroph	Agaricoid	NULL	Highly_Probable	Ectomycorrhizal	0	0	0	0	0	5102	0	1293	0	6395	6395	0.0087098	0.0326679	0.35443	0.00637634	NA	NA	NA	NA	0.0612245	0.330396	0	0.0217075	0.108803	NA	0.108803	NA	NA	NA	NA	NA	NA	NA	NA
F_0045	1106:22459:14500__T593__S_0800	Fungi	Ascomycota	Leotiomycetes	Helotiales	0	Leptodontidium	0	Undefined_Endophyte	13	Pathotroph-Symbiotroph	Dark_Septate_Endophyte	NULL	Highly_Probable	Endophyte	0	0	0	0	3592	17	2553	2	0	6164	6164	0.0648944	0.163339	0.459916	0.0998546	NA	NA	NA	NA	0.306122	0.53304	0.266667	0.16893	0.178826	NA	0.178826	NA	NA	NA	NA	NA	NA	NA	NA
F_0046	1111:23131:20298__T593__S_0040	Fungi	Basidiomycota	Agaricomycetes	Russulales	Russulaceae	Russula	0	Ectomycorrhizal	13	Symbiotroph	Agaricoid	NULL	Highly_Probable	Ectomycorrhizal	5987	0	0	0	0	0	0	3	5987	3	5990	0.00790414	0.0653358	0.337553	0.0426086	0.103858	0.361624	0.0555556	0.0196336	0	0.136564	0	0	0.151874	0.303747	0	0.388889	0.303747	0.73381	0.81323	NA	NA	NA	NA
F_0047	1102:27653:20795__T593__S_1080	Fungi	Glomeromycota	Glomeromycetes	Glomerales	Glomeraceae	0	0	Arbuscular_Mycorrhizal	9	Symbiotroph	NULL	NULL	Highly_Probable	Arbuscular_Mycorrhizal	0	0	0	0	5	91	5511	307	0	5914	5914	0.0664868	0.324864	0.506329	0.105403	NA	NA	NA	NA	0.608844	0.629956	0.666667	0.162561	0.245616	NA	0.245616	NA	NA	NA	NA	NA	NA	NA	NA
F_0048	1106:17713:2317__T604__S_0976	Fungi	Basidiomycota	Agaricomycetes	Russulales	Russulaceae	Lactarius	0	Ectomycorrhizal	13	Symbiotroph	Agaricoid	NULL	Highly_Probable	Ectomycorrhizal	0	0	0	0	0	0	0	5805	0	5805	5805	0.00184795	0.0362976	0.308017	0.00125769	NA	NA	NA	NA	0.0680272	0.242291	0	0.00419663	0.0908447	NA	0.0908447	NA	NA	NA	NA	NA	NA	NA	NA
F_0049	1102:5590:11072__T593__S_0035	Fungi	Basidiomycota	Agaricomycetes	Sebacinales	Sebacinaceae	Sebacina	0	Ectomycorrhizal-Orchid_Mycorrhizal-Root_Associated_Biotroph	13	Symbiotroph	NULL	NULL	Possible	Ectomycorrhizal	5721	0	0	0	0	0	0	0	5721	0	5721	0.00348122	0.0907441	0.333333	0.0648978	0.148368	0.372694	0.0555556	0.0264728	NA	NA	NA	NA	0.45772	0.45772	NA	0.5	0.45772	0.789247	0.882689	NA	NA	NA	NA
F_0050	1108:12983:21877__T593__S_0531	Fungi	Basidiomycota	Agaricomycetes	Russulales	Russulaceae	Russula	0	Ectomycorrhizal	13	Symbiotroph	Agaricoid	NULL	Highly_Probable	Ectomycorrhizal	270	0	730	4605	0	0	0	0	5605	0	5605	0.00896214	0.0417423	0.388186	0.0460431	0.0682493	0.512915	0.0555556	0.0745647	NA	NA	NA	NA	0.0454755	0.0454755	NA	0.166667	0.0453524	0.296988	0.367008	NA	NA	NA	NA
F_0051	1103:21464:21864__T593__S_0049	Fungi	Basidiomycota	Agaricomycetes	Russulales	Russulaceae	0	0	Ectomycorrhizal	9	Symbiotroph	Agaricoid,_Corticioid,_Gasteroid,_Pleurotoid,_or_Secotioid	NULL	Probable	Ectomycorrhizal	5531	0	0	0	0	0	2	0	5531	2	5533	0.00871527	0.0653358	0.35865	0.0310181	0.103858	0.372694	0.0555556	0.0334436	0	0.167401	0	0	0.305497	0.610993	0	0.777778	0.610993	0.877942	0.894779	NA	NA	NA	NA
F_0052	1109:20077:14109__T604__S_1466	Fungi	Ascomycota	Leotiomycetes	Helotiales	0	0	0	-	-	-	-	-	-	Others_Unknown	0	0	0	0	5333	6	0	0	0	5339	5339	0.0026845	0.0254083	0.324895	0.0175345	NA	NA	NA	NA	0.047619	0.277533	0	0.00760493	0.0536273	NA	0.0536273	NA	NA	NA	NA	NA	NA	NA	NA
F_0053	1103:2290:13463__T604__S_0657	Fungi	Basidiomycota	Agaricomycetes	Russulales	Russulaceae	Russula	0	Ectomycorrhizal	13	Symbiotroph	Agaricoid	NULL	Highly_Probable	Ectomycorrhizal	0	4996	0	275	0	0	0	0	5271	0	5271	0.00343135	0.0635209	0.333333	0.0652204	0.103858	0.369004	0.0555556	0.0269465	NA	NA	NA	NA	0.182641	0.182641	NA	NA	NA	NA	NA	0.5	0.365282	0.773159	0.849725
F_0054	1102:16764:13980__T604__S_0454	Fungi	Basidiomycota	Agaricomycetes	Thelephorales	Thelephoraceae	0	0	-	-	-	-	-	-	Others_Unknown	0	4029	0	1192	0	0	0	0	5221	0	5221	0.00196765	0.0163339	0.312236	0.0147265	0.0267062	0.324723	0	0.0144582	NA	NA	NA	NA	0.0752304	0.0752304	NA	NA	NA	NA	NA	0.25	0.148385	0.567161	0.701579
F_0055	1104:25451:9669__T604__S_0624	Fungi	Basidiomycota	Agaricomycetes	Russulales	Russulaceae	Russula	0	Ectomycorrhizal	13	Symbiotroph	Agaricoid	NULL	Highly_Probable	Ectomycorrhizal	6	5150	0	0	0	0	0	0	5156	0	5156	0.00472396	0.0290381	0.345992	0.0258947	0.0474777	0.398524	0	0.0363613	NA	NA	NA	NA	0.161455	0.161455	NA	0.0555556	0.0147209	0.242026	0.321787	0.4375	0.308189	0.64017	0.767214
F_0056	1106:11977:7349__T593__S_1067	Fungi	Basidiomycota	Agaricomycetes	Russulales	Russulaceae	Russula	0	Ectomycorrhizal	13	Symbiotroph	Agaricoid	NULL	Highly_Probable	Ectomycorrhizal	0	0	0	0	0	0	4975	0	0	4975	4975	0.00351245	0.0725953	0.333333	0.0253874	NA	NA	NA	NA	0.136054	0.290749	0.2	0.0083066	0.476012	NA	0.476012	NA	NA	NA	NA	NA	NA	NA	NA
F_0057	1105:5914:9060__T604__S_0130	Fungi	Basidiomycota	Agaricomycetes	Thelephorales	Thelephoraceae	0	0	-	-	-	-	-	-	Others_Unknown	0	0	0	0	4805	114	0	0	0	4919	4919	0.0306798	0.108893	0.409283	0.0652016	NA	NA	NA	NA	0.204082	0.431718	0.133333	0.086997	0.280011	NA	0.280011	NA	NA	NA	NA	NA	NA	NA	NA
F_0058	1101:17486:11403__T593__S_1301	Fungi	Basidiomycota	Agaricomycetes	Agaricales	Cortinariaceae	Cortinarius	0	Ectomycorrhizal	13	Symbiotroph	NULL	NULL	Highly_Probable	Ectomycorrhizal	0	0	4918	0	0	0	0	0	4918	0	4918	0.00367577	0.0344828	0.324895	0.163223	0.0563798	0.350554	0.166667	0.0223937	NA	NA	NA	NA	0.395178	0.395178	NA	NA	NA	NA	NA	NA	NA	NA	NA
F_0059	2106:20002:17766__T593__S_0955	Fungi	Ascomycota	0	0	0	0	0	-	-	-	-	-	-	Others_Unknown	0	0	0	0	230	9	4434	147	0	4820	4820	0.0691313	0.157895	0.468354	0.0580389	NA	NA	NA	NA	0.295918	0.550661	0.333333	0.174271	0.213871	NA	0.213871	NA	NA	NA	NA	NA	NA	NA	NA
F_0060	1108:4588:8229__T593__S_0122	Fungi	Basidiomycota	Agaricomycetes	Russulales	Russulaceae	Russula	0	Ectomycorrhizal	13	Symbiotroph	Agaricoid	NULL	Highly_Probable	Ectomycorrhizal	4800	0	0	0	0	0	0	0	4800	0	4800	0.00433594	0.0707804	0.337553	0.0462071	0.115727	0.376384	0.0555556	0.0329091	NA	NA	NA	NA	0.54949	0.54949	NA	0.611111	0.54949	0.868548	0.925682	NA	NA	NA	NA
F_0061	1105:22878:16627__T593__S_0151	Fungi	Glomeromycota	Glomeromycetes	Glomerales	Glomeraceae	0	0	Arbuscular_Mycorrhizal	9	Symbiotroph	NULL	NULL	Highly_Probable	Arbuscular_Mycorrhizal	2642	83	690	85	434	307	397	138	3500	1276	4776	0.313547	0.196007	0.759494	0.0689086	0.130564	0.583026	0.0555556	0.205722	0.214286	0.696035	0.133333	0.205627	0.143689	0.167717	0.119662	0.388889	0.154125	0.535145	0.518949	0.4375	0.295751	0.758927	0.812438
F_0062	1101:10410:19978__T593__S_0455	Fungi	Glomeromycota	Glomeromycetes	Glomerales	Glomeraceae	0	0	Arbuscular_Mycorrhizal	9	Symbiotroph	NULL	NULL	Highly_Probable	Arbuscular_Mycorrhizal	149	939	361	300	99	891	1079	952	1749	3021	4770	0.52961	0.439201	0.831224	0.138852	0.219585	0.568266	0.0555556	0.198422	0.568027	0.837004	0.4	0.513665	0.269386	0.164287	0.374486	0.333333	0.138252	0.567021	0.571879	0.6875	0.41019	0.770583	0.717844
F_0063	2102:23499:14253__T604__S_1496	Fungi	Ascomycota	0	0	0	0	0	-	-	-	-	-	-	Others_Unknown	0	0	926	0	3798	0	39	0	926	3837	4763	0.0371206	0.143376	0.443038	0.224996	0.0623145	0.354244	0.166667	0.00962229	0.193878	0.334802	0.133333	0.0272724	0.35694	0.344578	0.363121	NA	NA	NA	NA	NA	NA	NA	NA
F_0064	1111:15098:7021__T593__S_0647	Fungi	Ascomycota	0	0	0	0	0	-	-	-	-	-	-	Others_Unknown	12	0	0	4724	0	0	0	0	4736	0	4736	0.00962462	0.117967	0.316456	0.06071	0.192878	0.332103	0.0555556	0.0674538	NA	NA	NA	NA	0.24502	0.24502	NA	0	0	0.034041	0.0560819	NA	NA	NA	NA
F_0065	2108:16461:18043__T593__S_0497	Fungi	Glomeromycota	Glomeromycetes	0	0	0	0	Arbuscular_Mycorrhizal	3	Symbiotroph	NULL	NULL	Highly_Probable	Arbuscular_Mycorrhizal	431	1657	505	1345	48	748	0	0	3938	796	4734	0.0720965	0.114338	0.518987	0.0430817	0.130564	0.527675	0.0555556	0.142998	0.0612245	0.343612	0	0.0254457	0.114113	0.106154	0.130032	0.166667	0.0490361	0.40109	0.422254	0.5625	0.309287	0.748769	0.709048
F_0066	2110:28655:14177__T593__S_1012	Fungi	Glomeromycota	Glomeromycetes	Glomerales	Glomeraceae	0	0	Arbuscular_Mycorrhizal	9	Symbiotroph	NULL	NULL	Highly_Probable	Arbuscular_Mycorrhizal	0	0	0	0	152	287	3815	458	0	4712	4712	0.187111	0.344828	0.578059	0.102407	NA	NA	NA	NA	0.646259	0.792952	0.666667	0.464933	0.424696	NA	0.424696	NA	NA	NA	NA	NA	NA	NA	NA
F_0067	1108:25355:12432__T593__S_0447	Fungi	Basidiomycota	Agaricomycetes	Atheliales	Atheliaceae	Piloderma	0	Ectomycorrhizal	13	Symbiotroph	Resupinate	NULL	Highly_Probable	Ectomycorrhizal	185	903	2240	1225	0	0	0	0	4553	0	4553	0.0272792	0.0381125	0.434599	0.0656487	0.0623145	0.645756	0.0555556	0.189202	NA	NA	NA	NA	0.164594	0.164594	NA	0	0	0.105355	0.167802	0.125	0.0802759	0.430492	0.631454
F_0068	1101:20188:10576__T604__S_0649	Fungi	Basidiomycota	Agaricomycetes	Russulales	Russulaceae	Russula	0	Ectomycorrhizal	13	Symbiotroph	Agaricoid	NULL	Highly_Probable	Ectomycorrhizal	0	3972	0	279	0	299	0	0	4251	299	4550	0.00801206	0.0290381	0.35865	0.0261902	0.0445104	0.339483	0	0.0212491	0	0.193833	0	0	0.119954	0.17993	0	NA	NA	NA	NA	0.4375	0.359861	0.697876	0.818077
F_0069	1101:18294:6892__T593__S_1104	Fungi	Ascomycota	0	0	0	0	0	-	-	-	-	-	-	Others_Unknown	0	0	0	0	11	87	4414	0	0	4512	4512	0.0274336	0.163339	0.413502	0.0555559	NA	NA	NA	NA	0.306122	0.440529	0.333333	0.0695012	0.309912	NA	0.309912	NA	NA	NA	NA	NA	NA	NA	NA
F_0070	1102:23105:7778__T604__S_1144	Fungi	Glomeromycota	Glomeromycetes	Glomerales	Glomeraceae	0	0	Arbuscular_Mycorrhizal	9	Symbiotroph	NULL	NULL	Highly_Probable	Arbuscular_Mycorrhizal	0	0	0	0	0	996	0	3482	0	4478	4478	0.0391053	0.168784	0.417722	0.0156745	NA	NA	NA	NA	0.316327	0.449339	0.0666667	0.0933246	0.367701	NA	0.367701	NA	NA	NA	NA	NA	NA	NA	NA
F_0071	1105:7946:9542__T604__S_1520	Fungi	Glomeromycota	Glomeromycetes	Glomerales	Glomeraceae	Rhizophagus	Rhizophagus_intraradices	Arbuscular_Mycorrhizal	9	Symbiotroph	NULL	NULL	Highly_Probable	Arbuscular_Mycorrhizal	108	44	172	0	963	43	2631	450	324	4087	4411	0.135142	0.117967	0.624473	0.0339475	0.0178042	0.321033	0	0.0152333	0.197279	0.709251	0.2	0.20967	0.0856713	0.0231181	0.132586	0.0555556	0.00746736	0.125815	0.155235	0.125	0.0147014	0.22718	0.210434
F_0072	1103:11440:12890__T604__S_0640	Fungi	Basidiomycota	Agaricomycetes	Russulales	Russulaceae	Russula	0	Ectomycorrhizal	13	Symbiotroph	Agaricoid	NULL	Highly_Probable	Ectomycorrhizal	0	566	0	3798	0	0	0	0	4364	0	4364	0.0139082	0.0490018	0.329114	0.0224431	0.0801187	0.365314	0	0.0783008	NA	NA	NA	NA	0.136383	0.136383	NA	NA	NA	NA	NA	0.0625	0.0419534	0.330811	0.558486
F_0073	1103:3931:8645__T604__S_0773	Fungi	Ascomycota	Sordariomycetes	0	0	0	0	-	-	-	-	-	-	Others_Unknown	0	0	0	0	0	460	1328	2496	0	4284	4284	0.106658	0.166969	0.510549	0.0293179	NA	NA	NA	NA	0.312925	0.638767	0.2	0.258205	0.439048	NA	0.439048	NA	NA	NA	NA	NA	NA	NA	NA
F_0074	1106:15530:9362__T604__S_1109	Fungi	Ascomycota	0	0	0	0	0	-	-	-	-	-	-	Others_Unknown	0	0	0	0	0	0	0	4242	0	4242	4242	0.000109255	0.0344828	0.2827	0.00494699	NA	NA	NA	NA	0.0646258	0.207048	0	0.000254228	0.00577184	NA	0.00577184	NA	NA	NA	NA	NA	NA	NA	NA
F_0075	1102:15513:2278__T604__S_1008	Fungi	Glomeromycota	Glomeromycetes	Glomerales	Glomeraceae	Glomus	0	Arbuscular_Mycorrhizal	9	Symbiotroph	NULL	NULL	Highly_Probable	Arbuscular_Mycorrhizal	355	325	0	529	108	454	552	1899	1209	3013	4222	0.36502	0.263158	0.696203	0.0583598	0.0919881	0.476015	0	0.085036	0.384354	0.669604	0.2	0.29059	0.21265	0.0886265	0.305668	0.222222	0.141041	0.51177	0.609814	0.25	0.110078	0.508505	0.579579
F_0076	2104:14239:3069__T604__S_1133	Fungi	Basidiomycota	Agaricomycetes	Thelephorales	Thelephoraceae	Tomentella	0	Ectomycorrhizal	13	Symbiotroph	Resupinate	NULL	Highly_Probable	Ectomycorrhizal	0	14	0	0	1442	0	0	2649	14	4091	4105	0.0273464	0.0381125	0.396624	0.0229145	0.00296736	0.202952	0	0.000120235	0.0646258	0.374449	0.0666667	0.057262	0.0583697	0.00404169	0.0855336	NA	NA	NA	NA	0.0625	0.00404169	0.133856	0.142652
F_0077	1101:17256:15772__T604__S_0141	Fungi	Basidiomycota	Agaricomycetes	Russulales	Russulaceae	0	0	Ectomycorrhizal	9	Symbiotroph	Agaricoid,_Corticioid,_Gasteroid,_Pleurotoid,_or_Secotioid	NULL	Probable	Ectomycorrhizal	0	0	0	0	0	4100	0	0	0	4100	4100	0.00546582	0.0272232	0.337553	0.00397717	NA	NA	NA	NA	0.0510204	0.299559	0	0.0145478	0.386766	NA	0.386766	NA	NA	NA	NA	NA	NA	NA	NA
F_0078	2103:11795:20904__T604__S_0662	Fungi	Basidiomycota	Agaricomycetes	Russulales	Russulaceae	Russula	0	Ectomycorrhizal	13	Symbiotroph	Agaricoid	NULL	Highly_Probable	Ectomycorrhizal	194	3867	0	0	0	0	0	0	4061	0	4061	0.00462155	0.0598911	0.345992	0.0600104	0.0979228	0.405904	0.0555556	0.0368918	NA	NA	NA	NA	0.174412	0.174412	NA	0.111111	0.0220588	0.276482	0.331445	0.4375	0.326765	0.707905	0.798492
F_0079	2103:10519:19095__T593__S_0191	Fungi	Ascomycota	Sordariomycetes	Hypocreales	Nectriaceae	0	0	Undefined_Saprotroph	7	Saprotroph	Mold	NULL	Possible	Saprotroph	1061	899	215	313	0	918	534	81	2488	1533	4021	0.678564	0.397459	0.864979	0.205391	0.397626	0.915129	0.166667	0.767225	0.285714	0.621145	0.133333	0.194282	0.439132	0.540388	0.304124	0.611111	0.512763	0.77909	0.854286	0.9375	0.966491	0.977018	0.994884
F_0080	1104:24669:19804__T593__S_0917	Fungi	Basidiomycota	Agaricomycetes	0	0	0	0	-	-	-	-	-	-	Others_Unknown	0	0	0	0	0	0	3717	244	0	3961	3961	0.000914607	0.0181488	0.303797	0.00645539	NA	NA	NA	NA	0.0340136	0.242291	0.0666667	0.00215973	0.0425256	NA	0.0425256	NA	NA	NA	NA	NA	NA	NA	NA
F_0081	1107:17042:25628__T593__S_1437	Fungi	Basidiomycota	Agaricomycetes	Agaricales	Cortinariaceae	Cortinarius	0	Ectomycorrhizal	13	Symbiotroph	NULL	NULL	Highly_Probable	Ectomycorrhizal	0	0	3950	0	0	0	0	0	3950	0	3950	0.000298285	0.0145191	0.320675	0.0699674	0.0237389	0.335793	0.0555556	0.00233048	NA	NA	NA	NA	0.071502	0.071502	NA	NA	NA	NA	NA	NA	NA	NA	NA
F_0082	1113:11832:3170__T593__S_1336	Fungi	Basidiomycota	Agaricomycetes	Sebacinales	Sebacinaceae	Sebacina	0	Ectomycorrhizal-Orchid_Mycorrhizal-Root_Associated_Biotroph	13	Symbiotroph	NULL	NULL	Possible	Ectomycorrhizal	417	0	3471	0	0	0	0	0	3888	0	3888	0.00510159	0.0362976	0.371308	0.12939	0.0593472	0.461255	0.166667	0.0405693	NA	NA	NA	NA	0.157963	0.157963	NA	0.111111	0.0297033	0.351676	0.394427	NA	NA	NA	NA
F_0083	1103:18448:15763__T604__S_0146	Fungi	Basidiomycota	Agaricomycetes	Thelephorales	Thelephoraceae	0	0	-	-	-	-	-	-	Others_Unknown	60	0	0	0	0	3799	9	0	60	3808	3868	0.0163068	0.0362976	0.388186	0.00953707	0.0118694	0.258303	0	0.00177287	0.0510204	0.30837	0	0.0133678	0.0863636	0.0264333	0.116329	0.111111	0.0264333	0.276574	0.308728	NA	NA	NA	NA
F_0084	2113:17883:21777__T593__S_0616	Fungi	Glomeromycota	Glomeromycetes	Glomerales	Glomeraceae	0	0	Arbuscular_Mycorrhizal	9	Symbiotroph	NULL	NULL	Highly_Probable	Arbuscular_Mycorrhizal	1234	656	3	480	110	473	268	622	2373	1473	3846	0.345157	0.264973	0.729958	0.0909523	0.20178	0.601476	0.0555556	0.24071	0.261905	0.621145	0.133333	0.191173	0.175351	0.172772	0.177929	0.444444	0.348472	0.742946	0.818825	0.375	0.290477	0.739095	0.842436
F_0085	1110:11119:28373__T593__S_1387	Fungi	Basidiomycota	Agaricomycetes	Sebacinales	Sebacinaceae	Sebacina	0	Ectomycorrhizal-Orchid_Mycorrhizal-Root_Associated_Biotroph	13	Symbiotroph	NULL	NULL	Possible	Ectomycorrhizal	1797	0	1977	0	0	0	0	0	3774	0	3774	0.00391148	0.0344828	0.35443	0.103472	0.0563798	0.428044	0.111111	0.0297042	NA	NA	NA	NA	0.0588449	0.0588449	NA	0.277778	0.11769	0.383479	0.463531	NA	NA	NA	NA
F_0086	2107:9313:25213__T604__S_0325	Fungi	Glomeromycota	Glomeromycetes	Glomerales	Glomeraceae	Rhizophagus	0	Arbuscular_Mycorrhizal	9	Symbiotroph	NULL	NULL	Highly_Probable	Arbuscular_Mycorrhizal	0	0	0	0	0	1328	945	1470	0	3743	3743	0.0530912	0.101633	0.481013	0.0198983	NA	NA	NA	NA	0.190476	0.577093	0.133333	0.125268	0.205267	NA	0.205267	NA	NA	NA	NA	NA	NA	NA	NA
F_0087	2109:21282:8566__T604__S_0714	Fungi	Basidiomycota	Agaricomycetes	Russulales	Russulaceae	Lactarius	0	Ectomycorrhizal	13	Symbiotroph	Agaricoid	NULL	Highly_Probable	Ectomycorrhizal	0	3702	0	0	0	0	0	0	3702	0	3702	0.000135756	0.0127042	0.270042	0.0135095	0.0207715	0.232472	0	0.00102032	NA	NA	NA	NA	0.0358903	0.0358903	NA	NA	NA	NA	NA	0.125	0.0358903	0.183437	0.268477
F_0088	1106:12226:9284__T604__S_0123	Fungi	Basidiomycota	Agaricomycetes	Russulales	Russulaceae	Russula	0	Ectomycorrhizal	13	Symbiotroph	Agaricoid	NULL	Highly_Probable	Ectomycorrhizal	0	0	0	0	0	3685	0	0	0	3685	3685	0.00248616	0.00907441	0.308017	0.00140989	NA	NA	NA	NA	0.0170068	0.246696	0	0.00651326	0.172404	NA	0.172404	NA	NA	NA	NA	NA	NA	NA	NA
F_0089	1107:15897:13877__T593__S_0650	Fungi	Basidiomycota	Agaricomycetes	Russulales	Russulaceae	Russula	0	Ectomycorrhizal	13	Symbiotroph	Agaricoid	NULL	Highly_Probable	Ectomycorrhizal	0	364	0	3295	0	0	0	0	3659	0	3659	0.00231144	0.0127042	0.291139	0.00245285	0.0207715	0.276753	0	0.0126425	NA	NA	NA	NA	0.0340741	0.0340741	NA	NA	NA	NA	NA	0	0	0.0920268	0.116316
F_0090	1104:13927:14631__T593__S_0057	Fungi	Ascomycota	Eurotiomycetes	Chaetothyriales	Herpotrichiellaceae	Cladophialophora	0	Undefined_Saprotroph	13	Saprotroph	Facultative_Yeast	NULL	Probable	Saprotroph	2117	4	398	1100	17	0	17	0	3619	34	3653	0.183632	0.250454	0.624473	0.240812	0.367953	0.734317	0.222222	0.390776	0.0442177	0.374449	0.0666667	0.0315606	0.233735	0.30381	0.093586	0.833333	0.750386	0.947639	0.960194	0	0	0	0
F_0091	1101:10156:9753__T604__S_0787	Fungi	Ascomycota	Eurotiomycetes	Chaetothyriales	Herpotrichiellaceae	0	0	-	-	-	-	-	-	Others_Unknown	0	0	0	0	0	0	821	2813	0	3634	3634	0.0297882	0.0798548	0.400844	0.0103606	NA	NA	NA	NA	0.14966	0.418502	0.0666667	0.0695814	0.322922	NA	0.322922	NA	NA	NA	NA	NA	NA	NA	NA
F_0092	1112:12239:24210__T604__S_0684	Fungi	Glomeromycota	Glomeromycetes	Glomerales	Glomeraceae	0	0	Arbuscular_Mycorrhizal	9	Symbiotroph	NULL	NULL	Highly_Probable	Arbuscular_Mycorrhizal	1301	792	494	593	0	215	0	224	3180	439	3619	0.125336	0.114338	0.56962	0.0470459	0.151335	0.734317	0.0555556	0.34719	0.037415	0.290749	0	0.00623799	0.161761	0.233708	0.0178664	0.5	0.35331	0.699522	0.733201	0.25	0.0939486	0.490603	0.559527
F_0093	2104:14735:1615__T604__S_0429	Fungi	Basidiomycota	Agaricomycetes	Boletales	Boletaceae	0	0	-	-	-	-	-	-	Others_Unknown	0	3429	133	15	0	0	0	0	3577	0	3577	0.0165291	0.107078	0.396624	0.100333	0.175074	0.538745	0.111111	0.132063	NA	NA	NA	NA	0.291771	0.291771	NA	NA	NA	NA	NA	0.875	0.863137	0.969971	0.984729
F_0094	1108:20990:9809__T593__S_0425	Fungi	Basidiomycota	Agaricomycetes	Agaricales	Entolomataceae	Entoloma	0	Ectomycorrhizal-Saprotroph	13	Saprotroph-Symbiotroph	Agaricoid	NULL	Possible	Others_Unknown	1713	0	0	1772	0	0	0	0	3485	0	3485	0.00228732	0.0108893	0.320675	0.00656157	0.0178042	0.339483	0	0.017154	NA	NA	NA	NA	0.0305191	0.0305191	NA	0.111111	0.0488609	0.260532	0.387802	NA	NA	NA	NA
F_0095	2103:22462:13067__T604__S_0807	Fungi	Ascomycota	0	0	0	0	0	-	-	-	-	-	-	Others_Unknown	0	0	0	0	0	396	0	3050	0	3446	3446	0.0391307	0.0961887	0.43038	0.00801688	NA	NA	NA	NA	0.180272	0.475771	0	0.0941046	0.309298	NA	0.309298	NA	NA	NA	NA	NA	NA	NA	NA
F_0096	1103:25803:13582__T604__S_0965	Fungi	Basidiomycota	Agaricomycetes	0	0	0	0	-	-	-	-	-	-	Others_Unknown	0	0	0	0	0	0	381	3061	0	3442	3442	0.000593178	0.00907441	0.274262	0.000270179	NA	NA	NA	NA	0.0170068	0.189427	0	0.00136931	0.0101121	NA	0.0101121	NA	NA	NA	NA	NA	NA	NA	NA
F_0097	1101:25452:14456__T604__S_0099	Fungi	Basidiomycota	Agaricomycetes	Russulales	Russulaceae	Russula	0	Ectomycorrhizal	13	Symbiotroph	Agaricoid	NULL	Highly_Probable	Ectomycorrhizal	0	0	0	0	0	3433	0	0	0	3433	3433	0.00150536	0.0163339	0.316456	0.00340319	NA	NA	NA	NA	0.0306122	0.264317	0	0.00385824	0.123656	NA	0.123656	NA	NA	NA	NA	NA	NA	NA	NA
F_0098	1101:10255:7568__T604__S_0387	Fungi	Ascomycota	Leotiomycetes	Helotiales	Hyaloscyphaceae	Lachnum	0	Undefined_Saprotroph	13	Saprotroph	NULL	NULL	Probable	Saprotroph	126	360	0	2932	0	0	0	0	3418	0	3418	0.00887425	0.0435572	0.362869	0.0267442	0.0712166	0.442804	0	0.0630821	NA	NA	NA	NA	0.0496495	0.0496495	NA	0.166667	0.0217082	0.179194	0.228083	0.125	0.0613646	0.381612	0.57851
F_0099	2109:13384:12884__T593__S_1424	Fungi	Basidiomycota	Agaricomycetes	Agaricales	Strophariaceae	Galerina	0	Undefined_Saprotroph	13	Saprotroph	Agaricoid	White_Rot	Probable	Saprotroph	0	0	3360	0	0	0	0	0	3360	0	3360	0.000131158	0.0199637	0.303797	0.104091	0.032641	0.302583	0.111111	0.000955175	NA	NA	NA	NA	0.0630584	0.0630584	NA	NA	NA	NA	NA	NA	NA	NA	NA
F_0100	1101:11415:15973__T604__S_1092	Fungi	Ascomycota	0	0	0	0	0	-	-	-	-	-	-	Others_Unknown	0	0	0	0	0	0	0	3356	0	3356	3356	0.00874074	0.0798548	0.341772	0.00460071	NA	NA	NA	NA	0.14966	0.312775	0	0.019939	0.446207	NA	0.446207	NA	NA	NA	NA	NA	NA	NA	NA
F_0101	1104:14499:22005__T604__S_1534	Fungi	Basidiomycota	Agaricomycetes	Russulales	Russulaceae	Russula	0	Ectomycorrhizal	13	Symbiotroph	Agaricoid	NULL	Highly_Probable	Ectomycorrhizal	0	0	0	0	3245	104	0	0	0	3349	3349	0.0073719	0.0362976	0.345992	0.0256841	NA	NA	NA	NA	0.0680272	0.312775	0.0666667	0.0209277	0.0858877	NA	0.0858877	NA	NA	NA	NA	NA	NA	NA	NA
F_0102	2101:13970:20748__T593__S_1266	Fungi	Basidiomycota	Agaricomycetes	Agaricales	Cyphellaceae	Rectipilus	0	Undefined_Saprotroph	13	Saprotroph	NULL	NULL	Probable	Saprotroph	0	137	2690	491	0	0	0	0	3318	0	3318	0.00699032	0.0199637	0.388186	0.0590034	0.032641	0.505535	0.0555556	0.0561551	NA	NA	NA	NA	0.107364	0.107364	NA	NA	NA	NA	NA	0.0625	0.0419534	0.330811	0.558486
F_0103	2101:10776:20031__T593__S_0040	Fungi	Ascomycota	Eurotiomycetes	Chaetothyriales	Herpotrichiellaceae	Cladophialophora	Cladophialophora_chaetospira	Undefined_Saprotroph	13	Saprotroph	Facultative_Yeast	NULL	Probable	Saprotroph	1951	14	93	1231	4	0	0	0	3289	4	3293	0.0771446	0.252269	0.49789	0.152879	0.409496	0.815498	0.166667	0.537663	0	0.154185	0	0	0.269564	0.336955	0	0.777778	0.730768	0.952277	0.973288	0	0	0.115031	0.203547
F_0104	1111:19537:12303__T593__S_0230	Fungi	Basidiomycota	Agaricomycetes	Russulales	Russulaceae	Lactarius	0	Ectomycorrhizal	13	Symbiotroph	Agaricoid	NULL	Highly_Probable	Ectomycorrhizal	3273	0	0	0	0	0	0	0	3273	0	3273	0.000203085	0.0108893	0.274262	0.00873185	0.0178042	0.243542	0	0.00141167	NA	NA	NA	NA	0.0247853	0.0247853	NA	0.111111	0.0247853	0.172857	0.255665	NA	NA	NA	NA
F_0105	1102:20896:4483__T593__S_0872	Fungi	Basidiomycota	Agaricomycetes	0	0	0	0	-	-	-	-	-	-	Others_Unknown	0	0	0	0	0	0	3244	0	0	3244	3244	0.00378376	0.108893	0.333333	0.0403823	NA	NA	NA	NA	0.204082	0.295154	0.266667	0.00898803	0.528834	NA	0.528834	NA	NA	NA	NA	NA	NA	NA	NA
F_0106	2113:21647:4278__T604__S_0423	Fungi	Basidiomycota	Agaricomycetes	Russulales	Russulaceae	Russula	0	Ectomycorrhizal	13	Symbiotroph	Agaricoid	NULL	Highly_Probable	Ectomycorrhizal	0	1577	0	1665	0	0	0	0	3242	0	3242	0.00343926	0.0181488	0.329114	0.012689	0.0296736	0.365314	0	0.0279875	NA	NA	NA	NA	0.089499	0.089499	NA	NA	NA	NA	NA	0.25	0.154904	0.467392	0.647569
F_0107	1114:16772:18157__T593__S_1345	Fungi	Basidiomycota	Agaricomycetes	Thelephorales	Thelephoraceae	0	0	-	-	-	-	-	-	Others_Unknown	0	0	3229	0	0	0	0	0	3229	0	3229	0.000374845	0.0362976	0.320675	0.181627	0.0593472	0.339483	0.222222	0.00306145	NA	NA	NA	NA	0.133564	0.133564	NA	NA	NA	NA	NA	NA	NA	NA	NA
F_0108	2101:15970:18369__T604__S_1470	Fungi	Ascomycota	Leotiomycetes	0	0	0	0	-	-	-	-	-	-	Others_Unknown	0	0	0	0	3066	156	0	0	0	3222	3222	0.00822732	0.0707804	0.345992	0.0586896	NA	NA	NA	NA	0.132653	0.317181	0.133333	0.0241873	0.169263	NA	0.169263	NA	NA	NA	NA	NA	NA	NA	NA
F_0109	1108:15398:2938__T593__S_1363	Fungi	Ascomycota	Leotiomycetes	Helotiales	0	0	0	-	-	-	-	-	-	Others_Unknown	0	0	3213	0	0	0	0	0	3213	0	3213	0.00105476	0.0961887	0.324895	0.425251	0.15727	0.354244	0.444444	0.00801763	NA	NA	NA	NA	0.326082	0.326082	NA	NA	NA	NA	NA	NA	NA	NA	NA
F_0110	2103:6692:9223__T604__S_1451	Fungi	Ascomycota	Eurotiomycetes	Eurotiales	0	0	0	Undefined_Saprotroph	7	Saprotroph	Mold	NULL	Possible	Saprotroph	0	0	0	0	2505	686	0	0	0	3191	3191	0.00507338	0.0689655	0.324895	0.0542947	NA	NA	NA	NA	0.129252	0.277533	0.133333	0.0139442	0.0504461	NA	0.0504461	NA	NA	NA	NA	NA	NA	NA	NA
F_0111	1101:4703:14610__T604__S_1255	Fungi	Ascomycota	Leotiomycetes	0	Myxotrichaceae	Oidiodendron	0	Ericoid_Mycorrhizal	13	Pathotroph-Symbiotroph	Dark_Septate_Endophyte	NULL	Probable	Ericoid_Mycorrhizal	297	10	2092	9	776	0	0	0	2408	776	3184	0.102632	0.203267	0.561181	0.507874	0.240356	0.708487	0.5	0.243182	0.102041	0.295154	0.0666667	0.00684486	0.208887	0.21349	0.190478	0.611111	0.506575	0.843422	0.893563	0	0	0.115031	0.203547
F_0112	1106:16679:12571__T604__S_1293	Fungi	Basidiomycota	Agaricomycetes	Thelephorales	Thelephoraceae	Tomentella	0	Ectomycorrhizal	13	Symbiotroph	Resupinate	NULL	Highly_Probable	Ectomycorrhizal	0	0	0	0	1635	498	989	16	0	3138	3138	0.0973634	0.128857	0.514768	0.066602	NA	NA	NA	NA	0.241497	0.647577	0.2	0.265523	0.240374	NA	0.240374	NA	NA	NA	NA	NA	NA	NA	NA
F_0113	1105:7107:12923__T593__S_0345	Fungi	Ascomycota	Pezizomycetes	Pezizales	Tuberaceae	Tuber	0	Ectomycorrhizal	13	Symbiotroph	Gasteroid	Hypogeous	Highly_Probable	Ectomycorrhizal	2218	573	311	0	0	0	0	0	3102	0	3102	0.0222646	0.0671506	0.438819	0.0852939	0.109792	0.660517	0.111111	0.174928	NA	NA	NA	NA	0.176952	0.176952	NA	0.388889	0.273908	0.721731	0.790098	0.3125	0.196671	0.534305	0.685617
F_0114	1104:14775:14284__T593__S_1442	Fungi	Basidiomycota	Agaricomycetes	Russulales	Russulaceae	Russula	0	Ectomycorrhizal	13	Symbiotroph	Agaricoid	NULL	Highly_Probable	Ectomycorrhizal	0	0	3087	0	0	0	0	0	3087	0	3087	0.000695589	0.0145191	0.324895	0.0442916	0.0237389	0.350554	0.0555556	0.00577715	NA	NA	NA	NA	0.235492	0.235492	NA	NA	NA	NA	NA	NA	NA	NA	NA
F_0115	1106:13209:4153__T593__S_0656	Fungi	Glomeromycota	Glomeromycetes	Glomerales	Glomeraceae	0	0	Arbuscular_Mycorrhizal	9	Symbiotroph	NULL	NULL	Highly_Probable	Arbuscular_Mycorrhizal	1045	874	8	977	2	100	5	68	2904	175	3079	0.111995	0.154265	0.56962	0.0636501	0.189911	0.564576	0.0555556	0.169698	0.0680272	0.39207	0	0.0361206	0.0924003	0.14567	0.0391308	0.5	0.400043	0.793255	0.847317	0.3125	0.154037	0.618831	0.644089
F_0116	1104:6188:17208__T604__S_0919	Fungi	Glomeromycota	Glomeromycetes	Glomerales	Glomeraceae	0	0	Arbuscular_Mycorrhizal	9	Symbiotroph	NULL	NULL	Highly_Probable	Arbuscular_Mycorrhizal	0	0	0	0	0	215	43	2776	0	3034	3034	0.0300308	0.0907441	0.43038	0.00710547	NA	NA	NA	NA	0.170068	0.471366	0.0666667	0.0678192	0.189097	NA	0.189097	NA	NA	NA	NA	NA	NA	NA	NA
F_0117	2105:8190:6325__T593__S_0024	Fungi	Ascomycota	Leotiomycetes	Helotiales	0	0	0	-	-	-	-	-	-	Others_Unknown	291	2001	22	683	0	5	0	0	2997	5	3002	0.0342272	0.166969	0.451477	0.154806	0.27003	0.678967	0.166667	0.217961	0	0.132159	0	0	0.140117	0.175147	0	0.166667	0.064919	0.233211	0.325393	0.5625	0.453924	0.781884	0.860026
F_0118	1103:20324:3465__T593__S_0567	Fungi	Basidiomycota	Agaricomycetes	Agaricales	Cortinariaceae	0	0	-	-	-	-	-	-	Others_Unknown	24	679	0	2297	0	0	0	0	3000	0	3000	0.00232203	0.0272232	0.303797	0.0191502	0.0445104	0.298893	0	0.0179875	NA	NA	NA	NA	0.0182791	0.0182791	NA	0	0	0.000696755	0	0.0625	0.0207705	0.133338	0.219312
F_0119	2105:25407:20181__T604__S_0427	Fungi	Glomeromycota	Glomeromycetes	Glomerales	Glomeraceae	0	0	Arbuscular_Mycorrhizal	9	Symbiotroph	NULL	NULL	Highly_Probable	Arbuscular_Mycorrhizal	107	1137	121	328	143	424	227	512	1693	1306	2999	0.392917	0.323049	0.776371	0.105371	0.192878	0.564576	0.0555556	0.180531	0.380952	0.740088	0.266667	0.318521	0.213661	0.138214	0.289108	0.277778	0.108687	0.516713	0.542125	0.5625	0.324608	0.747471	0.706551
F_0120	1104:9162:15268__T593__S_0872	Fungi	Basidiomycota	Agaricomycetes	0	0	0	0	-	-	-	-	-	-	Others_Unknown	0	0	0	0	0	0	2996	0	0	2996	2996	0.00362233	0.112523	0.333333	0.0415214	NA	NA	NA	NA	0.210884	0.295154	0.266667	0.00864357	0.50555	NA	0.50555	NA	NA	NA	NA	NA	NA	NA	NA
F_0121	1106:21682:3554__T593__S_0828	Fungi	Basidiomycota	Agaricomycetes	Russulales	Russulaceae	Russula	0	Ectomycorrhizal	13	Symbiotroph	Agaricoid	NULL	Highly_Probable	Ectomycorrhizal	0	0	0	0	0	0	2424	544	0	2968	2968	0.00257875	0.0217786	0.320675	0.00887991	NA	NA	NA	NA	0.0408163	0.273128	0.0666667	0.00610436	0.092427	NA	0.092427	NA	NA	NA	NA	NA	NA	NA	NA
F_0122	2104:16619:9291__T593__S_1349	Fungi	Basidiomycota	Agaricomycetes	Agaricales	Entolomataceae	Entoloma	0	Ectomycorrhizal-Saprotroph	13	Saprotroph-Symbiotroph	Agaricoid	NULL	Possible	Others_Unknown	0	0	2942	0	0	0	0	0	2942	0	2942	0.000298285	0.00725953	0.320675	0.0397086	0.0118694	0.335793	0.0555556	0.00233048	NA	NA	NA	NA	0.071502	0.071502	NA	NA	NA	NA	NA	NA	NA	NA	NA
F_0123	1108:22821:10018__T604__S_0191	Fungi	Basidiomycota	Agaricomycetes	Cantharellales	Cantharellaceae	Craterellus	0	Ectomycorrhizal	13	Symbiotroph	Agaricoid	NULL	Highly_Probable	Ectomycorrhizal	0	0	0	0	0	2940	0	0	0	2940	2940	0.00173567	0.0108893	0.299578	0.00142404	NA	NA	NA	NA	0.0204082	0.23348	0	0.00445923	0.123528	NA	0.123528	NA	NA	NA	NA	NA	NA	NA	NA
F_0124	1103:19178:16189__T593__S_0312	Fungi	Glomeromycota	Glomeromycetes	Glomerales	Glomeraceae	0	0	Arbuscular_Mycorrhizal	9	Symbiotroph	NULL	NULL	Highly_Probable	Arbuscular_Mycorrhizal	1245	129	132	0	1304	46	77	0	1506	1427	2933	0.137378	0.147005	0.628692	0.0784368	0.127596	0.542435	0.0555556	0.117035	0.12585	0.497797	0.0666667	0.0821743	0.157424	0.210828	0.104019	0.777778	0.55097	0.841215	0.855453	0.1875	0.0684548	0.495777	0.556408
F_0125	1110:24380:13364__T593__S_0978	Fungi	Ascomycota	0	0	0	0	0	-	-	-	-	-	-	Others_Unknown	0	0	199	0	52	152	2515	0	199	2719	2918	0.0522373	0.0707804	0.50211	0.0495542	0.0148368	0.350554	0	0.00490829	0.112245	0.436123	0.133333	0.0464229	0.114672	0.161865	0.0989411	NA	NA	NA	NA	NA	NA	NA	NA
F_0126	1112:14613:14561__T593__S_0698	Fungi	Glomeromycota	Glomeromycetes	Glomerales	Glomeraceae	0	0	Arbuscular_Mycorrhizal	9	Symbiotroph	NULL	NULL	Highly_Probable	Arbuscular_Mycorrhizal	77	791	328	495	197	534	278	213	1691	1222	2913	0.45545	0.326679	0.827004	0.10694	0.20178	0.568266	0.0555556	0.192517	0.377551	0.837004	0.266667	0.448498	0.232423	0.172605	0.292241	0.222222	0.0923464	0.482257	0.53165	0.625	0.354439	0.762635	0.712807
F_0127	1102:16569:23217__T593__S_0047	Fungi	Basidiomycota	Agaricomycetes	Russulales	Russulaceae	Russula	Russula_xerampelina	Ectomycorrhizal	13	Symbiotroph	Agaricoid	NULL	Highly_Probable	Ectomycorrhizal	2841	0	0	0	0	0	0	0	2841	0	2841	0.0012203	0.0362976	0.312236	0.028272	0.0593472	0.321033	0	0.00905225	NA	NA	NA	NA	0.14153	0.14153	NA	0.277778	0.14153	0.495808	0.586326	NA	NA	NA	NA
F_0128	1101:21785:20640__T604__S_1319	Fungi	Basidiomycota	Agaricomycetes	Russulales	Russulaceae	Russula	0	Ectomycorrhizal	13	Symbiotroph	Agaricoid	NULL	Highly_Probable	Ectomycorrhizal	0	0	0	0	2818	0	0	0	0	2818	2818	0.00114885	0.0108893	0.308017	0.00510685	NA	NA	NA	NA	0.0204082	0.246696	0	0.00329439	0.104948	NA	0.104948	NA	NA	NA	NA	NA	NA	NA	NA
F_0129	1101:18505:11072__T604__S_0249	Fungi	Basidiomycota	Agaricomycetes	Sebacinales	Sebacinaceae	Sebacina	0	Ectomycorrhizal-Orchid_Mycorrhizal-Root_Associated_Biotroph	13	Symbiotroph	NULL	NULL	Possible	Ectomycorrhizal	0	0	1116	0	127	1575	0	0	1116	1702	2818	0.032007	0.0417423	0.447257	0.104239	0.041543	0.361624	0.111111	0.0113696	0.0272109	0.334802	0	0.0277813	0.180212	0.414554	0.0630411	NA	NA	NA	NA	NA	NA	NA	NA
F_0130	1103:14759:10037__T604__S_0652	Fungi	Ascomycota	Leotiomycetes	Helotiales	Dermateaceae	0	0	-	-	-	-	-	-	Others_Unknown	0	1393	1011	0	8	0	308	69	2404	385	2789	0.111041	0.150635	0.544304	0.236207	0.175074	0.520295	0.222222	0.105783	0.0782313	0.365639	0.0666667	0.0265795	0.243896	0.431218	0.119014	NA	NA	NA	NA	0.5	0.447882	0.776397	0.873439
F_0131	1103:6653:6012__T593__S_0928	Fungi	Ascomycota	Leotiomycetes	Helotiales	Dermateaceae	0	0	-	-	-	-	-	-	Others_Unknown	0	0	0	0	2	0	2766	17	0	2785	2785	0.0166571	0.117967	0.396624	0.0438675	NA	NA	NA	NA	0.221088	0.409692	0.266667	0.0406387	0.187091	NA	0.187091	NA	NA	NA	NA	NA	NA	NA	NA
F_0132	1101:15654:6751__T593__S_0995	Fungi	Glomeromycota	Glomeromycetes	Glomerales	Glomeraceae	0	0	Arbuscular_Mycorrhizal	9	Symbiotroph	NULL	NULL	Highly_Probable	Arbuscular_Mycorrhizal	0	0	0	0	0	0	2766	0	0	2766	2766	0.00572015	0.181488	0.337553	0.0623853	NA	NA	NA	NA	0.340136	0.303965	0.4	0.0133736	0.803371	NA	0.803371	NA	NA	NA	NA	NA	NA	NA	NA
F_0133	1108:20476:8960__T593__S_1317	Fungi	Basidiomycota	Agaricomycetes	Thelephorales	Thelephoraceae	Tomentella	0	Ectomycorrhizal	13	Symbiotroph	Resupinate	NULL	Highly_Probable	Ectomycorrhizal	0	0	2679	0	0	86	0	0	2679	86	2765	0.00430915	0.0254083	0.362869	0.106882	0.0356083	0.339483	0.111111	0.00306987	0.00340136	0.202643	0	0.000219013	0.049919	0.0937682	0.00606984	NA	NA	NA	NA	NA	NA	NA	NA
F_0134	1104:3780:8812__T593__S_0290	Fungi	Basidiomycota	Agaricomycetes	Russulales	Russulaceae	Russula	Russula_densifolia	Ectomycorrhizal	13	Symbiotroph	Agaricoid	NULL	Highly_Probable	Ectomycorrhizal	2756	0	0	0	0	0	0	0	2756	0	2756	0.00334215	0.0381125	0.329114	0.0192482	0.0623145	0.365314	0	0.024315	NA	NA	NA	NA	0.413609	0.413609	NA	0.5	0.413609	0.754576	0.839251	NA	NA	NA	NA
F_0135	1110:8832:17749__T604__S_1153	Fungi	Ascomycota	0	0	0	0	0	-	-	-	-	-	-	Others_Unknown	0	0	0	0	2750	0	0	0	0	2750	2750	0.00385151	0.0852995	0.345992	0.0638754	NA	NA	NA	NA	0.159864	0.312775	0.133333	0.010324	0.32481	NA	0.32481	NA	NA	NA	NA	NA	NA	NA	NA
F_0136	1106:14364:17442__T604__S_0442	Fungi	Basidiomycota	Agaricomycetes	Sebacinales	Sebacinaceae	Sebacina	0	Ectomycorrhizal-Orchid_Mycorrhizal-Root_Associated_Biotroph	13	Symbiotroph	NULL	NULL	Possible	Ectomycorrhizal	0	2735	0	0	0	0	0	0	2735	0	2735	0.00145889	0.0254083	0.308017	0.0209507	0.041543	0.313653	0	0.0113482	NA	NA	NA	NA	0.348606	0.348606	NA	NA	NA	NA	NA	0.5	0.348606	0.709685	0.786123
F_0137	1111:16412:16236__T593__S_0064	Fungi	Ascomycota	0	0	0	0	0	-	-	-	-	-	-	Others_Unknown	896	103	823	96	0	809	0	0	1918	809	2727	0.228623	0.279492	0.632911	0.473429	0.35905	0.845018	0.5	0.462459	0.108844	0.334802	0.0666667	0.0262214	0.437087	0.372619	0.694962	0.666667	0.725354	0.826216	0.888715	0.1875	0.120234	0.527752	0.691721
F_0138	1107:22265:16102__T593__S_0630	Fungi	Glomeromycota	Glomeromycetes	Glomerales	Glomeraceae	0	0	Arbuscular_Mycorrhizal	9	Symbiotroph	NULL	NULL	Highly_Probable	Arbuscular_Mycorrhizal	185	288	312	502	241	964	176	36	1287	1417	2704	0.320301	0.23049	0.793249	0.10997	0.15727	0.697417	0.0555556	0.256988	0.248299	0.674009	0.133333	0.241832	0.190478	0.200479	0.180477	0.166667	0.0667336	0.385595	0.472366	0.3125	0.131185	0.57815	0.600149
F_0139	1111:20317:23114__T593__S_1069	Fungi	Glomeromycota	Glomeromycetes	Glomerales	Glomeraceae	0	0	Arbuscular_Mycorrhizal	9	Symbiotroph	NULL	NULL	Highly_Probable	Arbuscular_Mycorrhizal	0	0	0	0	38	68	2328	269	0	2703	2703	0.1128	0.299456	0.548523	0.093883	NA	NA	NA	NA	0.561224	0.722467	0.6	0.279816	0.320008	NA	0.320008	NA	NA	NA	NA	NA	NA	NA	NA
F_0140	1113:3137:11610__T593__S_0037	Fungi	Basidiomycota	Agaricomycetes	Atheliales	Atheliaceae	Amphinema	0	Ectomycorrhizal	13	Symbiotroph	Resupinate	NULL	Highly_Probable	Ectomycorrhizal	2685	0	0	17	0	0	0	0	2702	0	2702	0.00825964	0.0580762	0.362869	0.039734	0.0949555	0.450185	0.0555556	0.064905	NA	NA	NA	NA	0.15921	0.15921	NA	0.388889	0.306145	0.723472	0.807669	NA	NA	NA	NA
F_0141	1102:23865:21679__T604__S_1178	Fungi	Basidiomycota	Agaricomycetes	Russulales	Russulaceae	Russula	0	Ectomycorrhizal	13	Symbiotroph	Agaricoid	NULL	Highly_Probable	Ectomycorrhizal	0	0	0	0	2691	0	0	0	0	2691	2691	0.00164767	0.0127042	0.320675	0.0122542	NA	NA	NA	NA	0.0238095	0.268722	0	0.00474661	0.150411	NA	0.150411	NA	NA	NA	NA	NA	NA	NA	NA
F_0142	2102:15101:5076__T593__S_1179	Fungi	Basidiomycota	Agaricomycetes	Russulales	Russulaceae	Russula	0	Ectomycorrhizal	13	Symbiotroph	Agaricoid	NULL	Highly_Probable	Ectomycorrhizal	0	0	2688	0	0	0	0	0	2688	0	2688	0.00161634	0.0199637	0.329114	0.0632454	0.032641	0.365314	0.0555556	0.0132932	NA	NA	NA	NA	0.538572	0.538572	NA	NA	NA	NA	NA	NA	NA	NA	NA
F_0143	2107:11896:22423__T593__S_0633	Fungi	Glomeromycota	Glomeromycetes	Glomerales	Glomeraceae	0	0	Arbuscular_Mycorrhizal	9	Symbiotroph	NULL	NULL	Highly_Probable	Arbuscular_Mycorrhizal	467	69	549	565	4	595	417	0	1650	1016	2666	0.293764	0.290381	0.725738	0.142937	0.222552	0.785978	0.111111	0.40057	0.285714	0.493392	0.266667	0.0999226	0.309255	0.328591	0.283473	0.666667	0.457445	0.859244	0.85779	0.25	0.078239	0.453411	0.528879
F_0144	1108:16631:3962__T604__S_0039	Fungi	Glomeromycota	Glomeromycetes	Glomerales	Glomeraceae	0	0	Arbuscular_Mycorrhizal	9	Symbiotroph	NULL	NULL	Highly_Probable	Arbuscular_Mycorrhizal	493	180	105	388	143	1263	81	9	1166	1496	2662	0.345752	0.274047	0.755274	0.114998	0.237389	0.656827	0.0555556	0.321084	0.238095	0.647577	0.133333	0.24612	0.237528	0.230745	0.244311	0.666667	0.469769	0.848012	0.860133	0.4375	0.183038	0.602036	0.608971
F_0145	2111:13526:11669__T593__S_0045	Fungi	Basidiomycota	Agaricomycetes	Russulales	Russulaceae	Russula	0	Ectomycorrhizal	13	Symbiotroph	Agaricoid	NULL	Highly_Probable	Ectomycorrhizal	2654	0	0	0	0	0	0	0	2654	0	2654	0.00243668	0.0290381	0.324895	0.018627	0.0474777	0.354244	0	0.0180285	NA	NA	NA	NA	0.294997	0.294997	NA	0.388889	0.294997	0.657678	0.771793	NA	NA	NA	NA
F_0146	1101:25298:10094__T593__S_1382	Fungi	Basidiomycota	Agaricomycetes	Russulales	Russulaceae	Russula	0	Ectomycorrhizal	13	Symbiotroph	Agaricoid	NULL	Highly_Probable	Ectomycorrhizal	0	0	2055	576	0	0	0	0	2631	0	2631	0.00218631	0.0163339	0.337553	0.0695451	0.0267062	0.380074	0.0555556	0.0181906	NA	NA	NA	NA	0.0400313	0.0400313	NA	NA	NA	NA	NA	NA	NA	NA	NA
F_0147	2103:16068:12345__T604__S_0035	Fungi	Glomeromycota	Glomeromycetes	Glomerales	Glomeraceae	0	0	Arbuscular_Mycorrhizal	9	Symbiotroph	NULL	NULL	Highly_Probable	Arbuscular_Mycorrhizal	271	135	2	420	93	996	143	554	828	1786	2614	0.301873	0.255898	0.71308	0.0787689	0.178042	0.560886	0.0555556	0.181394	0.272109	0.625551	0.133333	0.195128	0.152285	0.134016	0.170553	0.444444	0.348472	0.742946	0.818825	0.3125	0.148579	0.536685	0.602346
F_0148	1107:26104:8792__T593__S_1390	Fungi	Basidiomycota	Agaricomycetes	Agaricales	Cortinariaceae	0	0	-	-	-	-	-	-	Others_Unknown	0	0	1651	0	946	0	0	0	1651	946	2597	0.0161676	0.0326679	0.405063	0.078671	0.0296736	0.350554	0.0555556	0.00490829	0.0238095	0.259912	0	0.00596938	0.171823	0.161865	0.181781	NA	NA	NA	NA	NA	NA	NA	NA
F_0149	2104:19209:14951__T593__S_0725	Fungi	Basidiomycota	Agaricomycetes	Sebacinales	Sebacinaceae	Sebacina	0	Ectomycorrhizal-Orchid_Mycorrhizal-Root_Associated_Biotroph	13	Symbiotroph	NULL	NULL	Possible	Ectomycorrhizal	0	0	0	1964	0	607	0	0	1964	607	2571	0.00742007	0.00907441	0.333333	0.00361556	0.00890208	0.228782	0	0.00253817	0.00340136	0.23348	0	0.000556398	0.016597	0.0190649	0.0141292	NA	NA	NA	NA	NA	NA	NA	NA
F_0150	1101:10124:3595__T593__S_0484	Fungi	Basidiomycota	Agaricomycetes	Agaricales	0	0	0	-	-	-	-	-	-	Others_Unknown	0	15	1770	758	0	0	0	0	2543	0	2543	0.00185939	0.00907441	0.333333	0.0316251	0.0148368	0.369004	0.0555556	0.0140648	NA	NA	NA	NA	0	0	NA	NA	NA	NA	NA	0	0	0.115031	0.203547
F_0151	1113:23911:5416__T593__S_0158	Fungi	Ascomycota	Leotiomycetes	Helotiales	0	0	0	-	-	-	-	-	-	Others_Unknown	1056	0	1485	0	0	0	0	0	2541	0	2541	0.00938485	0.0653358	0.396624	0.192998	0.106825	0.538745	0.222222	0.0746131	NA	NA	NA	NA	0.214334	0.214334	NA	0.277778	0.193176	0.617243	0.725074	NA	NA	NA	NA
F_0152	2106:15532:9153__T593__S_0969	Fungi	Glomeromycota	Glomeromycetes	Glomerales	Glomeraceae	0	0	Arbuscular_Mycorrhizal	9	Symbiotroph	NULL	NULL	Highly_Probable	Arbuscular_Mycorrhizal	0	0	0	0	0	0	2470	0	0	2470	2470	0.00552764	0.190563	0.341772	0.0676119	NA	NA	NA	NA	0.357143	0.303965	0.466667	0.0130222	0.783173	NA	0.783173	NA	NA	NA	NA	NA	NA	NA	NA
F_0153	1104:17456:12548__T593__S_0695	Fungi	Ascomycota	0	0	0	Tetracladium	0	Undefined_Saprotroph	13	Saprotroph	NULL	NULL	Probable	Saprotroph	356	340	38	1405	0	303	0	0	2139	303	2442	0.147901	0.145191	0.57384	0.0578531	0.181009	0.756458	0.0555556	0.467299	0.0612245	0.290749	0	0.00812565	0.22501	0.22897	0.209171	0.166667	0.0582927	0.407505	0.475335	0.4375	0.34507	0.694059	0.808232
F_0154	1108:12374:16757__T604__S_1346	Fungi	Basidiomycota	Agaricomycetes	Russulales	Russulaceae	Russula	0	Ectomycorrhizal	13	Symbiotroph	Agaricoid	NULL	Highly_Probable	Ectomycorrhizal	0	0	0	0	2368	0	0	0	0	2368	2368	0.00065858	0.0108893	0.299578	0.00904096	NA	NA	NA	NA	0.0204082	0.237885	0	0.00178623	0.0468713	NA	0.0468713	NA	NA	NA	NA	NA	NA	NA	NA
F_0155	2113:22516:13168__T604__S_0157	Fungi	Basidiomycota	Agaricomycetes	Russulales	Russulaceae	Russula	0	Ectomycorrhizal	13	Symbiotroph	Agaricoid	NULL	Highly_Probable	Ectomycorrhizal	0	0	0	0	0	2314	0	0	0	2314	2314	0.00123	0.00907441	0.299578	0.00187886	NA	NA	NA	NA	0.0170068	0.229075	0	0.00315848	0.0819717	NA	0.0819717	NA	NA	NA	NA	NA	NA	NA	NA
F_0156	1105:12663:17492__T604__S_1445	Fungi	Ascomycota	0	0	0	0	0	-	-	-	-	-	-	Others_Unknown	0	0	0	0	2290	23	0	0	0	2313	2313	0.00195046	0.0490018	0.308017	0.029676	NA	NA	NA	NA	0.0918367	0.251101	0.0666667	0.00491834	0.0439555	NA	0.0439555	NA	NA	NA	NA	NA	NA	NA	NA
F_0157	1111:4047:20022__T593__S_0111	Fungi	Basidiomycota	Agaricomycetes	Russulales	Russulaceae	Russula	0	Ectomycorrhizal	13	Symbiotroph	Agaricoid	NULL	Highly_Probable	Ectomycorrhizal	2292	0	0	0	0	0	0	0	2292	0	2292	0.00210194	0.0399274	0.324895	0.0286543	0.0652819	0.350554	0	0.0159102	NA	NA	NA	NA	0.254703	0.254703	NA	0.388889	0.254703	0.689977	0.762251	NA	NA	NA	NA
F_0158	1105:14453:23343__T604__S_1015	Fungi	Basidiomycota	Agaricomycetes	Russulales	Russulaceae	Russula	0	Ectomycorrhizal	13	Symbiotroph	Agaricoid	NULL	Highly_Probable	Ectomycorrhizal	0	0	0	0	0	1025	0	1261	0	2286	2286	0.00953321	0.0127042	0.329114	0.00132317	NA	NA	NA	NA	0.0238095	0.286344	0	0.0228667	0.0501058	NA	0.0501058	NA	NA	NA	NA	NA	NA	NA	NA
F_0159	1102:13584:4198__T604__S_0052	Fungi	Basidiomycota	Agaricomycetes	Russulales	Russulaceae	0	0	Ectomycorrhizal	9	Symbiotroph	Agaricoid,_Corticioid,_Gasteroid,_Pleurotoid,_or_Secotioid	NULL	Probable	Ectomycorrhizal	0	0	0	0	0	1995	0	285	0	2280	2280	0.00309147	0.0163339	0.337553	0.0048933	NA	NA	NA	NA	0.0306122	0.299559	0	0.00792671	0.0484797	NA	0.0484797	NA	NA	NA	NA	NA	NA	NA	NA
F_0160	1101:9900:10838__T604__S_0205	Fungi	Basidiomycota	Agaricomycetes	Agaricales	0	0	0	-	-	-	-	-	-	Others_Unknown	10	60	505	0	488	1203	11	0	575	1702	2277	0.0710129	0.0362976	0.56962	0.0273459	0.0267062	0.494465	0	0.0412669	0.0340136	0.444934	0	0.0596261	0.107474	0.12327	0.0916781	0	0	0.133797	0.202657	0.0625	0.0138912	0.255769	0.416537
F_0161	2103:25305:10323__T593__S_1279	Fungi	Basidiomycota	Agaricomycetes	Thelephorales	Thelephoraceae	0	0	-	-	-	-	-	-	Others_Unknown	0	0	2258	0	0	0	0	0	2258	0	2258	0	0.0145191	0.299578	0.0850644	0.0237389	0.298893	0.111111	0	NA	NA	NA	NA	0	0	NA	NA	NA	NA	NA	NA	NA	NA	NA
F_0162	2102:21591:11803__T593__S_1352	Fungi	Basidiomycota	Agaricomycetes	Agaricales	Tricholomataceae	Mycena	0	Undefined_Saprotroph	13	Saprotroph	NULL	NULL	Probable	Saprotroph	0	179	819	1224	0	0	0	0	2222	0	2222	0.00487696	0.0181488	0.371308	0.0259513	0.0296736	0.472325	0	0.0387473	NA	NA	NA	NA	0.034758	0.034758	NA	NA	NA	NA	NA	0.1875	0.104274	0.481292	0.652231
F_0163	1114:17767:6150__T593__S_0449	Fungi	Ascomycota	0	0	0	0	0	-	-	-	-	-	-	Others_Unknown	0	0	0	2178	0	0	0	0	2178	0	2178	0	0.0163339	0.244726	0.00530742	0.0267062	0.195572	0	0	NA	NA	NA	NA	0	0	NA	NA	NA	NA	NA	NA	NA	NA	NA
F_0164	1112:10841:21595__T593__S_1343	Fungi	Basidiomycota	Agaricomycetes	Agaricales	Tricholomataceae	Mycena	0	Undefined_Saprotroph	13	Saprotroph	NULL	NULL	Probable	Saprotroph	0	0	2171	0	0	0	0	0	2171	0	2171	0.00029416	0.00544465	0.308017	0.0196735	0.00890208	0.313653	0	0.00239734	NA	NA	NA	NA	0.0793186	0.0793186	NA	NA	NA	NA	NA	NA	NA	NA	NA
F_0165	1103:13422:23331__T604__S_1328	Fungi	Ascomycota	Leotiomycetes	Rhytismatales	Rhytismataceae	0	0	-	-	-	-	-	-	Others_Unknown	0	0	0	0	2163	0	0	0	0	2163	2163	0.00392606	0.0834846	0.345992	0.0692826	NA	NA	NA	NA	0.156463	0.312775	0.133333	0.0105356	0.341779	NA	0.341779	NA	NA	NA	NA	NA	NA	NA	NA
F_0166	1101:12854:2363__T593__S_0662	Fungi	Glomeromycota	Glomeromycetes	Glomerales	Glomeraceae	0	0	Arbuscular_Mycorrhizal	9	Symbiotroph	NULL	NULL	Highly_Probable	Arbuscular_Mycorrhizal	427	457	2	929	12	147	6	170	1815	335	2150	0.171951	0.186933	0.628692	0.0615553	0.181009	0.557196	0.0555556	0.17633	0.139456	0.484581	0.0666667	0.0672532	0.0954948	0.124594	0.0663958	0.333333	0.267945	0.669414	0.778212	0.375	0.191419	0.633945	0.649896
F_0167	1114:14414:8302__T604__S_1216	Fungi	Basidiomycota	Agaricomycetes	Russulales	Russulaceae	0	0	Ectomycorrhizal	9	Symbiotroph	Agaricoid,_Corticioid,_Gasteroid,_Pleurotoid,_or_Secotioid	NULL	Probable	Ectomycorrhizal	0	0	0	0	2139	0	0	0	0	2139	2139	0.00124969	0.0127042	0.299578	0.00543543	NA	NA	NA	NA	0.0238095	0.229075	0	0.00408421	0.163984	NA	0.163984	NA	NA	NA	NA	NA	NA	NA	NA
F_0168	2109:20630:16220__T593__S_0194	Fungi	Ascomycota	0	0	0	0	0	-	-	-	-	-	-	Others_Unknown	1797	61	0	184	92	0	0	0	2042	92	2134	0.0397113	0.127042	0.43038	0.0625452	0.198813	0.520295	0.0555556	0.157429	0.00680272	0.189427	0	0.000460842	0.201008	0.263704	0.0129187	0.777778	0.733899	0.911276	0.962799	0.0625	0.0122959	0.161895	0.240761
F_0169	2103:23005:18657__T593__S_0688	Fungi	Basidiomycota	Agaricomycetes	Russulales	Russulaceae	Lactarius	0	Ectomycorrhizal	13	Symbiotroph	Agaricoid	NULL	Highly_Probable	Ectomycorrhizal	0	0	0	2103	0	0	0	0	2103	0	2103	0.000552611	0.00725953	0.2827	0.00405563	0.0118694	0.254613	0	0.00457145	NA	NA	NA	NA	0.0381871	0.0381871	NA	NA	NA	NA	NA	NA	NA	NA	NA
F_0170	1105:27145:17550__T604__S_0961	Fungi	Basidiomycota	Agaricomycetes	0	0	0	0	-	-	-	-	-	-	Others_Unknown	0	0	0	0	0	0	255	1835	0	2090	2090	0.00220014	0.0127042	0.324895	0.00142994	NA	NA	NA	NA	0.0238095	0.281938	0	0.00507021	0.027936	NA	0.027936	NA	NA	NA	NA	NA	NA	NA	NA
F_0171	1107:13125:9990__T593__S_1074	Fungi	Ascomycota	Leotiomycetes	Helotiales	0	0	0	-	-	-	-	-	-	Others_Unknown	0	0	0	0	113	0	1976	0	0	2089	2089	0.0273963	0.076225	0.413502	0.0329712	NA	NA	NA	NA	0.142857	0.436123	0.2	0.0713421	0.232402	NA	0.232402	NA	NA	NA	NA	NA	NA	NA	NA
F_0172	1112:19832:2572__T593__S_0659	Fungi	Glomeromycota	Glomeromycetes	Glomerales	Glomeraceae	Glomus	0	Arbuscular_Mycorrhizal	9	Symbiotroph	NULL	NULL	Highly_Probable	Arbuscular_Mycorrhizal	486	349	0	620	38	322	50	214	1455	624	2079	0.293506	0.212341	0.691983	0.0705786	0.198813	0.538745	0.0555556	0.191637	0.166667	0.60793	0.0666667	0.171009	0.167282	0.211136	0.134391	0.5	0.400043	0.793255	0.847317	0.3125	0.181225	0.548849	0.614534
F_0173	1107:13357:19276__T593__S_0683	Fungi	Basidiomycota	0	0	0	0	0	-	-	-	-	-	-	Others_Unknown	0	0	0	1311	0	751	0	0	1311	751	2062	0.00937805	0.0526316	0.341772	0.00801039	0.0385757	0.225092	0	0.00568953	0.0510204	0.264317	0	0.00445662	0.0816278	0.0487284	0.114527	NA	NA	NA	NA	NA	NA	NA	NA
F_0174	1113:15558:20659__T604__S_1144	Fungi	Glomeromycota	Glomeromycetes	Glomerales	Glomeraceae	0	0	Arbuscular_Mycorrhizal	9	Symbiotroph	NULL	NULL	Highly_Probable	Arbuscular_Mycorrhizal	0	0	0	0	0	441	0	1619	0	2060	2060	0.0410225	0.137931	0.417722	0.0121462	NA	NA	NA	NA	0.258503	0.449339	0.0666667	0.101943	0.357728	NA	0.357728	NA	NA	NA	NA	NA	NA	NA	NA
F_0175	1104:15447:2378__T593__S_0422	Fungi	Basidiomycota	Agaricomycetes	Thelephorales	Thelephoraceae	Tomentella	0	Ectomycorrhizal	13	Symbiotroph	Resupinate	NULL	Highly_Probable	Ectomycorrhizal	899	0	491	621	0	0	0	0	2011	0	2011	0.0100858	0.0290381	0.388186	0.0749357	0.0474777	0.512915	0.0555556	0.0802094	NA	NA	NA	NA	0.132091	0.132091	NA	0.222222	0.116132	0.336912	0.435522	NA	NA	NA	NA
F_0176	1103:26163:17509__T593__S_0322	Fungi	Basidiomycota	Agaricomycetes	Atheliales	Atheliaceae	Amphinema	Amphinema_byssoides	Ectomycorrhizal	13	Symbiotroph	Resupinate	NULL	Highly_Probable	Ectomycorrhizal	1977	0	0	13	0	0	0	0	1990	0	1990	0.00356098	0.0362976	0.341772	0.0270509	0.0593472	0.387454	0	0.0276476	NA	NA	NA	NA	0.117263	0.117263	NA	0.277778	0.234526	0.570058	0.728113	NA	NA	NA	NA
F_0177	1102:7594:14506__T593__S_0789	Fungi	Basidiomycota	Agaricomycetes	Agaricales	0	0	0	-	-	-	-	-	-	Others_Unknown	0	0	0	0	235	0	1750	0	0	1985	1985	0.00445384	0.0108893	0.337553	0.00508325	NA	NA	NA	NA	0.0204082	0.303965	0	0.0118747	0.0253456	NA	0.0253456	NA	NA	NA	NA	NA	NA	NA	NA
F_0178	1104:4707:9373__T604__S_0376	Fungi	Glomeromycota	Glomeromycetes	Glomerales	Glomeraceae	0	0	Arbuscular_Mycorrhizal	9	Symbiotroph	NULL	NULL	Highly_Probable	Arbuscular_Mycorrhizal	155	362	152	339	97	284	18	566	1008	965	1973	0.311424	0.248639	0.704641	0.0754153	0.192878	0.560886	0.0555556	0.182276	0.241497	0.61674	0.0666667	0.207491	0.181236	0.146	0.216471	0.277778	0.119877	0.532565	0.561005	0.625	0.355416	0.723718	0.692947
F_0179	1107:10847:9618__T604__S_0600	Fungi	Basidiomycota	Agaricomycetes	Thelephorales	Thelephoraceae	Tomentella	0	Ectomycorrhizal	13	Symbiotroph	Resupinate	NULL	Highly_Probable	Ectomycorrhizal	8	1385	376	201	0	0	0	0	1970	0	1970	0.0135003	0.0362976	0.417722	0.0547596	0.0593472	0.601476	0.0555556	0.108688	NA	NA	NA	NA	0.0638436	0.0638436	NA	0	0	0.128148	0.202159	0.25	0.182822	0.594193	0.75001
F_0180	1101:21934:5648__T593__S_0727	Fungi	Ascomycota	0	0	0	0	0	-	-	-	-	-	-	Others_Unknown	527	0	0	836	0	585	0	0	1363	585	1948	0.0163357	0.0381125	0.392405	0.0100391	0.041543	0.354244	0	0.0364241	0.0204082	0.242291	0	0.00109183	0.0551132	0.0682042	0.028931	0.166667	0.0875164	0.414882	0.50878	NA	NA	NA	NA
F_0181	1101:12061:21766__T593__S_1149	Fungi	Ascomycota	Leotiomycetes	Helotiales	Dermateaceae	Pezicula	0	Endophyte-Plant_Pathogen-Undefined_Saprotroph	13	Pathotroph-Saprotroph	NULL	NULL	Probable	Endophyte	899	216	328	80	88	0	294	30	1523	412	1935	0.284363	0.188748	0.708861	0.13295	0.231454	0.904059	0.111111	0.58041	0.085034	0.409692	0.0666667	0.0509273	0.294935	0.42717	0.118622	0.722222	0.716783	0.821111	0.911963	0.5625	0.426766	0.830041	0.887046
F_0182	1101:11700:13833__T604__S_0519	Fungi	Basidiomycota	Agaricomycetes	Russulales	Russulaceae	Russula	0	Ectomycorrhizal	13	Symbiotroph	Agaricoid	NULL	Highly_Probable	Ectomycorrhizal	0	1766	0	163	0	0	0	0	1929	0	1929	0.00328779	0.0453721	0.333333	0.0471757	0.074184	0.365314	0.0555556	0.0258577	NA	NA	NA	NA	0.155764	0.155764	NA	NA	NA	NA	NA	0.4375	0.311529	0.757996	0.840985
F_0183	1110:18367:28451__T604__S_0285	Fungi	Basidiomycota	Agaricomycetes	Russulales	Russulaceae	Russula	0	Ectomycorrhizal	13	Symbiotroph	Agaricoid	NULL	Highly_Probable	Ectomycorrhizal	0	0	0	0	0	1927	0	0	0	1927	1927	0.00191577	0.00907441	0.320675	0.00250358	NA	NA	NA	NA	0.0170068	0.268722	0	0.00502942	0.132916	NA	0.132916	NA	NA	NA	NA	NA	NA	NA	NA
F_0184	1105:18780:11758__T593__S_0889	Fungi	Glomeromycota	Glomeromycetes	Glomerales	Glomeraceae	0	0	Arbuscular_Mycorrhizal	9	Symbiotroph	NULL	NULL	Highly_Probable	Arbuscular_Mycorrhizal	0	16	10	4	0	87	1793	16	30	1896	1926	0.0837587	0.176044	0.561181	0.0694295	0.00890208	0.405904	0	0.0159343	0.316327	0.480176	0.4	0.0707497	0.135603	0.000370868	0.270835	NA	NA	NA	NA	0	0	0.210547	0.39035
F_0185	2110:11040:7467__T604__S_0163	Fungi	Basidiomycota	Agaricomycetes	Russulales	Russulaceae	Russula	0	Ectomycorrhizal	13	Symbiotroph	Agaricoid	NULL	Highly_Probable	Ectomycorrhizal	0	0	0	0	0	1921	0	0	0	1921	1921	0.00333242	0.0145191	0.324895	0.00276019	NA	NA	NA	NA	0.0272109	0.273128	0	0.00868567	0.250556	NA	0.250556	NA	NA	NA	NA	NA	NA	NA	NA
F_0186	1105:15860:19961__T593__S_1246	Fungi	Ascomycota	Leotiomycetes	Helotiales	Leotiaceae	Leotia	0	Undefined_Saprotroph	13	Saprotroph	NULL	NULL	Probable	Saprotroph	0	0	1915	4	0	0	0	0	1919	0	1919	0.00198131	0.0145191	0.337553	0.0504674	0.0237389	0.376384	0.0555556	0.0157359	NA	NA	NA	NA	0.117746	0.117746	NA	NA	NA	NA	NA	NA	NA	NA	NA
F_0187	1108:18680:5244__T604__S_1008	Fungi	Glomeromycota	Glomeromycetes	Glomerales	Glomeraceae	0	0	Arbuscular_Mycorrhizal	9	Symbiotroph	NULL	NULL	Highly_Probable	Arbuscular_Mycorrhizal	3	0	0	0	3	78	0	1819	3	1900	1903	0.0218858	0.0961887	0.396624	0.00787648	0	0.188192	0	0	0.176871	0.39207	0.0666667	0.0411859	0.0944947	0	0.125993	0	0	0.0389583	0.0638686	NA	NA	NA	NA
F_0188	1105:8858:20566__T604__S_1291	Fungi	Ascomycota	Neolectomycetes	Neolectales	Neolectaceae	Neolecta	Neolecta_vitellina	Undefined_Saprotroph	13	Saprotroph	NULL	NULL	Probable	Saprotroph	0	0	0	0	1891	0	0	0	0	1891	1891	0.000152328	0.00907441	0.2827	0.00490805	NA	NA	NA	NA	0.0170068	0.202643	0	0.000384592	0.0104638	NA	0.0104638	NA	NA	NA	NA	NA	NA	NA	NA
F_0189	1105:14912:17468__T593__S_1232	Fungi	Ascomycota	Leotiomycetes	Helotiales	0	0	0	-	-	-	-	-	-	Others_Unknown	0	0	1868	2	0	0	0	0	1870	0	1870	0.00163003	0.0272232	0.337553	0.050885	0.0445104	0.380074	0.0555556	0.0128562	NA	NA	NA	NA	0.0468841	0.0468841	NA	NA	NA	NA	NA	NA	NA	NA	NA
F_0190	1108:13241:10666__T604__S_0523	Fungi	Basidiomycota	Agaricomycetes	Thelephorales	Thelephoraceae	Tomentella	0	Ectomycorrhizal	13	Symbiotroph	Resupinate	NULL	Highly_Probable	Ectomycorrhizal	189	1628	52	0	0	0	0	0	1869	0	1869	0.0102153	0.0235935	0.375527	0.0145808	0.0385757	0.476015	0	0.0769762	NA	NA	NA	NA	0.117445	0.117445	NA	0.222222	0.125616	0.286874	0.389783	0.3125	0.226719	0.566962	0.733136
F_0191	2107:8405:25104__T604__S_0603	Fungi	Ascomycota	0	0	0	0	0	-	-	-	-	-	-	Others_Unknown	666	1124	0	77	0	0	0	0	1867	0	1867	0.0165128	0.101633	0.388186	0.0692094	0.166172	0.512915	0.0555556	0.127705	NA	NA	NA	NA	0.243257	0.243257	NA	0.611111	0.501263	0.83934	0.879092	0.375	0.228509	0.581326	0.710299
F_0192	1104:21273:16035__T604__S_1207	Fungi	Basidiomycota	Agaricomycetes	Russulales	Russulaceae	Lactarius	0	Ectomycorrhizal	13	Symbiotroph	Agaricoid	NULL	Highly_Probable	Ectomycorrhizal	0	0	0	0	1860	0	0	0	0	1860	1860	0.00145463	0.0326679	0.320675	0.0325843	NA	NA	NA	NA	0.0612245	0.268722	0.0666667	0.0038063	0.105332	NA	0.105332	NA	NA	NA	NA	NA	NA	NA	NA
F_0193	1102:5716:19240__T593__S_0455	Fungi	Glomeromycota	Glomeromycetes	Glomerales	Glomeraceae	0	0	Arbuscular_Mycorrhizal	9	Symbiotroph	NULL	NULL	Highly_Probable	Arbuscular_Mycorrhizal	168	947	47	219	23	264	80	110	1381	477	1858	0.227311	0.23049	0.71308	0.0846143	0.198813	0.560886	0.0555556	0.171656	0.20068	0.629956	0.133333	0.150229	0.132849	0.132384	0.133315	0.277778	0.119877	0.532565	0.561005	0.625	0.354439	0.762635	0.712807
F_0194	2105:7703:10921__T604__S_0001	Fungi	Glomeromycota	Glomeromycetes	Glomerales	Glomeraceae	Glomus	0	Arbuscular_Mycorrhizal	9	Symbiotroph	NULL	NULL	Highly_Probable	Arbuscular_Mycorrhizal	0	0	0	0	48	210	434	1162	0	1854	1854	0.0799818	0.163339	0.485232	0.0233675	NA	NA	NA	NA	0.306122	0.590308	0.133333	0.189967	0.208959	NA	0.208959	NA	NA	NA	NA	NA	NA	NA	NA
F_0195	1101:19842:18277__T593__S_0015	Fungi	Ascomycota	Eurotiomycetes	Chaetothyriales	Herpotrichiellaceae	Cladophialophora	Cladophialophora_chaetospira	Undefined_Saprotroph	13	Saprotroph	Facultative_Yeast	NULL	Probable	Saprotroph	460	299	756	116	3	217	0	0	1631	220	1851	0.229333	0.235935	0.662447	0.273579	0.317507	0.911439	0.277778	0.610902	0.0748299	0.356828	0	0.0304043	0.380544	0.476316	0.189	0.611111	0.743927	0.839353	0.928198	0.4375	0.269278	0.638679	0.757909
F_0196	1104:22795:4115__T593__S_0635	Fungi	Basidiomycota	Agaricomycetes	Agaricales	Entolomataceae	Entoloma	0	Ectomycorrhizal-Saprotroph	13	Saprotroph-Symbiotroph	Agaricoid	NULL	Possible	Others_Unknown	0	0	0	1850	0	0	0	0	1850	0	1850	0.000501973	0.0127042	0.291139	0.00983262	0.0207715	0.273063	0	0.0041707	NA	NA	NA	NA	0.0403091	0.0403091	NA	NA	NA	NA	NA	NA	NA	NA	NA
F_0197	1111:6712:13704__T593__S_0601	Fungi	Glomeromycota	Glomeromycetes	Glomerales	Glomeraceae	0	0	Arbuscular_Mycorrhizal	9	Symbiotroph	NULL	NULL	Highly_Probable	Arbuscular_Mycorrhizal	190	39	373	377	28	113	716	9	979	866	1845	0.242965	0.219601	0.742616	0.0997343	0.151335	0.690037	0.0555556	0.229718	0.234694	0.585903	0.266667	0.121698	0.20979	0.247544	0.172035	0.5	0.263559	0.666159	0.713022	0.125	0.0284779	0.286528	0.430441
F_0198	2112:8955:17213__T604__S_0002	Fungi	Basidiomycota	Agaricomycetes	Agaricales	Tricholomataceae	0	0	-	-	-	-	-	-	Others_Unknown	363	0	0	0	0	1480	0	0	363	1480	1843	0.00523607	0.0127042	0.345992	0.00620467	0.00890208	0.258303	0	0.00177287	0.0102041	0.237885	0	0.00109588	0.0275255	0.0264333	0.0286176	0.111111	0.0264333	0.276574	0.308728	NA	NA	NA	NA
F_0199	2113:17552:3049__T593__S_0634	Fungi	Glomeromycota	Glomeromycetes	Glomerales	Glomeraceae	Glomus	0	Arbuscular_Mycorrhizal	9	Symbiotroph	NULL	NULL	Highly_Probable	Arbuscular_Mycorrhizal	0	679	0	952	0	206	0	0	1631	206	1837	0.0105325	0.0417423	0.379747	0.0108998	0.0474777	0.328413	0	0.0222542	0.0204082	0.242291	0	0.00145247	0.061492	0.0728147	0.0388467	NA	NA	NA	NA	0.25	0.11695	0.501182	0.577444
F_0200	1101:3939:21834__T604__S_0900	Fungi	Basidiomycota	Agaricomycetes	0	0	0	0	-	-	-	-	-	-	Others_Unknown	0	0	0	0	0	0	141	1681	0	1822	1822	0.0128389	0.0344828	0.379747	0.00616692	NA	NA	NA	NA	0.0646258	0.378855	0.0666667	0.0305343	0.116534	NA	0.116534	NA	NA	NA	NA	NA	NA	NA	NA
F_0201	1109:8249:11383__T604__S_1367	Fungi	Basidiomycota	Agaricomycetes	Agaricales	Cortinariaceae	Cortinarius	0	Ectomycorrhizal	13	Symbiotroph	NULL	NULL	Highly_Probable	Ectomycorrhizal	0	0	0	0	1807	0	0	0	0	1807	1807	0.00113708	0.0181488	0.316456	0.013234	NA	NA	NA	NA	0.0340136	0.264317	0	0.00314127	0.094	NA	0.094	NA	NA	NA	NA	NA	NA	NA	NA
F_0202	1101:11442:16587__T593__S_1288	Fungi	Ascomycota	Eurotiomycetes	Chaetothyriales	Herpotrichiellaceae	Cladophialophora	Cladophialophora_chaetospira	Undefined_Saprotroph	13	Saprotroph	Facultative_Yeast	NULL	Probable	Saprotroph	607	396	603	198	0	0	0	0	1804	0	1804	0.0960956	0.277677	0.518987	0.313364	0.454006	0.940959	0.333333	0.748613	NA	NA	NA	NA	0.48032	0.48032	NA	0.777778	0.793898	0.947834	0.973288	0.6875	0.642752	0.868248	0.919575
F_0203	2106:14689:1684__T604__S_0098	Fungi	Ascomycota	0	0	0	0	0	-	-	-	-	-	-	Others_Unknown	15	0	0	12	1011	763	0	0	27	1774	1801	0.0136401	0.0562613	0.371308	0.0471934	0.00296736	0.228782	0	0.00100888	0.0986395	0.303965	0.0666667	0.0187435	0.0208444	0	0.0416887	0	0	0.0362018	0.0499321	NA	NA	NA	NA
F_0204	1102:10966:23115__T593__S_0661	Fungi	Basidiomycota	Agaricomycetes	Russulales	Russulaceae	Russula	0	Ectomycorrhizal	13	Symbiotroph	Agaricoid	NULL	Highly_Probable	Ectomycorrhizal	0	448	0	1353	0	0	0	0	1801	0	1801	0.00463333	0.0254083	0.329114	0.01452	0.041543	0.357934	0	0.0365935	NA	NA	NA	NA	0.10777	0.10777	NA	NA	NA	NA	NA	0.25	0.158997	0.510254	0.694175
F_0205	2107:14201:7198__T604__S_0603	Fungi	Glomeromycota	Glomeromycetes	Glomerales	Glomeraceae	0	0	Arbuscular_Mycorrhizal	9	Symbiotroph	NULL	NULL	Highly_Probable	Arbuscular_Mycorrhizal	177	687	72	190	59	498	63	53	1126	673	1799	0.268388	0.23775	0.734177	0.0843046	0.207715	0.568266	0.0555556	0.192082	0.204082	0.665198	0.0666667	0.208132	0.148361	0.157353	0.13937	0.333333	0.138252	0.567021	0.571879	0.6875	0.418525	0.772126	0.719108
F_0206	2109:11295:21905__T593__S_0452	Fungi	Basidiomycota	Agaricomycetes	Thelephorales	Thelephoraceae	Tomentella	0	Ectomycorrhizal	13	Symbiotroph	Resupinate	NULL	Highly_Probable	Ectomycorrhizal	99	610	0	1089	0	0	0	0	1798	0	1798	0.00293198	0.0127042	0.329114	0.00767532	0.0207715	0.361624	0	0.0220459	NA	NA	NA	NA	0.01512	0.01512	NA	0.111111	0.0453601	0.333266	0.436227	0	0	0.115031	0.203547
F_0207	1105:18032:20409__T593__S_0852	Fungi	Ascomycota	Leotiomycetes	0	Myxotrichaceae	Oidiodendron	0	Ericoid_Mycorrhizal	13	Pathotroph-Symbiotroph	Dark_Septate_Endophyte	NULL	Probable	Ericoid_Mycorrhizal	0	0	0	354	0	0	1423	11	354	1434	1788	0.0155149	0.0453721	0.367089	0.0204752	0.0148368	0.228782	0	0.00171148	0.0646258	0.295154	0.133333	0.00576037	0.0603974	0.0166743	0.0822589	NA	NA	NA	NA	NA	NA	NA	NA
F_0208	1112:9001:13790__T604__S_0349	Fungi	Basidiomycota	Agaricomycetes	Agaricales	0	0	0	-	-	-	-	-	-	Others_Unknown	0	0	0	0	0	1787	0	0	0	1787	1787	0.000535022	0.00907441	0.28692	0.00107894	NA	NA	NA	NA	0.0170068	0.211454	0	0.00131454	0.030941	NA	0.030941	NA	NA	NA	NA	NA	NA	NA	NA
F_0209	2104:14315:6257__T604__S_1381	Fungi	Ascomycota	0	0	0	0	0	-	-	-	-	-	-	Others_Unknown	0	0	0	0	1783	0	0	0	0	1783	1783	0.0003202	0.0199637	0.295359	0.0139077	NA	NA	NA	NA	0.037415	0.22467	0	0.000839859	0.0250843	NA	0.0250843	NA	NA	NA	NA	NA	NA	NA	NA
F_0210	2110:20115:12392__T604__S_1042	Fungi	Ascomycota	Eurotiomycetes	Chaetothyriales	Herpotrichiellaceae	Cladophialophora	0	Undefined_Saprotroph	13	Saprotroph	Facultative_Yeast	NULL	Probable	Saprotroph	0	0	0	0	0	0	0	1779	0	1779	1779	0.0126747	0.0961887	0.345992	0.00478771	NA	NA	NA	NA	0.180272	0.312775	0	0.0289335	0.684707	NA	0.684707	NA	NA	NA	NA	NA	NA	NA	NA
F_0211	1101:13122:26095__T604__S_0369	Fungi	Basidiomycota	Agaricomycetes	Thelephorales	Thelephoraceae	0	0	-	-	-	-	-	-	Others_Unknown	0	0	0	0	0	1779	0	0	0	1779	1779	0.00275672	0.0181488	0.320675	0.00267288	NA	NA	NA	NA	0.0340136	0.273128	0	0.00735704	0.2068	NA	0.2068	NA	NA	NA	NA	NA	NA	NA	NA
F_0212	1104:23657:7035__T593__S_1133	Fungi	Ascomycota	Eurotiomycetes	Chaetothyriales	Herpotrichiellaceae	Cladophialophora	0	Undefined_Saprotroph	13	Saprotroph	Facultative_Yeast	NULL	Probable	Saprotroph	0	0	0	0	0	0	1758	12	0	1770	1770	0.00897166	0.15245	0.35443	0.0483083	NA	NA	NA	NA	0.285714	0.330396	0.333333	0.0211049	0.397515	NA	0.397515	NA	NA	NA	NA	NA	NA	NA	NA
F_0213	1101:10213:11136__T604__S_0711	Fungi	Basidiomycota	Agaricomycetes	0	0	0	0	-	-	-	-	-	-	Others_Unknown	0	1770	0	0	0	0	0	0	1770	0	1770	0.00182481	0.0453721	0.303797	0.0437808	0.074184	0.306273	0.0555556	0.0130684	NA	NA	NA	NA	0.36388	0.36388	NA	NA	NA	NA	NA	0.5	0.36388	0.579417	0.729287
F_0214	1109:12720:20833__T604__S_1438	Fungi	Basidiomycota	Agaricomycetes	Atheliales	Atheliaceae	0	0	-	-	-	-	-	-	Others_Unknown	0	0	0	0	1767	0	0	0	0	1767	1767	0.00317505	0.0290381	0.341772	0.0173652	NA	NA	NA	NA	0.0544218	0.30837	0	0.0085875	0.265143	NA	0.265143	NA	NA	NA	NA	NA	NA	NA	NA
F_0215	1108:20163:21350__T604__S_1268	Fungi	Basidiomycota	Agaricomycetes	Thelephorales	Thelephoraceae	0	0	-	-	-	-	-	-	Others_Unknown	0	0	0	0	1759	0	0	0	0	1759	1759	0.000474987	0.00725953	0.295359	0.00886576	NA	NA	NA	NA	0.0136054	0.229075	0	0.00119212	0.0312991	NA	0.0312991	NA	NA	NA	NA	NA	NA	NA	NA
F_0216	1104:24531:20311__T604__S_0444	Fungi	Basidiomycota	Agaricomycetes	Agaricales	Inocybaceae	Inocybe	0	Ectomycorrhizal	13	Symbiotroph	Agaricoid	NULL	Highly_Probable	Ectomycorrhizal	0	1757	0	0	0	0	0	0	1757	0	1757	0.00180814	0.061706	0.312236	0.0600322	0.10089	0.321033	0.0555556	0.014416	NA	NA	NA	NA	0.412552	0.412552	NA	NA	NA	NA	NA	0.5	0.412552	0.795451	0.873439
F_0217	1104:5190:10230__T593__S_0014	Fungi	Basidiomycota	Agaricomycetes	Thelephorales	Thelephoraceae	0	0	-	-	-	-	-	-	Others_Unknown	1004	0	0	744	0	0	0	0	1748	0	1748	0.000687764	0.00725953	0.295359	0.00275606	0.0118694	0.280443	0	0.00582758	NA	NA	NA	NA	0.00951744	0.00951744	NA	0.0555556	0.0135475	0.147188	0.21524	NA	NA	NA	NA
F_0218	1104:11812:21834__T604__S_0355	Fungi	Basidiomycota	Agaricomycetes	Russulales	Russulaceae	Russula	0	Ectomycorrhizal	13	Symbiotroph	Agaricoid	NULL	Highly_Probable	Ectomycorrhizal	0	0	0	0	0	1745	0	0	0	1745	1745	0.000102919	0.00362976	0.261603	0.000648901	NA	NA	NA	NA	0.00680272	0.171806	0	0.000282074	0.00703941	NA	0.00703941	NA	NA	NA	NA	NA	NA	NA	NA
F_0219	2101:11110:21952__T604__S_1116	Fungi	Basidiomycota	Agaricomycetes	0	0	0	0	-	-	-	-	-	-	Others_Unknown	0	0	0	0	0	0	136	1604	0	1740	1740	0.00117118	0.00907441	0.312236	0.00183816	NA	NA	NA	NA	0.0170068	0.255507	0	0.00277177	0.0086373	NA	0.0086373	NA	NA	NA	NA	NA	NA	NA	NA
F_0220	1112:21206:14456__T604__S_0369	Fungi	Basidiomycota	Agaricomycetes	Thelephorales	Thelephoraceae	0	0	-	-	-	-	-	-	Others_Unknown	0	0	0	0	2	1734	0	0	0	1736	1736	0.00343036	0.0163339	0.329114	0.00294778	NA	NA	NA	NA	0.0306122	0.286344	0	0.0095054	0.0596735	NA	0.0596735	NA	NA	NA	NA	NA	NA	NA	NA
F_0221	2103:8145:4508__T593__S_1423	Fungi	Ascomycota	Leotiomycetes	Helotiales	0	0	0	-	-	-	-	-	-	Others_Unknown	0	0	1734	0	0	0	0	0	1734	0	1734	0.000825742	0.0834846	0.324895	0.387025	0.136499	0.350554	0.444444	0.00614267	NA	NA	NA	NA	0.216854	0.216854	NA	NA	NA	NA	NA	NA	NA	NA	NA
F_0222	1109:4472:10685__T593__S_0415	Fungi	Basidiomycota	Agaricomycetes	Agaricales	Entolomataceae	Entoloma	0	Ectomycorrhizal-Saprotroph	13	Saprotroph-Symbiotroph	Agaricoid	NULL	Possible	Others_Unknown	12	0	0	1713	0	0	0	0	1725	0	1725	0.000503332	0.0235935	0.2827	0.0174466	0.0385757	0.265683	0	0.00386811	NA	NA	NA	NA	0.00613743	0.00613743	NA	0	0	0.034041	0.0560819	NA	NA	NA	NA
F_0223	1103:6994:20001__T604__S_1026	Fungi	Ascomycota	0	0	0	0	0	-	-	-	-	-	-	Others_Unknown	0	0	0	0	0	0	0	1722	0	1722	1722	0.000676665	0.0108893	0.2827	0.000530919	NA	NA	NA	NA	0.0204082	0.202643	0	0.00156616	0.0371908	NA	0.0371908	NA	NA	NA	NA	NA	NA	NA	NA
F_0224	1107:11158:7647__T604__S_1045	Fungi	Basidiomycota	Agaricomycetes	Russulales	Russulaceae	0	0	Ectomycorrhizal	9	Symbiotroph	Agaricoid,_Corticioid,_Gasteroid,_Pleurotoid,_or_Secotioid	NULL	Probable	Ectomycorrhizal	0	0	0	0	0	0	0	1721	0	1721	1721	0.00105871	0.0145191	0.295359	0.000897253	NA	NA	NA	NA	0.0272109	0.22467	0	0.00242078	0.0574052	NA	0.0574052	NA	NA	NA	NA	NA	NA	NA	NA
F_0225	1106:25262:13581__T604__S_1037	Fungi	Glomeromycota	Glomeromycetes	Glomerales	Glomeraceae	0	0	Arbuscular_Mycorrhizal	9	Symbiotroph	NULL	NULL	Highly_Probable	Arbuscular_Mycorrhizal	0	0	0	25	0	258	0	1433	25	1691	1716	0.0681407	0.141561	0.455696	0.0115003	0	0.184502	0	0	0.261905	0.506608	0.0666667	0.147998	0.324924	0	0.487386	NA	NA	NA	NA	NA	NA	NA	NA
F_0226	1104:12101:25442__T593__S_1292	Fungi	Basidiomycota	Agaricomycetes	Russulales	Russulaceae	Russula	0	Ectomycorrhizal	13	Symbiotroph	Agaricoid	NULL	Highly_Probable	Ectomycorrhizal	0	0	1705	9	0	0	0	0	1714	0	1714	0.00214458	0.0108893	0.333333	0.0395948	0.0178042	0.376384	0.0555556	0.0173752	NA	NA	NA	NA	0.0120468	0.0120468	NA	NA	NA	NA	NA	NA	NA	NA	NA
F_0227	1109:10568:7230__T593__S_0072	Fungi	Basidiomycota	Agaricomycetes	Agaricales	Tricholomataceae	Mycena	0	Undefined_Saprotroph	13	Saprotroph	NULL	NULL	Probable	Saprotroph	711	193	0	266	543	0	0	0	1170	543	1713	0.0123756	0.0272232	0.405063	0.0201549	0.032641	0.435424	0	0.036954	0.0102041	0.202643	0	0.000364442	0.0264643	0.0315756	0.0111304	0.222222	0.0892393	0.470724	0.540504	0	0	0.210547	0.39035
F_0228	1101:24252:14099__T593__S_1141	Fungi	Ascomycota	Leotiomycetes	Helotiales	0	0	0	-	-	-	-	-	-	Others_Unknown	0	0	0	0	0	0	1704	0	0	1704	1704	0.000238581	0.0145191	0.278481	0.00552274	NA	NA	NA	NA	0.0272109	0.198238	0.0666667	0.000552047	0.030074	NA	0.030074	NA	NA	NA	NA	NA	NA	NA	NA
F_0229	1106:15379:25505__T604__S_1432	Fungi	Ascomycota	Leotiomycetes	Helotiales	Helotiaceae	0	0	-	-	-	-	-	-	Others_Unknown	593	0	83	0	1025	0	0	0	676	1025	1701	0.0138487	0.0290381	0.375527	0.0131532	0.0296736	0.298893	0	0.00781779	0.0170068	0.255507	0	0.00236449	0.0542988	0.0432885	0.0763193	0.277778	0.0865771	0.479387	0.462069	NA	NA	NA	NA
F_0230	1114:13612:3865__T604__S_1159	Fungi	Basidiomycota	Agaricomycetes	Russulales	Russulaceae	Russula	0	Ectomycorrhizal	13	Symbiotroph	Agaricoid	NULL	Highly_Probable	Ectomycorrhizal	0	3	2	0	1696	0	0	0	5	1696	1701	0.0128293	0.0199637	0.396624	0.0214497	0.00593472	0.387454	0	0.0106955	0.0272109	0.22467	0	0.00395255	0.0485064	0.00526243	0.134994	NA	NA	NA	NA	0.0625	0.0105249	0.261347	0.413103
F_0231	1101:16579:13076__T593__S_0715	Fungi	Basidiomycota	Agaricomycetes	Sebacinales	Sebacinaceae	Sebacina	0	Ectomycorrhizal-Orchid_Mycorrhizal-Root_Associated_Biotroph	13	Symbiotroph	NULL	NULL	Possible	Ectomycorrhizal	268	37	1186	210	0	0	0	0	1701	0	1701	0.0132955	0.0326679	0.409283	0.069935	0.0534125	0.568266	0.0555556	0.106312	NA	NA	NA	NA	0.0855299	0.0855299	NA	0.222222	0.21279	0.405692	0.542936	0.0625	0.00413267	0.131598	0.13762
F_0232	2101:20190:2694__T593__S_0082	Fungi	Basidiomycota	Agaricomycetes	Agaricales	0	0	0	-	-	-	-	-	-	Others_Unknown	1700	0	0	0	0	0	0	0	1700	0	1700	0.000760305	0.0108893	0.299578	0.00400785	0.0178042	0.295203	0	0.0061345	NA	NA	NA	NA	0.109959	0.109959	NA	0.277778	0.109959	0.443375	0.459152	NA	NA	NA	NA
F_0233	1101:19784:7097__T604__S_0233	Fungi	Basidiomycota	Agaricomycetes	Russulales	Russulaceae	Russula	Russula_cyanoxantha	Ectomycorrhizal	13	Symbiotroph	Agaricoid	NULL	Highly_Probable	Ectomycorrhizal	0	0	0	0	0	1697	0	0	0	1697	1697	0.00061741	0.00725953	0.291139	0.00176619	NA	NA	NA	NA	0.0136054	0.215859	0	0.00168002	0.0446227	NA	0.0446227	NA	NA	NA	NA	NA	NA	NA	NA
F_0234	1101:12171:8604__T593__S_0810	Fungi	Glomeromycota	Glomeromycetes	Glomerales	Glomeraceae	0	0	Arbuscular_Mycorrhizal	9	Symbiotroph	NULL	NULL	Highly_Probable	Arbuscular_Mycorrhizal	100	27	91	0	118	193	971	196	218	1478	1696	0.10531	0.110708	0.594937	0.0321932	0.0118694	0.291513	0	0.00804632	0.190476	0.682819	0.133333	0.177701	0.0701649	0.0174187	0.109725	0	0	0.0389583	0.0638686	0.0625	0.00507038	0.180316	0.182144
F_0235	2109:11803:7095__T593__S_1440	Fungi	Basidiomycota	Agaricomycetes	Russulales	Russulaceae	Russula	0	Ectomycorrhizal	13	Symbiotroph	Agaricoid	NULL	Highly_Probable	Ectomycorrhizal	0	0	1689	0	0	0	0	0	1689	0	1689	0.00107598	0.0217786	0.324895	0.0537727	0.0356083	0.354244	0.0555556	0.00940201	NA	NA	NA	NA	0.376882	0.376882	NA	NA	NA	NA	NA	NA	NA	NA	NA
F_0236	1101:12573:2990__T604__S_1103	Fungi	Ascomycota	0	0	0	0	0	-	-	-	-	-	-	Others_Unknown	0	0	0	0	0	165	226	1297	0	1688	1688	0.0486122	0.0671506	0.459916	0.00942086	NA	NA	NA	NA	0.12585	0.537445	0.0666667	0.118125	0.1629	NA	0.1629	NA	NA	NA	NA	NA	NA	NA	NA
F_0237	2105:21130:18601__T593__S_0887	Fungi	Basidiomycota	Agaricomycetes	Russulales	Russulaceae	Russula	0	Ectomycorrhizal	13	Symbiotroph	Agaricoid	NULL	Highly_Probable	Ectomycorrhizal	0	0	0	0	0	0	1388	294	0	1682	1682	0.00109261	0.00725953	0.312236	0.00138039	NA	NA	NA	NA	0.0136054	0.255507	0	0.00258272	0.0072908	NA	0.0072908	NA	NA	NA	NA	NA	NA	NA	NA
F_0238	1101:12857:24202__T604__S_0134	Fungi	Basidiomycota	Agaricomycetes	Hymenochaetales	Hymenochaetaceae	0	0	-	-	-	-	-	-	Others_Unknown	0	0	0	0	0	1674	0	0	0	1674	1674	0	0.0217786	0.274262	0.00909936	NA	NA	NA	NA	0.0408163	0.193833	0	0	0	NA	0	NA	NA	NA	NA	NA	NA	NA	NA
F_0239	1104:22965:20162__T604__S_0943	Fungi	Glomeromycota	Glomeromycetes	Glomerales	Glomeraceae	0	0	Arbuscular_Mycorrhizal	9	Symbiotroph	NULL	NULL	Highly_Probable	Arbuscular_Mycorrhizal	0	0	0	0	0	4	0	1669	0	1673	1673	0.0176688	0.107078	0.383966	0.0057705	NA	NA	NA	NA	0.20068	0.38326	0	0.0411258	0.302832	NA	0.302832	NA	NA	NA	NA	NA	NA	NA	NA
F_0240	1102:13956:8997__T593__S_0948	Fungi	Basidiomycota	Agaricomycetes	0	0	0	0	-	-	-	-	-	-	Others_Unknown	0	6	45	0	0	528	1084	0	51	1612	1663	0.0175262	0.0199637	0.42616	0.0249331	0.00593472	0.387454	0	0.00889802	0.0272109	0.273128	0	0.00808726	0.0155463	0	0.0310927	NA	NA	NA	NA	0	0	0.210547	0.39035
F_0241	1104:26686:15242__T593__S_0575	Fungi	Basidiomycota	Agaricomycetes	Russulales	Russulaceae	Russula	0	Ectomycorrhizal	13	Symbiotroph	Agaricoid	NULL	Highly_Probable	Ectomycorrhizal	42	0	0	1618	0	0	0	0	1660	0	1660	0.00367632	0.0199637	0.337553	0.0128459	0.032641	0.376384	0	0.0297478	NA	NA	NA	NA	0.0534612	0.0534612	NA	0.0555556	0.0147209	0.242026	0.321787	NA	NA	NA	NA
F_0242	1108:16422:12463__T593__S_0831	Fungi	Ascomycota	Leotiomycetes	Helotiales	Dermateaceae	0	0	-	-	-	-	-	-	Others_Unknown	0	0	0	0	0	275	1347	20	0	1642	1642	0.0588882	0.145191	0.451477	0.0483986	NA	NA	NA	NA	0.272109	0.519824	0.333333	0.153224	0.36712	NA	0.36712	NA	NA	NA	NA	NA	NA	NA	NA
F_0243	2113:19892:17143__T604__S_1193	Fungi	Basidiomycota	Agaricomycetes	Russulales	Russulaceae	Russula	0	Ectomycorrhizal	13	Symbiotroph	Agaricoid	NULL	Highly_Probable	Ectomycorrhizal	0	0	0	0	1642	0	0	0	0	1642	1642	0.000947007	0.0108893	0.312236	0.0124235	NA	NA	NA	NA	0.0204082	0.255507	0	0.0024867	0.068926	NA	0.068926	NA	NA	NA	NA	NA	NA	NA	NA
F_0244	1112:6387:15499__T604__S_0735	Fungi	Glomeromycota	Glomeromycetes	Glomerales	Glomeraceae	0	0	Arbuscular_Mycorrhizal	9	Symbiotroph	NULL	NULL	Highly_Probable	Arbuscular_Mycorrhizal	67	745	21	0	0	454	350	0	833	804	1637	0.0574569	0.114338	0.506329	0.0528435	0.0979228	0.435424	0.0555556	0.0583561	0.0986395	0.370044	0.133333	0.0191729	0.111761	0.0744971	0.167658	0.388889	0.0886267	0.294825	0.282223	0.1875	0.0684548	0.495777	0.556408
F_0245	2103:24719:19918__T593__S_0210	Fungi	Basidiomycota	Agaricomycetes	Agaricales	Tricholomataceae	0	0	-	-	-	-	-	-	Others_Unknown	1556	77	0	0	0	0	0	0	1633	0	1633	0.0013123	0.0217786	0.308017	0.0108602	0.0356083	0.313653	0	0.0103945	NA	NA	NA	NA	0.0585351	0.0585351	NA	0.277778	0.11707	0.488314	0.495683	0	0	0.041631	0.0554655
F_0246	1103:17134:18500__T593__S_0180	Fungi	Ascomycota	Leotiomycetes	Helotiales	0	Phialocephala	Phialocephala_sphaeroides	Undefined_Endophyte	13	Pathotroph-Symbiotroph	Dark_Septate_Endophyte	NULL	Highly_Probable	Endophyte	1589	0	0	35	0	0	0	0	1624	0	1624	0.00121516	0.0145191	0.303797	0.00465026	0.0237389	0.302583	0	0.00956384	NA	NA	NA	NA	0.0278106	0.0278106	NA	0.166667	0.0556212	0.256311	0.318796	NA	NA	NA	NA
F_0247	2111:11243:6813__T604__S_1357	Fungi	Basidiomycota	Agaricomycetes	Thelephorales	Thelephoraceae	0	0	-	-	-	-	-	-	Others_Unknown	0	0	0	0	1380	243	0	0	0	1623	1623	0.00268038	0.0145191	0.324895	0.0113056	NA	NA	NA	NA	0.0272109	0.273128	0	0.00719448	0.0376186	NA	0.0376186	NA	NA	NA	NA	NA	NA	NA	NA
F_0248	1102:5300:8785__T604__S_0749	Fungi	Basidiomycota	Agaricomycetes	Agaricales	Tricholomataceae	Mycena	0	Undefined_Saprotroph	13	Saprotroph	NULL	NULL	Probable	Saprotroph	0	1612	0	0	0	0	0	0	1612	0	1612	0.000375661	0.00907441	0.299578	0.0133856	0.0148368	0.291513	0	0.00296279	NA	NA	NA	NA	0.0803457	0.0803457	NA	NA	NA	NA	NA	0.125	0.0803457	0.4191	0.623514
F_0249	1101:18330:23684__T593__S_1241	Fungi	Basidiomycota	Agaricomycetes	Agaricales	0	0	0	-	-	-	-	-	-	Others_Unknown	0	0	889	710	0	0	0	0	1599	0	1599	0.00188077	0.00544465	0.337553	0.0214839	0.00890208	0.380074	0	0.0150144	NA	NA	NA	NA	0.00613743	0.00613743	NA	NA	NA	NA	NA	NA	NA	NA	NA
F_0250	1101:11760:15338__T604__S_1244	Fungi	Basidiomycota	Agaricomycetes	0	0	0	0	-	-	-	-	-	-	Others_Unknown	24	0	824	0	747	0	0	0	848	747	1595	0.0114871	0.0272232	0.405063	0.0787778	0.0207715	0.350554	0.0555556	0.00570211	0.0238095	0.264317	0	0.00299752	0.0285992	0	0.0857976	0	0	0.105355	0.167802	NA	NA	NA	NA
F_0251	1101:20490:5846__T593__S_0006	Fungi	Ascomycota	Dothideomycetes	Pleosporales	Phaeosphaeriaceae	Ophiosphaerella	0	Undefined_Saprotroph	13	Saprotroph	NULL	NULL	Probable	Saprotroph	1582	0	0	0	4	0	0	0	1582	4	1586	0.000648095	0.00907441	0.270042	0.00319731	0.0118694	0.221402	0	0.00122858	0	0.114537	0	0	0.0109361	0.0218722	0	0.0555556	0.0218722	0.108927	0.173949	NA	NA	NA	NA
F_0252	2111:11507:11242__T593__S_0689	Fungi	Glomeromycota	Glomeromycetes	Glomerales	Glomeraceae	0	0	Arbuscular_Mycorrhizal	9	Symbiotroph	NULL	NULL	Highly_Probable	Arbuscular_Mycorrhizal	85	44	173	73	14	445	431	306	375	1196	1571	0.291164	0.239564	0.721519	0.0681942	0.0563798	0.457565	0	0.0736911	0.380952	0.735683	0.333333	0.3159	0.151258	0.0515041	0.251012	0.166667	0.0513148	0.345586	0.403808	0.1875	0.0731895	0.312491	0.369922
F_0253	1101:11288:3290__T604__S_0695	Fungi	Ascomycota	0	0	0	0	0	-	-	-	-	-	-	Others_Unknown	0	1502	68	0	0	0	0	0	1570	0	1570	0.00268421	0.0598911	0.329114	0.0648889	0.0979228	0.357934	0.0555556	0.0204857	NA	NA	NA	NA	0.117944	0.117944	NA	NA	NA	NA	NA	0.4375	0.235888	0.668586	0.665189
F_0254	1114:8721:24513__T593__S_0660	Fungi	Basidiomycota	Agaricomycetes	Sebacinales	Sebacinaceae	Sebacina	0	Ectomycorrhizal-Orchid_Mycorrhizal-Root_Associated_Biotroph	13	Symbiotroph	NULL	NULL	Possible	Ectomycorrhizal	0	0	0	1566	0	0	0	0	1566	0	1566	0.000957881	0.0108893	0.28692	0.00366275	0.0178042	0.269373	0	0.0079108	NA	NA	NA	NA	0.0714688	0.0714688	NA	NA	NA	NA	NA	NA	NA	NA	NA
F_0255	1112:12291:7962__T604__S_0893	Fungi	Glomeromycota	Glomeromycetes	Glomerales	Glomeraceae	0	0	Arbuscular_Mycorrhizal	9	Symbiotroph	NULL	NULL	Highly_Probable	Arbuscular_Mycorrhizal	0	0	0	0	0	220	0	1340	0	1560	1560	0.0392557	0.0998185	0.42616	0.00809474	NA	NA	NA	NA	0.187075	0.46696	0	0.0968919	0.326732	NA	0.326732	NA	NA	NA	NA	NA	NA	NA	NA
F_0256	1112:20074:16584__T604__S_0391	Fungi	Ascomycota	Leotiomycetes	Rhytismatales	Rhytismataceae	0	0	-	-	-	-	-	-	Others_Unknown	0	1293	9	241	0	0	0	0	1543	0	1543	0.00149641	0.0326679	0.303797	0.0305361	0.0534125	0.306273	0.0555556	0.0119765	NA	NA	NA	NA	0.00819025	0.00819025	NA	NA	NA	NA	NA	0.0625	0.0122959	0.161895	0.240761
F_0257	2110:6190:18471__T593__S_0084	Fungi	Basidiomycota	Agaricomycetes	Russulales	Russulaceae	Russula	0	Ectomycorrhizal	13	Symbiotroph	Agaricoid	NULL	Highly_Probable	Ectomycorrhizal	1524	0	0	0	0	0	0	0	1524	0	1524	0.000392552	0.00544465	0.295359	0.0042969	0.00890208	0.284133	0	0.00290034	NA	NA	NA	NA	0.0429237	0.0429237	NA	0.111111	0.0429237	0.307978	0.411948	NA	NA	NA	NA
F_0258	1108:14692:18331__T593__S_0515	Fungi	Basidiomycota	Agaricomycetes	Thelephorales	Thelephoraceae	0	0	-	-	-	-	-	-	Others_Unknown	0	0	595	508	344	64	11	0	1103	419	1522	0.0200991	0.0272232	0.451477	0.0488215	0.0207715	0.350554	0.0555556	0.00760233	0.0238095	0.343612	0	0.0166827	0.0051094	0	0.00851566	NA	NA	NA	NA	NA	NA	NA	NA
F_0259	1101:14802:18691__T604__S_1040	Fungi	Ascomycota	Leotiomycetes	Helotiales	0	0	0	-	-	-	-	-	-	Others_Unknown	0	0	0	0	0	0	665	849	0	1514	1514	0.038893	0.117967	0.413502	0.0243196	NA	NA	NA	NA	0.221088	0.444934	0.133333	0.0902502	0.519728	NA	0.519728	NA	NA	NA	NA	NA	NA	NA	NA
F_0260	1108:6929:17387__T604__S_0389	Fungi	Basidiomycota	Agaricomycetes	Russulales	Russulaceae	Russula	0	Ectomycorrhizal	13	Symbiotroph	Agaricoid	NULL	Highly_Probable	Ectomycorrhizal	0	1279	235	0	0	0	0	0	1514	0	1514	0.00746922	0.0907441	0.367089	0.144222	0.148368	0.461255	0.166667	0.0591353	NA	NA	NA	NA	0.258106	0.258106	NA	NA	NA	NA	NA	0.5	0.374507	0.753704	0.833765
F_0261	2109:5175:10318__T593__S_0984	Fungi	Ascomycota	0	0	0	0	0	-	-	-	-	-	-	Others_Unknown	2	0	0	0	26	15	1462	0	2	1503	1505	0.00872993	0.0453721	0.35865	0.020156	0	0.180812	0	0	0.0816327	0.317181	0.0666667	0.0192592	0.0111368	0	0.0148491	0	0	0.0362018	0.0499321	NA	NA	NA	NA
F_0262	1110:9975:4729__T604__S_0731	Fungi	Basidiomycota	Agaricomycetes	Agaricales	Physalacriaceae	Armillaria	0	Undefined_Saprotroph	13	Saprotroph	NULL	White_Rot	Probable	Saprotroph	5	1004	477	18	0	0	0	0	1504	0	1504	0.00959264	0.0199637	0.362869	0.0361078	0.032641	0.446494	0.0555556	0.0568434	NA	NA	NA	NA	0.0650722	0.0650722	NA	0	0	0.0362018	0.0499321	0.0625	0.051138	0.21114	0.391179
F_0263	1108:9485:19767__T604__S_1382	Fungi	Ascomycota	0	0	0	0	0	-	-	-	-	-	-	Others_Unknown	0	0	0	0	1497	0	0	0	0	1497	1497	0.00127205	0.0272232	0.316456	0.0197449	NA	NA	NA	NA	0.0510204	0.264317	0.0666667	0.00325904	0.0944113	NA	0.0944113	NA	NA	NA	NA	NA	NA	NA	NA
F_0264	2104:19554:15265__T604__S_0136	Fungi	Ascomycota	Eurotiomycetes	Eurotiales	0	0	0	Undefined_Saprotroph	7	Saprotroph	Mold	NULL	Possible	Saprotroph	0	0	0	0	0	1485	0	0	0	1485	1485	0.000268321	0.00725953	0.291139	0.00222809	NA	NA	NA	NA	0.0136054	0.215859	0	0.000703866	0.0184746	NA	0.0184746	NA	NA	NA	NA	NA	NA	NA	NA
F_0265	1106:8988:16454__T604__S_0878	Fungi	Ascomycota	Eurotiomycetes	0	0	0	0	-	-	-	-	-	-	Others_Unknown	0	0	0	0	0	3	41	1434	0	1478	1478	0.00377433	0.0199637	0.350211	0.00373944	NA	NA	NA	NA	0.037415	0.317181	0	0.00905291	0.0175348	NA	0.0175348	NA	NA	NA	NA	NA	NA	NA	NA
F_0266	2112:11688:2510__T593__S_0042	Fungi	Ascomycota	0	0	0	0	0	-	-	-	-	-	-	Others_Unknown	1476	0	0	0	0	0	0	0	1476	0	1476	0.00269903	0.0598911	0.329114	0.0434929	0.0979228	0.361624	0.0555556	0.0204073	NA	NA	NA	NA	0.328027	0.328027	NA	0.444444	0.328027	0.760807	0.818825	NA	NA	NA	NA
F_0267	1108:13751:19374__T604__S_1449	Fungi	Basidiomycota	Agaricomycetes	Russulales	Russulaceae	Russula	0	Ectomycorrhizal	13	Symbiotroph	Agaricoid	NULL	Highly_Probable	Ectomycorrhizal	0	0	0	0	1475	0	0	0	0	1475	1475	0.000892645	0.0145191	0.316456	0.0160857	NA	NA	NA	NA	0.0272109	0.259912	0	0.00231071	0.0660781	NA	0.0660781	NA	NA	NA	NA	NA	NA	NA	NA
F_0268	1102:16990:13425__T593__S_0891	Fungi	Ascomycota	Sordariomycetes	0	0	0	0	-	-	-	-	-	-	Others_Unknown	0	0	0	0	0	0	1471	0	0	1471	1471	0.00427235	0.154265	0.333333	0.061432	NA	NA	NA	NA	0.289116	0.295154	0.4	0.0100749	0.588747	NA	0.588747	NA	NA	NA	NA	NA	NA	NA	NA
F_0269	2102:15196:20438__T593__S_0489	Fungi	Basidiomycota	Agaricomycetes	Thelephorales	Thelephoraceae	Tomentella	0	Ectomycorrhizal	13	Symbiotroph	Resupinate	NULL	Highly_Probable	Ectomycorrhizal	0	0	1	1469	0	0	0	0	1470	0	1470	0.000571925	0.00544465	0.278481	0.0018476	0.00890208	0.254613	0	0.004492	NA	NA	NA	NA	0.0121521	0.0121521	NA	NA	NA	NA	NA	NA	NA	NA	NA
F_0270	1101:21794:14153__T604__S_1465	Fungi	Basidiomycota	Agaricomycetes	Russulales	Russulaceae	Russula	0	Ectomycorrhizal	13	Symbiotroph	Agaricoid	NULL	Highly_Probable	Ectomycorrhizal	0	0	0	0	1468	0	0	0	0	1468	1468	0.00220602	0.0163339	0.329114	0.00920908	NA	NA	NA	NA	0.0306122	0.286344	0	0.00611633	0.192668	NA	0.192668	NA	NA	NA	NA	NA	NA	NA	NA
F_0271	1105:9860:8437__T593__S_1211	Fungi	Ascomycota	Leotiomycetes	Helotiales	0	0	0	-	-	-	-	-	-	Others_Unknown	0	0	1464	0	0	0	0	0	1464	0	1464	0.000825742	0.0798548	0.324895	0.368121	0.130564	0.350554	0.388889	0.00614267	NA	NA	NA	NA	0.216854	0.216854	NA	NA	NA	NA	NA	NA	NA	NA	NA
F_0272	2112:19974:13242__T604__S_1043	Fungi	Glomeromycota	Glomeromycetes	Glomerales	Glomeraceae	0	0	Arbuscular_Mycorrhizal	9	Symbiotroph	NULL	NULL	Highly_Probable	Arbuscular_Mycorrhizal	0	0	0	0	0	109	6	1349	0	1464	1464	0.0259259	0.0798548	0.417722	0.00751368	NA	NA	NA	NA	0.14966	0.449339	0	0.0619221	0.141775	NA	0.141775	NA	NA	NA	NA	NA	NA	NA	NA
F_0273	1104:25109:15876__T593__S_1479	Fungi	Ascomycota	0	0	0	0	0	-	-	-	-	-	-	Others_Unknown	432	380	525	114	0	0	0	0	1451	0	1451	0.0182461	0.0453721	0.383966	0.0246364	0.074184	0.498155	0	0.14454	NA	NA	NA	NA	0.129398	0.129398	NA	0.333333	0.246497	0.519853	0.638554	0.375	0.26315	0.625986	0.751321
F_0274	1108:11587:21309__T604__S_0782	Fungi	Basidiomycota	Agaricomycetes	Thelephorales	Thelephoraceae	Tomentella	0	Ectomycorrhizal	13	Symbiotroph	Resupinate	NULL	Highly_Probable	Ectomycorrhizal	0	0	0	0	0	0	478	965	0	1443	1443	0.00449535	0.0199637	0.333333	0.00398366	NA	NA	NA	NA	0.037415	0.290749	0	0.010425	0.063316	NA	0.063316	NA	NA	NA	NA	NA	NA	NA	NA
F_0275	1103:16443:18075__T593__S_0748	Fungi	Basidiomycota	Agaricomycetes	Thelephorales	Thelephoraceae	Tomentella	0	Ectomycorrhizal	13	Symbiotroph	Resupinate	NULL	Highly_Probable	Ectomycorrhizal	0	158	953	327	0	0	0	0	1438	0	1438	0.00244992	0.00725953	0.337553	0.0146911	0.0118694	0.383764	0	0.0204276	NA	NA	NA	NA	0.00662311	0.00662311	NA	NA	NA	NA	NA	0.0625	0.0198693	0.214711	0.301802
F_0276	1101:10937:4685__T604__S_0914	Fungi	Glomeromycota	Glomeromycetes	Glomerales	Glomeraceae	Glomus	0	Arbuscular_Mycorrhizal	9	Symbiotroph	NULL	NULL	Highly_Probable	Arbuscular_Mycorrhizal	0	0	0	0	0	280	404	752	0	1436	1436	0.0368013	0.119782	0.459916	0.0234306	NA	NA	NA	NA	0.22449	0.53304	0.133333	0.090276	0.142787	NA	0.142787	NA	NA	NA	NA	NA	NA	NA	NA
F_0277	1108:25990:6028__T604__S_0467	Fungi	Ascomycota	Leotiomycetes	Helotiales	0	0	0	-	-	-	-	-	-	Others_Unknown	0	1337	0	97	0	0	0	0	1434	0	1434	0.00745087	0.0671506	0.35443	0.0591001	0.109792	0.416974	0.0555556	0.0595067	NA	NA	NA	NA	0.235797	0.235797	NA	NA	NA	NA	NA	0.5625	0.422771	0.850082	0.890097
F_0278	1101:9806:19540__T593__S_0800	Fungi	Ascomycota	Eurotiomycetes	Chaetothyriales	Herpotrichiellaceae	0	0	-	-	-	-	-	-	Others_Unknown	0	0	0	0	0	0	1049	375	0	1424	1424	0.0215398	0.0580762	0.396624	0.0152675	NA	NA	NA	NA	0.108844	0.409692	0.133333	0.0505108	0.238573	NA	0.238573	NA	NA	NA	NA	NA	NA	NA	NA
F_0279	2103:15704:1462__T593__S_0658	Fungi	Glomeromycota	Glomeromycetes	Glomerales	Glomeraceae	Glomus	0	Arbuscular_Mycorrhizal	9	Symbiotroph	NULL	NULL	Highly_Probable	Arbuscular_Mycorrhizal	0	21	0	1251	5	140	0	0	1272	145	1417	0.0122242	0.0235935	0.367089	0.00502603	0.0207715	0.280443	0	0.00901474	0.0170068	0.268722	0	0.00719138	0.0255596	0.00939691	0.0417223	NA	NA	NA	NA	0	0	0.210547	0.39035
F_0280	1101:5976:6771__T593__S_0910	Fungi	Glomeromycota	Glomeromycetes	Glomerales	Glomeraceae	0	0	Arbuscular_Mycorrhizal	9	Symbiotroph	NULL	NULL	Highly_Probable	Arbuscular_Mycorrhizal	0	0	0	0	0	19	1261	134	0	1414	1414	0.0451335	0.243194	0.459916	0.0783501	NA	NA	NA	NA	0.455782	0.528634	0.533333	0.10548	0.347139	NA	0.347139	NA	NA	NA	NA	NA	NA	NA	NA
F_0281	2106:18967:13489__T604__S_0368	Fungi	Basidiomycota	Agaricomycetes	Agaricales	Cortinariaceae	Cortinarius	0	Ectomycorrhizal	13	Symbiotroph	NULL	NULL	Highly_Probable	Ectomycorrhizal	0	0	0	0	0	1413	0	0	0	1413	1413	0.00114506	0.00544465	0.299578	0.00124294	NA	NA	NA	NA	0.0102041	0.23348	0	0.00306159	0.0859493	NA	0.0859493	NA	NA	NA	NA	NA	NA	NA	NA
F_0282	1105:5385:15650__T593__S_0028	Fungi	Glomeromycota	Glomeromycetes	Glomerales	Glomeraceae	0	0	Arbuscular_Mycorrhizal	9	Symbiotroph	NULL	NULL	Highly_Probable	Arbuscular_Mycorrhizal	858	66	117	0	349	6	1	0	1041	356	1397	0.0961455	0.116152	0.586498	0.0667342	0.118694	0.660517	0.0555556	0.205127	0.0782313	0.361233	0.0666667	0.0234199	0.174813	0.303309	0.0463174	0.777778	0.47716	0.778874	0.740375	0.1875	0.0684548	0.495777	0.556408
F_0283	2113:20446:22884__T593__S_0310	Fungi	Basidiomycota	Agaricomycetes	Agaricales	Tricholomataceae	Laccaria	0	Ectomycorrhizal	13	Symbiotroph	Agaricoid	NULL	Highly_Probable	Ectomycorrhizal	980	121	0	293	0	0	0	0	1394	0	1394	0.014619	0.0362976	0.396624	0.0168974	0.0593472	0.531365	0	0.116241	NA	NA	NA	NA	0.150719	0.150719	NA	0.444444	0.388567	0.699511	0.823325	0.0625	0.0419534	0.330811	0.558486
F_0284	1112:13557:20480__T604__S_0243	Fungi	Glomeromycota	Glomeromycetes	Glomerales	Glomeraceae	0	0	Arbuscular_Mycorrhizal	9	Symbiotroph	NULL	NULL	Highly_Probable	Arbuscular_Mycorrhizal	61	363	102	0	0	866	0	0	526	866	1392	0.0755669	0.117967	0.510549	0.0702317	0.10089	0.520295	0.0555556	0.0912589	0.102041	0.321586	0	0.0258494	0.368801	0.256611	0.705374	0.0555556	0.00419841	0.0515046	0.077366	0.3125	0.233573	0.642736	0.783397
F_0285	1111:16467:7787__T604__S_1472	Fungi	Basidiomycota	Agaricomycetes	Boletales	Boletaceae	Tylopilus	0	Ectomycorrhizal	13	Symbiotroph	Boletoid	NULL	Highly_Probable	Ectomycorrhizal	0	0	0	0	1389	0	0	0	0	1389	1389	0.00255297	0.0417423	0.333333	0.0319271	NA	NA	NA	NA	0.0782313	0.295154	0.0666667	0.00684486	0.190478	NA	0.190478	NA	NA	NA	NA	NA	NA	NA	NA
F_0286	1103:20612:24520__T593__S_1043	Fungi	Glomeromycota	Glomeromycetes	Glomerales	Glomeraceae	0	0	Arbuscular_Mycorrhizal	9	Symbiotroph	NULL	NULL	Highly_Probable	Arbuscular_Mycorrhizal	161	62	374	191	31	123	422	22	788	598	1386	0.352784	0.245009	0.814346	0.107053	0.169139	0.749077	0.0555556	0.297539	0.261905	0.660793	0.266667	0.193428	0.23969	0.268185	0.211196	0.444444	0.252928	0.684038	0.735245	0.1875	0.0526371	0.323679	0.454529
F_0287	1104:24616:14357__T593__S_0275	Fungi	Glomeromycota	Glomeromycetes	Glomerales	Glomeraceae	0	0	Arbuscular_Mycorrhizal	9	Symbiotroph	NULL	NULL	Highly_Probable	Arbuscular_Mycorrhizal	986	88	235	35	9	21	3	5	1344	38	1382	0.124546	0.134301	0.611814	0.0917752	0.178042	0.734317	0.111111	0.289258	0.0442177	0.365639	0	0.0222308	0.149609	0.262965	0.0362525	0.777778	0.646076	0.921148	0.919422	0.3125	0.117125	0.548092	0.581719
F_0288	2105:18245:15515__T593__S_1082	Fungi	Glomeromycota	Glomeromycetes	Glomerales	Glomeraceae	0	0	Arbuscular_Mycorrhizal	9	Symbiotroph	NULL	NULL	Highly_Probable	Arbuscular_Mycorrhizal	0	0	0	0	11	185	1021	156	0	1373	1373	0.0541368	0.15608	0.50211	0.0500957	NA	NA	NA	NA	0.292517	0.625551	0.333333	0.136895	0.166426	NA	0.166426	NA	NA	NA	NA	NA	NA	NA	NA
F_0289	2103:7765:22910__T604__S_0262	Fungi	Basidiomycota	Agaricomycetes	Russulales	Russulaceae	Russula	0	Ectomycorrhizal	13	Symbiotroph	Agaricoid	NULL	Highly_Probable	Ectomycorrhizal	0	0	0	0	0	1367	0	0	0	1367	1367	0.000105449	0.00362976	0.2827	0.00156798	NA	NA	NA	NA	0.00680272	0.207048	0	0.000264507	0.00693295	NA	0.00693295	NA	NA	NA	NA	NA	NA	NA	NA
F_0290	1108:4819:14425__T593__S_1137	Fungi	Glomeromycota	Glomeromycetes	Glomerales	Glomeraceae	0	0	Arbuscular_Mycorrhizal	9	Symbiotroph	NULL	NULL	Highly_Probable	Arbuscular_Mycorrhizal	24	180	124	138	29	20	825	26	466	900	1366	0.212758	0.194192	0.696203	0.090281	0.103858	0.642066	0.0555556	0.18707	0.241497	0.54185	0.266667	0.100555	0.172522	0.159941	0.185103	0.166667	0.0585549	0.310493	0.381237	0.375	0.256122	0.683952	0.779324
F_0291	2104:13645:8065__T593__S_0574	Fungi	Basidiomycota	Agaricomycetes	Russulales	Russulaceae	Russula	0	Ectomycorrhizal	13	Symbiotroph	Agaricoid	NULL	Highly_Probable	Ectomycorrhizal	0	0	0	1363	0	0	0	0	1363	0	1363	0.00125512	0.00907441	0.28692	0.005718	0.0148368	0.273063	0	0.0109372	NA	NA	NA	NA	0.102272	0.102272	NA	NA	NA	NA	NA	NA	NA	NA	NA
F_0292	2104:15059:14884__T593__S_0073	Fungi	Ascomycota	Leotiomycetes	Helotiales	Hyaloscyphaceae	Lachnum	0	Undefined_Saprotroph	13	Saprotroph	NULL	NULL	Probable	Saprotroph	1359	0	0	0	0	0	0	0	1359	0	1359	0.00123813	0.0108893	0.312236	0.00702465	0.0178042	0.324723	0	0.00942465	NA	NA	NA	NA	0.146146	0.146146	NA	0.277778	0.146146	0.56966	0.615127	NA	NA	NA	NA
F_0293	1114:12422:9553__T593__S_1010	Fungi	Ascomycota	0	0	0	0	0	-	-	-	-	-	-	Others_Unknown	0	0	0	0	0	0	1358	0	0	1358	1358	0.00348787	0.123412	0.333333	0.0453216	NA	NA	NA	NA	0.231293	0.290749	0.333333	0.00826184	0.485417	NA	0.485417	NA	NA	NA	NA	NA	NA	NA	NA
F_0294	1104:8093:18435__T593__S_0178	Fungi	Glomeromycota	Glomeromycetes	Glomerales	Glomeraceae	Glomus	0	Arbuscular_Mycorrhizal	9	Symbiotroph	NULL	NULL	Highly_Probable	Arbuscular_Mycorrhizal	319	0	0	0	1022	8	9	0	319	1039	1358	0.0176444	0.0490018	0.400844	0.0302193	0.00296736	0.232472	0	0.000463856	0.085034	0.356828	0.0666667	0.0271837	0.0506992	0.00754961	0.0650824	0.0555556	0.00754961	0.155664	0.206155	NA	NA	NA	NA
F_0295	1110:13867:11123__T593__S_0050	Fungi	Basidiomycota	Agaricomycetes	Atheliales	Atheliaceae	Piloderma	0	Ectomycorrhizal	13	Symbiotroph	Resupinate	NULL	Highly_Probable	Ectomycorrhizal	1354	0	0	0	0	0	0	0	1354	0	1354	0.000217174	0.00907441	0.278481	0.00752135	0.0148368	0.250923	0	0.00157515	NA	NA	NA	NA	0.0222786	0.0222786	NA	0.111111	0.0222786	0.205763	0.274364	NA	NA	NA	NA
F_0296	1107:26748:12612__T593__S_0666	Fungi	Basidiomycota	Agaricomycetes	0	0	0	0	-	-	-	-	-	-	Others_Unknown	0	0	0	1352	0	0	0	0	1352	0	1352	0.000158203	0.00362976	0.274262	0.00254782	0.00593472	0.239852	0	0.0013507	NA	NA	NA	NA	0.0143369	0.0143369	NA	NA	NA	NA	NA	NA	NA	NA	NA
F_0297	2102:22807:22100__T604__S_1458	Fungi	Ascomycota	Leotiomycetes	Helotiales	0	0	0	-	-	-	-	-	-	Others_Unknown	0	159	0	0	1190	0	0	0	159	1190	1349	0.0176608	0.0453721	0.392405	0.0300665	0.00890208	0.269373	0	0.00128367	0.0714286	0.303965	0.0666667	0.0135126	0.24341	0.0381548	0.448666	NA	NA	NA	NA	0.125	0.0381548	0.339179	0.471041
F_0298	1101:14198:24310__T593__S_0588	Fungi	Basidiomycota	Agaricomycetes	Thelephorales	Thelephoraceae	Tomentella	0	Ectomycorrhizal	13	Symbiotroph	Resupinate	NULL	Highly_Probable	Ectomycorrhizal	119	0	891	330	0	0	0	0	1340	0	1340	0.00397421	0.0217786	0.35443	0.0890687	0.0356083	0.424354	0.111111	0.0301286	NA	NA	NA	NA	0.0119458	0.0119458	NA	0.111111	0.0358373	0.208223	0.295919	NA	NA	NA	NA
F_0299	1109:16740:10776__T604__S_0748	Fungi	Basidiomycota	Agaricomycetes	Sebacinales	Sebacinaceae	Sebacina	0	Ectomycorrhizal-Orchid_Mycorrhizal-Root_Associated_Biotroph	13	Symbiotroph	NULL	NULL	Possible	Ectomycorrhizal	64	1273	0	0	0	0	0	0	1337	0	1337	0.000547516	0.00362976	0.299578	0.00514107	0.00593472	0.295203	0	0.00418647	NA	NA	NA	NA	0.0209767	0.0209767	NA	0	0	0.0465399	0.0607405	0.0625	0.0419534	0.330811	0.558486
F_0300	1105:16250:4435__T604__S_1350	Fungi	Basidiomycota	Agaricomycetes	Russulales	Russulaceae	Lactarius	0	Ectomycorrhizal	13	Symbiotroph	Agaricoid	NULL	Highly_Probable	Ectomycorrhizal	0	0	0	0	1330	0	0	0	0	1330	1330	3.76e-05	0.00181488	0.261603	0.00183167	NA	NA	NA	NA	0.00340136	0.171806	0	0.000124708	0.00330634	NA	0.00330634	NA	NA	NA	NA	NA	NA	NA	NA
F_0301	1103:15855:14911__T604__S_0313	Fungi	Ascomycota	0	0	0	0	0	-	-	-	-	-	-	Others_Unknown	0	0	0	0	0	297	0	1032	0	1329	1329	0.0010929	0.0145191	0.308017	0.000950345	NA	NA	NA	NA	0.0272109	0.246696	0	0.00260034	0.0124954	NA	0.0124954	NA	NA	NA	NA	NA	NA	NA	NA
F_0302	1114:17745:4894__T593__S_0736	Fungi	Basidiomycota	Agaricomycetes	Sebacinales	Sebacinaceae	Sebacina	0	Ectomycorrhizal-Orchid_Mycorrhizal-Root_Associated_Biotroph	13	Symbiotroph	NULL	NULL	Possible	Ectomycorrhizal	0	0	0	1323	0	0	0	0	1323	0	1323	0.000555022	0.00725953	0.270042	0.00124648	0.0118694	0.232472	0	0.00372834	NA	NA	NA	NA	0.0387583	0.0387583	NA	NA	NA	NA	NA	NA	NA	NA	NA
F_0303	1101:17607:23083__T604__S_0810	Fungi	Glomeromycota	Glomeromycetes	Glomerales	Glomeraceae	0	0	Arbuscular_Mycorrhizal	9	Symbiotroph	NULL	NULL	Highly_Probable	Arbuscular_Mycorrhizal	5	1	2	0	48	449	691	120	8	1308	1316	0.0687571	0.0961887	0.540084	0.0291038	0.00593472	0.214022	0	0.00175619	0.170068	0.656388	0.133333	0.142514	0.0556025	0	0.0973043	0	0	0.0389583	0.0638686	0	0	0.0830553	0.107804
F_0304	1111:18076:9051__T604__S_1252	Fungi	Glomeromycota	Glomeromycetes	Glomerales	Glomeraceae	0	0	Arbuscular_Mycorrhizal	9	Symbiotroph	NULL	NULL	Highly_Probable	Arbuscular_Mycorrhizal	418	2	44	0	844	0	0	0	464	844	1308	0.0573845	0.0961887	0.493671	0.0502875	0.0771513	0.520295	0	0.0859619	0.0884354	0.295154	0.0666667	0.00700076	0.16723	0.146277	0.230087	0.666667	0.381847	0.760306	0.777139	0	0	0.210547	0.39035
F_0305	1104:20071:24224__T604__S_0114	Fungi	Ascomycota	0	0	0	0	0	-	-	-	-	-	-	Others_Unknown	0	0	0	0	0	875	80	349	0	1304	1304	0.0128163	0.0399274	0.409283	0.00832304	NA	NA	NA	NA	0.0748299	0.436123	0.0666667	0.0319707	0.0412191	NA	0.0412191	NA	NA	NA	NA	NA	NA	NA	NA
F_0306	1106:20020:22800__T593__S_1086	Fungi	Ascomycota	Leotiomycetes	Helotiales	Dermateaceae	0	0	-	-	-	-	-	-	Others_Unknown	0	0	0	0	0	0	198	1104	0	1302	1302	0.0295151	0.0889292	0.413502	0.0146793	NA	NA	NA	NA	0.166667	0.440529	0.0666667	0.0702934	0.321078	NA	0.321078	NA	NA	NA	NA	NA	NA	NA	NA
F_0307	1108:3420:20876__T604__S_0342	Fungi	Basidiomycota	Agaricomycetes	Russulales	Russulaceae	Russula	0	Ectomycorrhizal	13	Symbiotroph	Agaricoid	NULL	Highly_Probable	Ectomycorrhizal	0	0	0	0	551	748	0	0	0	1299	1299	0.000613048	0.00544465	0.265823	0.00145708	NA	NA	NA	NA	0.0102041	0.180617	0	0.00160564	0.00328612	NA	0.00328612	NA	NA	NA	NA	NA	NA	NA	NA
F_0308	2103:2962:16303__T593__S_0624	Fungi	Basidiomycota	Agaricomycetes	Russulales	Russulaceae	Russula	0	Ectomycorrhizal	13	Symbiotroph	Agaricoid	NULL	Highly_Probable	Ectomycorrhizal	0	0	0	1291	0	0	0	0	1291	0	1291	0.000505164	0.0199637	0.2827	0.0135378	0.032641	0.265683	0	0.00454129	NA	NA	NA	NA	0.0394054	0.0394054	NA	NA	NA	NA	NA	NA	NA	NA	NA
F_0309	1114:7291:9324__T593__S_0775	Fungi	Basidiomycota	Agaricomycetes	Russulales	Russulaceae	Russula	0	Ectomycorrhizal	13	Symbiotroph	Agaricoid	NULL	Highly_Probable	Ectomycorrhizal	0	0	0	360	0	0	922	0	360	922	1282	0.00257833	0.00725953	0.295359	0.00263336	0.00890208	0.250923	0	0.00261574	0	0.15859	0	0	0.0120468	0.0240936	0	NA	NA	NA	NA	NA	NA	NA	NA
F_0310	1111:14521:14655__T593__S_0729	Fungi	Basidiomycota	Agaricomycetes	Russulales	Russulaceae	Russula	0	Ectomycorrhizal	13	Symbiotroph	Agaricoid	NULL	Highly_Probable	Ectomycorrhizal	378	0	0	902	0	0	0	0	1280	0	1280	0.00231017	0.0163339	0.320675	0.00797676	0.0267062	0.343173	0	0.0192951	NA	NA	NA	NA	0.0288132	0.0288132	NA	0.111111	0.0306526	0.303895	0.36829	NA	NA	NA	NA
F_0311	1103:9639:8114__T593__S_1123	Fungi	Basidiomycota	Agaricomycetes	Agaricales	0	0	0	-	-	-	-	-	-	Others_Unknown	0	0	0	0	0	0	1279	0	0	1279	1279	2.34e-05	0.00181488	0.265823	0.000939137	NA	NA	NA	NA	0.00340136	0.176211	0	5.96e-05	0.00345536	NA	0.00345536	NA	NA	NA	NA	NA	NA	NA	NA
F_0312	1108:10055:10840__T604__S_1248	Fungi	Basidiomycota	Agaricomycetes	Thelephorales	Thelephoraceae	0	0	-	-	-	-	-	-	Others_Unknown	0	0	0	0	1276	0	0	0	0	1276	1276	0.00188955	0.0217786	0.324895	0.0222685	NA	NA	NA	NA	0.0408163	0.277533	0.0666667	0.00505174	0.143166	NA	0.143166	NA	NA	NA	NA	NA	NA	NA	NA
F_0313	1114:9338:12685__T604__S_1138	Fungi	Glomeromycota	Glomeromycetes	Glomerales	Glomeraceae	0	0	Arbuscular_Mycorrhizal	9	Symbiotroph	NULL	NULL	Highly_Probable	Arbuscular_Mycorrhizal	0	0	0	0	0	112	410	744	0	1266	1266	0.049691	0.127042	0.472574	0.0253791	NA	NA	NA	NA	0.238095	0.563877	0.133333	0.11973	0.206624	NA	0.206624	NA	NA	NA	NA	NA	NA	NA	NA
F_0314	1109:14682:18350__T604__S_0122	Fungi	Glomeromycota	Glomeromycetes	Glomerales	Glomeraceae	0	0	Arbuscular_Mycorrhizal	9	Symbiotroph	NULL	NULL	Highly_Probable	Arbuscular_Mycorrhizal	0	0	0	0	0	228	0	1033	0	1261	1261	0.0145211	0.0653358	0.383966	0.00591975	NA	NA	NA	NA	0.122449	0.38326	0	0.0343548	0.171595	NA	0.171595	NA	NA	NA	NA	NA	NA	NA	NA
F_0315	1102:22850:10181__T593__S_1265	Fungi	Ascomycota	0	0	0	0	0	-	-	-	-	-	-	Others_Unknown	143	3	1107	0	0	0	0	0	1253	0	1253	0.00721875	0.0526316	0.392405	0.104682	0.0860534	0.523985	0.111111	0.0591069	NA	NA	NA	NA	0.170963	0.170963	NA	0.0555556	0.00871595	0.215005	0.264947	0	0	0.210547	0.39035
F_0316	1113:19618:23181__T604__S_0171	Fungi	Glomeromycota	Glomeromycetes	Glomerales	Glomeraceae	0	0	Arbuscular_Mycorrhizal	9	Symbiotroph	NULL	NULL	Highly_Probable	Arbuscular_Mycorrhizal	141	122	64	16	1	443	464	0	343	908	1251	0.149565	0.181488	0.632911	0.0704229	0.0860534	0.553506	0.0555556	0.12837	0.238095	0.502203	0.2	0.0810623	0.144826	0.0949222	0.211364	0.222222	0.0851702	0.481439	0.530051	0.3125	0.117125	0.548092	0.581719
F_0317	1108:21183:17783__T593__S_0434	Fungi	Ascomycota	Pezizomycetes	Pezizales	Pezizaceae	Peziza	0	Ectomycorrhizal	13	Symbiotroph	Cup_Fungus	NULL	Possible	Ectomycorrhizal	422	0	0	825	0	0	0	0	1247	0	1247	0.00555852	0.0163339	0.350211	0.00906633	0.0267062	0.413284	0	0.0418981	NA	NA	NA	NA	0.118416	0.118416	NA	0.277778	0.224654	0.584146	0.736269	NA	NA	NA	NA
F_0318	1101:15736:12016__T604__S_0291	Fungi	Basidiomycota	Agaricomycetes	Russulales	Russulaceae	0	0	Ectomycorrhizal	9	Symbiotroph	Agaricoid,_Corticioid,_Gasteroid,_Pleurotoid,_or_Secotioid	NULL	Probable	Ectomycorrhizal	0	0	0	0	0	1245	0	0	0	1245	1245	0.000863827	0.00907441	0.312236	0.00324863	NA	NA	NA	NA	0.0170068	0.255507	0	0.00219231	0.0550872	NA	0.0550872	NA	NA	NA	NA	NA	NA	NA	NA
F_0319	2106:13479:8093__T593__S_0160	Fungi	Basidiomycota	Agaricomycetes	Russulales	Russulaceae	Russula	0	Ectomycorrhizal	13	Symbiotroph	Agaricoid	NULL	Highly_Probable	Ectomycorrhizal	1243	0	0	0	0	0	0	0	1243	0	1243	0.000511086	0.00725953	0.295359	0.00486558	0.0118694	0.284133	0	0.00381481	NA	NA	NA	NA	0.063865	0.063865	NA	0.166667	0.063865	0.294774	0.407866	NA	NA	NA	NA
F_0320	2113:9411:5380__T604__S_0614	Fungi	Basidiomycota	Agaricomycetes	Thelephorales	Thelephoraceae	Tomentella	0	Ectomycorrhizal	13	Symbiotroph	Resupinate	NULL	Highly_Probable	Ectomycorrhizal	24	1206	0	0	0	0	0	0	1230	0	1230	0.00182853	0.0235935	0.316456	0.0214922	0.0385757	0.328413	0	0.0140477	NA	NA	NA	NA	0.0781834	0.0781834	NA	0.0555556	0.00489596	0.0834554	0.104122	0.25	0.151471	0.54712	0.695405
F_0321	1107:12132:14737__T604__S_0292	Fungi	Basidiomycota	Agaricomycetes	Russulales	Russulaceae	Lactifluus	Lactifluus_leae	Ectomycorrhizal	13	Symbiotroph	Agaricoid	NULL	Highly_Probable	Ectomycorrhizal	0	0	0	0	0	1225	0	0	0	1225	1225	0.000239326	0.00181488	0.28692	0.000838262	NA	NA	NA	NA	0.00340136	0.211454	0	0.000612933	0.0147377	NA	0.0147377	NA	NA	NA	NA	NA	NA	NA	NA
F_0322	2112:15521:22410__T604__S_1102	Fungi	Glomeromycota	Glomeromycetes	Glomerales	Glomeraceae	0	0	Arbuscular_Mycorrhizal	9	Symbiotroph	NULL	NULL	Highly_Probable	Arbuscular_Mycorrhizal	0	0	0	0	0	24	30	1165	0	1219	1219	0.018305	0.061706	0.413502	0.00567139	NA	NA	NA	NA	0.115646	0.440529	0	0.0430039	0.0976867	NA	0.0976867	NA	NA	NA	NA	NA	NA	NA	NA
F_0323	1101:14248:11910__T593__S_0172	Fungi	Basidiomycota	Agaricomycetes	Agaricales	Entolomataceae	Entoloma	0	Ectomycorrhizal-Saprotroph	13	Saprotroph-Symbiotroph	Agaricoid	NULL	Possible	Others_Unknown	865	0	0	351	0	0	0	0	1216	0	1216	0.00154794	0.0163339	0.308017	0.0106662	0.0267062	0.313653	0	0.0125517	NA	NA	NA	NA	0.0164108	0.0164108	NA	0.0555556	0.010827	0.142271	0.204154	NA	NA	NA	NA
F_0324	2106:8715:21903__T593__S_0554	Fungi	Basidiomycota	Agaricomycetes	Thelephorales	Thelephoraceae	0	0	-	-	-	-	-	-	Others_Unknown	0	0	3	1212	0	0	0	0	1215	0	1215	0.00188077	0.0108893	0.337553	0.0168655	0.0178042	0.380074	0	0.0150144	NA	NA	NA	NA	0.00613743	0.00613743	NA	NA	NA	NA	NA	NA	NA	NA	NA
F_0325	1103:18030:14816__T593__S_0822	Fungi	Glomeromycota	Glomeromycetes	Glomerales	Glomeraceae	0	0	Arbuscular_Mycorrhizal	9	Symbiotroph	NULL	NULL	Highly_Probable	Arbuscular_Mycorrhizal	5	0	0	0	2	69	386	752	5	1209	1214	0.0673373	0.119782	0.514768	0.0248087	0.00296736	0.247232	0	0.000504479	0.217687	0.559471	0.133333	0.1076	0.10985	0.00782538	0.135356	0.0555556	0.00782538	0.220653	0.263299	NA	NA	NA	NA
F_0326	1107:12935:22286__T593__S_0029	Fungi	Basidiomycota	Agaricomycetes	Russulales	Russulaceae	0	0	Ectomycorrhizal	9	Symbiotroph	Agaricoid,_Corticioid,_Gasteroid,_Pleurotoid,_or_Secotioid	NULL	Probable	Ectomycorrhizal	5	0	67	0	0	1138	0	0	72	1138	1210	0.00445515	0.0108893	0.329114	0.00339965	0.00890208	0.287823	0	0.00415337	0.00680272	0.180617	0	0.000801163	0.0159275	0.0136227	0.0205371	0	0	0.105355	0.167802	NA	NA	NA	NA
F_0327	1104:11973:24009__T604__S_1141	Fungi	Glomeromycota	Glomeromycetes	Glomerales	Glomeraceae	0	0	Arbuscular_Mycorrhizal	9	Symbiotroph	NULL	NULL	Highly_Probable	Arbuscular_Mycorrhizal	0	0	0	0	0	96	1	1109	0	1206	1206	0.0322279	0.0816697	0.405063	0.00614509	NA	NA	NA	NA	0.153061	0.422907	0	0.0745887	0.21484	NA	0.21484	NA	NA	NA	NA	NA	NA	NA	NA
F_0328	1111:21629:19052__T604__S_0978	Fungi	Ascomycota	Leotiomycetes	Helotiales	Hyaloscyphaceae	Lachnum	Lachnum_virgineum	Undefined_Saprotroph	13	Saprotroph	NULL	NULL	Probable	Saprotroph	94	0	0	0	385	0	3	719	94	1107	1201	0.00761059	0.0108893	0.379747	0.00758801	0	0.228782	0	0	0.0170068	0.317181	0	0.0108234	0.00236603	0	0.0031547	0	0	0.128148	0.202159	NA	NA	NA	NA
F_0329	1101:10741:4804__T604__S_0886	Fungi	Basidiomycota	Agaricomycetes	Thelephorales	Thelephoraceae	0	0	-	-	-	-	-	-	Others_Unknown	0	0	0	0	0	0	51	1140	0	1191	1191	0.00346211	0.0235935	0.324895	0.00166532	NA	NA	NA	NA	0.0442177	0.281938	0	0.00801925	0.0418152	NA	0.0418152	NA	NA	NA	NA	NA	NA	NA	NA
F_0330	1102:11507:7227__T593__S_0639	Fungi	Basidiomycota	Agaricomycetes	Agaricales	0	0	0	-	-	-	-	-	-	Others_Unknown	0	0	0	1189	0	0	0	0	1189	0	1189	0.000260484	0.00362976	0.274262	0.00191721	0.00593472	0.239852	0	0.00232794	NA	NA	NA	NA	0.0240662	0.0240662	NA	NA	NA	NA	NA	NA	NA	NA	NA
F_0331	1101:12492:16664__T604__S_1477	Fungi	Ascomycota	Leotiomycetes	Helotiales	Dermateaceae	0	0	-	-	-	-	-	-	Others_Unknown	0	0	0	0	1186	0	0	0	0	1186	1186	0.00255297	0.0653358	0.333333	0.0542304	NA	NA	NA	NA	0.122449	0.295154	0.0666667	0.00684486	0.190478	NA	0.190478	NA	NA	NA	NA	NA	NA	NA	NA
F_0332	2107:21507:9063__T604__S_1087	Fungi	Glomeromycota	Glomeromycetes	Glomerales	Glomeraceae	0	0	Arbuscular_Mycorrhizal	9	Symbiotroph	NULL	NULL	Highly_Probable	Arbuscular_Mycorrhizal	0	0	0	0	0	0	0	1180	0	1180	1180	0.00798813	0.0580762	0.329114	0.00361497	NA	NA	NA	NA	0.108844	0.286344	0	0.0178897	0.331283	NA	0.331283	NA	NA	NA	NA	NA	NA	NA	NA
F_0333	1110:15432:20876__T604__S_0829	Fungi	Glomeromycota	Glomeromycetes	Glomerales	Glomeraceae	0	0	Arbuscular_Mycorrhizal	9	Symbiotroph	NULL	NULL	Highly_Probable	Arbuscular_Mycorrhizal	0	0	0	0	0	53	0	1118	0	1171	1171	0.0104949	0.0508167	0.362869	0.00313301	NA	NA	NA	NA	0.0952381	0.343612	0	0.0232095	0.139422	NA	0.139422	NA	NA	NA	NA	NA	NA	NA	NA
F_0334	1112:22198:7751__T604__S_1050	Fungi	Glomeromycota	Glomeromycetes	Glomerales	Glomeraceae	0	0	Arbuscular_Mycorrhizal	9	Symbiotroph	NULL	NULL	Highly_Probable	Arbuscular_Mycorrhizal	0	0	0	0	0	0	0	1171	0	1171	1171	0.00547189	0.0580762	0.333333	0.00282272	NA	NA	NA	NA	0.108844	0.286344	0	0.0123237	0.274589	NA	0.274589	NA	NA	NA	NA	NA	NA	NA	NA
F_0335	1104:8788:16279__T593__S_0987	Fungi	Basidiomycota	Agaricomycetes	0	0	0	0	-	-	-	-	-	-	Others_Unknown	0	0	0	0	523	351	292	0	0	1166	1166	0.00687692	0.0163339	0.362869	0.0045193	NA	NA	NA	NA	0.0306122	0.343612	0	0.0180265	0.0240037	NA	0.0240037	NA	NA	NA	NA	NA	NA	NA	NA
F_0336	1111:16957:11664__T593__S_1107	Fungi	Basidiomycota	Agaricomycetes	Agaricales	Tricholomataceae	0	0	-	-	-	-	-	-	Others_Unknown	0	0	0	0	0	0	1166	0	0	1166	1166	0.000328498	0.00725953	0.299578	0.0046072	NA	NA	NA	NA	0.0136054	0.23348	0	0.000787675	0.0445942	NA	0.0445942	NA	NA	NA	NA	NA	NA	NA	NA
F_0337	1103:8126:20662__T604__S_0625	Fungi	Basidiomycota	Agaricomycetes	Thelephorales	Thelephoraceae	Tomentella	0	Ectomycorrhizal	13	Symbiotroph	Resupinate	NULL	Highly_Probable	Ectomycorrhizal	0	1163	0	1	0	0	0	0	1164	0	1164	0.00238815	0.0399274	0.324895	0.0432941	0.0652819	0.350554	0.0555556	0.0195205	NA	NA	NA	NA	0.105779	0.105779	NA	NA	NA	NA	NA	0.3125	0.211557	0.662906	0.769891
F_0338	2111:3165:13044__T604__S_1158	Fungi	Glomeromycota	Glomeromycetes	Glomerales	Glomeraceae	0	0	Arbuscular_Mycorrhizal	9	Symbiotroph	NULL	NULL	Highly_Probable	Arbuscular_Mycorrhizal	17	222	197	209	118	226	99	73	645	516	1161	0.246255	0.201452	0.7173	0.0666097	0.148368	0.523985	0.0555556	0.136607	0.204082	0.674009	0.133333	0.205625	0.141529	0.113848	0.16921	0.166667	0.0442111	0.374027	0.407188	0.5625	0.302475	0.71577	0.688054
F_0339	2107:23198:22597__T593__S_0134	Fungi	Glomeromycota	Glomeromycetes	Glomerales	Glomeraceae	0	0	Arbuscular_Mycorrhizal	9	Symbiotroph	NULL	NULL	Highly_Probable	Arbuscular_Mycorrhizal	194	125	112	14	0	0	714	0	445	714	1159	0.12588	0.188748	0.56962	0.0897371	0.11276	0.690037	0.0555556	0.224648	0.221088	0.299559	0.266667	0.010139	0.273689	0.191842	0.601079	0.277778	0.135492	0.537359	0.583757	0.3125	0.117125	0.548092	0.581719
F_0340	1112:22920:4801__T593__S_1377	Fungi	Ascomycota	Pezizomycetes	Pezizales	Tuberaceae	Tuber	0	Ectomycorrhizal	13	Symbiotroph	Gasteroid	Hypogeous	Highly_Probable	Ectomycorrhizal	6	0	785	0	364	0	0	0	791	364	1155	0.0065746	0.0145191	0.379747	0.0249166	0.00593472	0.317343	0	0.00341839	0.0170068	0.251101	0	0.00202167	0.0236438	0	0.0709314	0	0	0.0474339	0.0611305	NA	NA	NA	NA
F_0341	1102:22126:19607__T604__S_0941	Fungi	Glomeromycota	Glomeromycetes	Glomerales	Glomeraceae	0	0	Arbuscular_Mycorrhizal	9	Symbiotroph	NULL	NULL	Highly_Probable	Arbuscular_Mycorrhizal	0	0	0	0	0	0	87	1064	0	1151	1151	0.0525774	0.134301	0.434599	0.017259	NA	NA	NA	NA	0.251701	0.484581	0.133333	0.122675	0.52292	NA	0.52292	NA	NA	NA	NA	NA	NA	NA	NA
F_0342	1101:15291:11041__T604__S_0136	Fungi	Ascomycota	Eurotiomycetes	Eurotiales	0	0	0	Undefined_Saprotroph	7	Saprotroph	Mold	NULL	Possible	Saprotroph	0	0	0	0	0	1148	0	0	0	1148	1148	0.000268321	0.0108893	0.291139	0.00320439	NA	NA	NA	NA	0.0204082	0.215859	0	0.000703866	0.0184746	NA	0.0184746	NA	NA	NA	NA	NA	NA	NA	NA
F_0343	1102:21480:9888__T604__S_0893	Fungi	Glomeromycota	Glomeromycetes	Glomerales	Glomeraceae	0	0	Arbuscular_Mycorrhizal	9	Symbiotroph	NULL	NULL	Highly_Probable	Arbuscular_Mycorrhizal	0	0	0	0	0	260	0	888	0	1148	1148	0.0606903	0.0943739	0.43038	0.00837731	NA	NA	NA	NA	0.176871	0.475771	0	0.147264	0.435489	NA	0.435489	NA	NA	NA	NA	NA	NA	NA	NA
F_0344	2114:22507:8987__T604__S_1507	Fungi	Ascomycota	Eurotiomycetes	0	0	0	0	-	-	-	-	-	-	Others_Unknown	0	0	0	0	1141	0	0	1	0	1142	1142	0.00388755	0.0181488	0.333333	0.0211135	NA	NA	NA	NA	0.0340136	0.290749	0.0666667	0.00988331	0.0193119	NA	0.0193119	NA	NA	NA	NA	NA	NA	NA	NA
F_0345	1101:10195:16857__T604__S_0643	Fungi	Basidiomycota	Agaricomycetes	Trechisporales	Hydnodontaceae	Trechispora	0	Wood_Saprotroph	13	Saprotroph	Resupinate	White_Rot	Highly_Probable	Saprotroph	0	1142	0	0	0	0	0	0	1142	0	1142	0.00024747	0.0272232	0.291139	0.035466	0.0445104	0.276753	0.0555556	0.0020095	NA	NA	NA	NA	0.0668962	0.0668962	NA	NA	NA	NA	NA	0.1875	0.0668962	0.391832	0.514982
F_0346	1103:10926:17976__T593__S_1000	Fungi	Basidiomycota	Agaricomycetes	Russulales	Russulaceae	Russula	0	Ectomycorrhizal	13	Symbiotroph	Agaricoid	NULL	Highly_Probable	Ectomycorrhizal	0	0	0	0	0	0	1141	0	0	1141	1141	0.00147763	0.0217786	0.320675	0.00742992	NA	NA	NA	NA	0.0408163	0.268722	0.0666667	0.00350122	0.20576	NA	0.20576	NA	NA	NA	NA	NA	NA	NA	NA
F_0347	1102:14504:8817__T604__S_0684	Fungi	Glomeromycota	Glomeromycetes	Glomerales	Glomeraceae	0	0	Arbuscular_Mycorrhizal	9	Symbiotroph	NULL	NULL	Highly_Probable	Arbuscular_Mycorrhizal	652	296	106	81	0	0	0	0	1135	0	1135	0.0102622	0.0435572	0.383966	0.0303851	0.0712166	0.494465	0.0555556	0.0776838	NA	NA	NA	NA	0.0508646	0.0508646	NA	0.388889	0.139975	0.513261	0.491874	0.125	0.0159982	0.227957	0.216762
F_0348	1110:9391:9483__T593__S_1280	Fungi	Basidiomycota	Agaricomycetes	Agaricales	Tricholomataceae	Laccaria	0	Ectomycorrhizal	13	Symbiotroph	Agaricoid	NULL	Highly_Probable	Ectomycorrhizal	0	0	1081	50	0	0	0	0	1131	0	1131	0.00239796	0.0344828	0.345992	0.11328	0.0563798	0.398524	0.111111	0.0194871	NA	NA	NA	NA	0.156423	0.156423	NA	NA	NA	NA	NA	NA	NA	NA	NA
F_0349	1110:22107:16349__T604__S_0919	Fungi	Glomeromycota	Glomeromycetes	Glomerales	Glomeraceae	0	0	Arbuscular_Mycorrhizal	9	Symbiotroph	NULL	NULL	Highly_Probable	Arbuscular_Mycorrhizal	0	0	0	0	0	51	24	1055	0	1130	1130	0.0149375	0.0689655	0.392405	0.004993	NA	NA	NA	NA	0.129252	0.405286	0	0.0342803	0.118175	NA	0.118175	NA	NA	NA	NA	NA	NA	NA	NA
F_0350	1112:5272:10943__T604__S_0163	Fungi	Basidiomycota	Agaricomycetes	0	0	0	0	-	-	-	-	-	-	Others_Unknown	0	0	0	0	0	380	749	0	0	1129	1129	0.000723887	0.00725953	0.299578	0.00381849	NA	NA	NA	NA	0.0136054	0.23348	0	0.00202273	0.0131105	NA	0.0131105	NA	NA	NA	NA	NA	NA	NA	NA
F_0351	2109:23545:16436__T593__S_1138	Fungi	Basidiomycota	Agaricomycetes	Russulales	Russulaceae	0	0	Ectomycorrhizal	9	Symbiotroph	Agaricoid,_Corticioid,_Gasteroid,_Pleurotoid,_or_Secotioid	NULL	Probable	Ectomycorrhizal	0	0	0	0	0	0	1127	0	0	1127	1127	0.00138353	0.0217786	0.308017	0.00739393	NA	NA	NA	NA	0.0408163	0.251101	0.0666667	0.00321586	0.194096	NA	0.194096	NA	NA	NA	NA	NA	NA	NA	NA
F_0352	1103:15812:11128__T593__S_0039	Fungi	Basidiomycota	Agaricomycetes	Thelephorales	Thelephoraceae	Tomentella	0	Ectomycorrhizal	13	Symbiotroph	Resupinate	NULL	Highly_Probable	Ectomycorrhizal	956	0	72	98	0	0	0	0	1126	0	1126	0.00667699	0.0145191	0.388186	0.0360553	0.0237389	0.509225	0.0555556	0.053066	NA	NA	NA	NA	0.0379087	0.0379087	NA	0.111111	0.053449	0.38308	0.507228	NA	NA	NA	NA
F_0353	1111:10905:10218__T593__S_0984	Fungi	Basidiomycota	Agaricomycetes	Russulales	Russulaceae	Lactarius	0	Ectomycorrhizal	13	Symbiotroph	Agaricoid	NULL	Highly_Probable	Ectomycorrhizal	0	0	0	0	0	0	1125	0	0	1125	1125	0.000550483	0.0145191	0.299578	0.00560709	NA	NA	NA	NA	0.0272109	0.237885	0.0666667	0.00133333	0.0799397	NA	0.0799397	NA	NA	NA	NA	NA	NA	NA	NA
F_0354	1107:3622:15170__T604__S_1087	Fungi	Glomeromycota	Glomeromycetes	Glomerales	Glomeraceae	0	0	Arbuscular_Mycorrhizal	9	Symbiotroph	NULL	NULL	Highly_Probable	Arbuscular_Mycorrhizal	10	1	0	28	29	63	0	993	39	1085	1124	0.0754691	0.0816697	0.472574	0.0106349	0.0148368	0.317343	0	0.011947	0.132653	0.409692	0	0.0588584	0.0626544	0.00672948	0.118579	0.0555556	0.0180581	0.252058	0.36509	0	0	0.0944469	0.119542
F_0355	1107:19739:12298__T604__S_0904	Fungi	Basidiomycota	Agaricomycetes	Thelephorales	Thelephoraceae	Tomentella	0	Ectomycorrhizal	13	Symbiotroph	Resupinate	NULL	Highly_Probable	Ectomycorrhizal	0	0	0	0	0	0	0	1119	0	1119	1119	0.000313309	0.00725953	0.278481	0.000610557	NA	NA	NA	NA	0.0136054	0.202643	0	0.000720073	0.0173186	NA	0.0173186	NA	NA	NA	NA	NA	NA	NA	NA
F_0356	1109:10517:11125__T604__S_0869	Fungi	Glomeromycota	Glomeromycetes	Glomerales	Glomeraceae	Rhizophagus	0	Arbuscular_Mycorrhizal	9	Symbiotroph	NULL	NULL	Highly_Probable	Arbuscular_Mycorrhizal	0	0	0	0	0	0	0	1117	0	1117	1117	0.000639502	0.0163339	0.274262	0.000494934	NA	NA	NA	NA	0.0306122	0.193833	0	0.00135854	0.0248791	NA	0.0248791	NA	NA	NA	NA	NA	NA	NA	NA
F_0357	2101:12176:5950__T593__S_0430	Fungi	Ascomycota	Dothideomycetes	0	Gloniaceae	Cenococcum	0	Ectomycorrhizal	13	Symbiotroph	NULL	NULL	Highly_Probable	Ectomycorrhizal	165	5	194	21	728	0	0	0	385	728	1113	0.065414	0.107078	0.531646	0.170728	0.10089	0.645756	0.166667	0.123309	0.0816327	0.281938	0.0666667	0.00610757	0.110375	0.0944984	0.173881	0.222222	0.162944	0.528226	0.680719	0.0625	0.017971	0.298836	0.450008
F_0358	1109:11490:22942__T604__S_0122	Fungi	Glomeromycota	Glomeromycetes	Glomerales	Glomeraceae	0	0	Arbuscular_Mycorrhizal	9	Symbiotroph	NULL	NULL	Highly_Probable	Arbuscular_Mycorrhizal	0	0	0	0	0	135	0	974	0	1109	1109	0.0267833	0.130672	0.400844	0.0104945	NA	NA	NA	NA	0.244898	0.418502	0.0666667	0.0636459	0.268246	NA	0.268246	NA	NA	NA	NA	NA	NA	NA	NA
F_0359	1104:14516:21387__T593__S_0350	Fungi	Ascomycota	0	0	0	0	0	-	-	-	-	-	-	Others_Unknown	654	297	18	136	0	0	0	0	1105	0	1105	0.0596786	0.165154	0.485232	0.124689	0.27003	0.822878	0.111111	0.457633	NA	NA	NA	NA	0.261883	0.261883	NA	0.611111	0.495997	0.854892	0.893563	0.5625	0.374137	0.719165	0.792974
F_0360	2112:11987:18734__T604__S_1112	Fungi	Ascomycota	Eurotiomycetes	Chaetothyriales	Herpotrichiellaceae	Cladophialophora	0	Undefined_Saprotroph	13	Saprotroph	Facultative_Yeast	NULL	Probable	Saprotroph	0	0	0	0	0	0	497	607	0	1104	1104	0.0105912	0.0417423	0.35443	0.00667365	NA	NA	NA	NA	0.0782313	0.334802	0.0666667	0.0246278	0.142301	NA	0.142301	NA	NA	NA	NA	NA	NA	NA	NA
F_0361	2101:15459:22700__T593__S_0347	Fungi	Basidiomycota	Agaricomycetes	Russulales	Russulaceae	0	0	Ectomycorrhizal	9	Symbiotroph	Agaricoid,_Corticioid,_Gasteroid,_Pleurotoid,_or_Secotioid	NULL	Probable	Ectomycorrhizal	1104	0	0	0	0	0	0	0	1104	0	1104	0.00112758	0.00907441	0.303797	0.00460189	0.0148368	0.306273	0	0.00844667	NA	NA	NA	NA	0.133128	0.133128	NA	0.277778	0.133128	0.4666	0.518949	NA	NA	NA	NA
F_0362	1104:15262:12254__T604__S_1057	Fungi	Glomeromycota	Glomeromycetes	Glomerales	Glomeraceae	0	0	Arbuscular_Mycorrhizal	9	Symbiotroph	NULL	NULL	Highly_Probable	Arbuscular_Mycorrhizal	0	0	0	0	0	21	0	1082	0	1103	1103	0.00938082	0.0635209	0.362869	0.0038999	NA	NA	NA	NA	0.119048	0.343612	0	0.0214764	0.14582	NA	0.14582	NA	NA	NA	NA	NA	NA	NA	NA
F_0363	1101:19820:2006__T593__S_0760	Fungi	Ascomycota	Leotiomycetes	Helotiales	Helotiaceae	Articulospora	Articulospora_tetracladia	Undefined_Saprotroph	13	Saprotroph	NULL	NULL	Probable	Saprotroph	0	0	540	561	0	0	0	0	1101	0	1101	0.0140585	0.0399274	0.367089	0.0452479	0.0652819	0.453875	0.0555556	0.109089	NA	NA	NA	NA	0.202335	0.202335	NA	NA	NA	NA	NA	NA	NA	NA	NA
F_0364	1108:12248:10571__T604__S_0864	Fungi	Glomeromycota	Glomeromycetes	Glomerales	Glomeraceae	0	0	Arbuscular_Mycorrhizal	9	Symbiotroph	NULL	NULL	Highly_Probable	Arbuscular_Mycorrhizal	0	0	0	0	0	174	11	914	0	1099	1099	0.02034	0.0852995	0.409283	0.00896073	NA	NA	NA	NA	0.159864	0.431718	0.0666667	0.0484822	0.107959	NA	0.107959	NA	NA	NA	NA	NA	NA	NA	NA
F_0365	1104:22389:11728__T593__S_0910	Fungi	Glomeromycota	Glomeromycetes	Glomerales	Glomeraceae	0	0	Arbuscular_Mycorrhizal	9	Symbiotroph	NULL	NULL	Highly_Probable	Arbuscular_Mycorrhizal	0	0	0	0	15	57	922	92	0	1086	1086	0.081642	0.199637	0.531646	0.0623317	NA	NA	NA	NA	0.37415	0.69163	0.4	0.20426	0.26827	NA	0.26827	NA	NA	NA	NA	NA	NA	NA	NA
F_0366	1101:11955:24453__T593__S_1028	Fungi	Basidiomycota	Agaricomycetes	Agaricales	Tricholomataceae	Mycena	0	Undefined_Saprotroph	13	Saprotroph	NULL	NULL	Probable	Saprotroph	0	0	0	0	359	102	624	0	0	1085	1085	0.00591612	0.00907441	0.333333	0.0032333	NA	NA	NA	NA	0.0170068	0.290749	0	0.0150478	0.0131296	NA	0.0131296	NA	NA	NA	NA	NA	NA	NA	NA
F_0367	1101:25119:19479__T604__S_1099	Fungi	Glomeromycota	Glomeromycetes	Glomerales	Glomeraceae	Rhizophagus	0	Arbuscular_Mycorrhizal	9	Symbiotroph	NULL	NULL	Highly_Probable	Arbuscular_Mycorrhizal	0	0	0	0	0	173	21	889	0	1083	1083	0.0237891	0.0780399	0.421941	0.00596635	NA	NA	NA	NA	0.146259	0.45815	0	0.0551575	0.142592	NA	0.142592	NA	NA	NA	NA	NA	NA	NA	NA
F_0368	1111:19684:15925__T593__S_1421	Fungi	Basidiomycota	Malasseziomycetes	Malasseziales	Malasseziaceae	Malassezia	Malassezia_restricta	Animal_Pathogen-Undefined_Saprotroph	13	Pathotroph-Saprotroph	Facultative_Yeast	NULL	Probable	Others_Unknown	64	39	356	53	459	1	20	90	512	570	1082	0.403012	0.177858	0.759494	0.210659	0.136499	0.797048	0.166667	0.392808	0.173469	0.54185	0.133333	0.188626	0.158865	0.214121	0.103609	0.555556	0.435296	0.642687	0.71402	0.125	0.0866433	0.408643	0.62126
F_0369	1103:13299:25971__T593__S_0674	Fungi	Basidiomycota	Agaricomycetes	Boletales	Boletaceae	Xerocomus	0	Ectomycorrhizal	13	Symbiotroph	Boletoid	NULL	Highly_Probable	Ectomycorrhizal	0	0	110	971	0	0	0	0	1081	0	1081	0.000941073	0.00907441	0.324895	0.0483826	0.0148368	0.350554	0.0555556	0.00760233	NA	NA	NA	NA	0	0	NA	NA	NA	NA	NA	NA	NA	NA	NA
F_0370	1103:17517:12387__T604__S_1060	Fungi	Basidiomycota	Agaricomycetes	Agaricales	Tricholomataceae	0	0	-	-	-	-	-	-	Others_Unknown	0	0	0	0	0	0	0	1080	0	1080	1080	0.000166193	0.00362976	0.274262	0.000322091	NA	NA	NA	NA	0.00680272	0.193833	0	0.000386849	0.00887476	NA	0.00887476	NA	NA	NA	NA	NA	NA	NA	NA
F_0371	2110:6882:12131__T593__S_0564	Fungi	Basidiomycota	Agaricomycetes	Russulales	Russulaceae	0	0	Ectomycorrhizal	9	Symbiotroph	Agaricoid,_Corticioid,_Gasteroid,_Pleurotoid,_or_Secotioid	NULL	Probable	Ectomycorrhizal	0	0	0	1077	0	0	0	0	1077	0	1077	0.000505164	0.00725953	0.2827	0.00433407	0.0118694	0.265683	0	0.00454129	NA	NA	NA	NA	0.0394054	0.0394054	NA	NA	NA	NA	NA	NA	NA	NA	NA
F_0372	2110:9983:19356__T604__S_1110	Fungi	Glomeromycota	Glomeromycetes	Glomerales	Glomeraceae	Glomus	0	Arbuscular_Mycorrhizal	9	Symbiotroph	NULL	NULL	Highly_Probable	Arbuscular_Mycorrhizal	10	2	0	32	58	297	3	675	44	1033	1077	0.0590944	0.076225	0.481013	0.0133609	0.0118694	0.317343	0	0.0111793	0.12585	0.422907	0	0.0457299	0.0338509	0.0114196	0.0506744	0.111111	0.0342587	0.302366	0.393097	0	0	0.0944469	0.119542
F_0373	1103:27798:13035__T593__S_1089	Fungi	Ascomycota	Eurotiomycetes	Chaetothyriales	0	0	0	-	-	-	-	-	-	Others_Unknown	0	0	0	0	0	0	1073	0	0	1073	1073	0.00519706	0.092559	0.337553	0.0326869	NA	NA	NA	NA	0.173469	0.299559	0.2	0.0122157	0.71007	NA	0.71007	NA	NA	NA	NA	NA	NA	NA	NA
F_0374	1112:11529:23644__T604__S_0171	Fungi	Glomeromycota	Glomeromycetes	Glomerales	Glomeraceae	0	0	Arbuscular_Mycorrhizal	9	Symbiotroph	NULL	NULL	Highly_Probable	Arbuscular_Mycorrhizal	6	89	0	120	3	599	256	0	215	858	1073	0.133397	0.147005	0.611814	0.0476134	0.0593472	0.450185	0	0.0744231	0.204082	0.546256	0.133333	0.102738	0.147102	0.0763305	0.217873	0.166667	0.0564028	0.333286	0.397095	0.3125	0.118957	0.556162	0.587096
F_0375	1108:21426:20593__T604__S_1320	Fungi	Basidiomycota	Agaricomycetes	Russulales	Russulaceae	0	0	Ectomycorrhizal	9	Symbiotroph	Agaricoid,_Corticioid,_Gasteroid,_Pleurotoid,_or_Secotioid	NULL	Probable	Ectomycorrhizal	0	0	0	0	539	533	0	0	0	1072	1072	0.00247256	0.0145191	0.320675	0.0105382	NA	NA	NA	NA	0.0272109	0.273128	0	0.00660904	0.033039	NA	0.033039	NA	NA	NA	NA	NA	NA	NA	NA
F_0376	1103:11369:14487__T593__S_0166	Fungi	Glomeromycota	Glomeromycetes	Glomerales	Glomeraceae	0	0	Arbuscular_Mycorrhizal	9	Symbiotroph	NULL	NULL	Highly_Probable	Arbuscular_Mycorrhizal	1035	0	22	0	0	0	4	9	1057	13	1070	0.0181305	0.0490018	0.421941	0.0282231	0.0712166	0.457565	0	0.0450275	0.00680272	0.215859	0	0.000608364	0.0638387	0.123911	0.0037668	0.444444	0.164326	0.599121	0.581197	NA	NA	NA	NA
F_0377	2101:17985:19204__T593__S_0488	Fungi	Basidiomycota	Agaricomycetes	Thelephorales	Thelephoraceae	Tomentella	0	Ectomycorrhizal	13	Symbiotroph	Resupinate	NULL	Highly_Probable	Ectomycorrhizal	0	829	0	237	0	0	0	0	1066	0	1066	0.0017451	0.00907441	0.308017	0.00596163	0.0148368	0.317343	0	0.0124337	NA	NA	NA	NA	0.0618128	0.0618128	NA	NA	NA	NA	NA	0.1875	0.12155	0.443933	0.638322
F_0378	1106:12313:23095__T604__S_0206	Fungi	Glomeromycota	Glomeromycetes	Glomerales	Glomeraceae	0	0	Arbuscular_Mycorrhizal	9	Symbiotroph	NULL	NULL	Highly_Probable	Arbuscular_Mycorrhizal	47	20	106	7	0	886	0	0	180	886	1066	0.0685387	0.0780399	0.514768	0.0314339	0.0445104	0.527675	0	0.0829084	0.0918367	0.325991	0	0.02635	0.277467	0.167197	0.718548	0.0555556	0.00680151	0.117902	0.17872	0.125	0.0395152	0.407488	0.507154
F_0379	1101:26384:14549__T593__S_0345	Fungi	Ascomycota	Leotiomycetes	Helotiales	0	0	0	-	-	-	-	-	-	Others_Unknown	214	37	720	92	2	0	0	0	1063	2	1065	0.0537154	0.105263	0.510549	0.235821	0.169139	0.745387	0.277778	0.26423	0	0.189427	0	0	0.155457	0.194321	0	0.277778	0.160119	0.510372	0.611582	0.0625	0.0419534	0.330811	0.558486
F_0380	1105:19600:22871__T593__S_0633	Fungi	Glomeromycota	Glomeromycetes	Glomerales	Glomeraceae	0	0	Arbuscular_Mycorrhizal	9	Symbiotroph	NULL	NULL	Highly_Probable	Arbuscular_Mycorrhizal	539	41	243	217	8	17	0	0	1040	25	1065	0.099675	0.119782	0.582278	0.0702123	0.169139	0.712177	0.0555556	0.297178	0.0272109	0.330396	0	0.0175401	0.165345	0.22738	0.0412752	0.722222	0.566532	0.901077	0.90949	0.1875	0.0278404	0.317148	0.254129
F_0381	1110:5163:15886__T604__S_0106	Fungi	Basidiomycota	Tremellomycetes	Trichosporonales	Trichosporonaceae	Cryptococcus	Cryptococcus_podzolicus	Animal_Pathogen-Saprotroph	13	Pathotroph-Saprotroph	Yeast	NULL	Highly_Probable	Others_Unknown	14	30	227	6	161	239	146	239	277	785	1062	0.844083	0.303085	0.940928	0.253712	0.0979228	0.623616	0.166667	0.129167	0.452381	1	0.2	1	0.312138	0.127138	0.497138	0.111111	0.0367462	0.275454	0.361905	0.0625	0.0138912	0.255769	0.416537
F_0382	1106:7418:13429__T604__S_1520	Fungi	Glomeromycota	Glomeromycetes	Glomerales	Glomeraceae	Rhizophagus	0	Arbuscular_Mycorrhizal	9	Symbiotroph	NULL	NULL	Highly_Probable	Arbuscular_Mycorrhizal	0	0	0	0	183	178	594	105	0	1060	1060	0.0599127	0.0852995	0.523207	0.0260239	NA	NA	NA	NA	0.159864	0.665198	0.133333	0.153687	0.110516	NA	0.110516	NA	NA	NA	NA	NA	NA	NA	NA
F_0383	2102:13743:5908__T593__S_0040	Fungi	Basidiomycota	Agaricomycetes	Cantharellales	Clavulinaceae	Clavulina	0	Ectomycorrhizal	13	Symbiotroph	Clavarioid	NULL	Highly_Probable	Ectomycorrhizal	1057	0	0	0	0	0	0	0	1057	0	1057	0.000197789	0.00725953	0.291139	0.0079862	0.0118694	0.276753	0	0.00145933	NA	NA	NA	NA	0.0222289	0.0222289	NA	0.0555556	0.0222289	0.246409	0.377328	NA	NA	NA	NA
F_0384	1106:15400:18234__T604__S_0386	Fungi	Glomeromycota	Glomeromycetes	Glomerales	Glomeraceae	0	0	Arbuscular_Mycorrhizal	9	Symbiotroph	NULL	NULL	Highly_Probable	Arbuscular_Mycorrhizal	738	76	11	0	165	0	59	0	825	224	1049	0.0589533	0.076225	0.544304	0.0429236	0.0801187	0.557196	0.0555556	0.0753122	0.047619	0.343612	0.0666667	0.016513	0.0738659	0.0743566	0.0731298	0.444444	0.206578	0.615256	0.601909	0.0625	0.0164913	0.307808	0.450008
F_0385	1103:9133:23629__T604__S_0012	Fungi	Basidiomycota	Agaricomycetes	Thelephorales	Thelephoraceae	0	0	-	-	-	-	-	-	Others_Unknown	0	0	0	0	0	1048	0	0	0	1048	1048	0.00239732	0.0127042	0.333333	0.00388338	NA	NA	NA	NA	0.0238095	0.295154	0	0.00640485	0.173759	NA	0.173759	NA	NA	NA	NA	NA	NA	NA	NA
F_0386	1101:14087:24515__T593__S_1484	Fungi	Basidiomycota	Agaricomycetes	Russulales	Russulaceae	Russula	0	Ectomycorrhizal	13	Symbiotroph	Agaricoid	NULL	Highly_Probable	Ectomycorrhizal	0	0	1046	0	0	0	0	0	1046	0	1046	0.00122867	0.0108893	0.320675	0.0398443	0.0178042	0.343173	0.0555556	0.0108605	NA	NA	NA	NA	0.418785	0.418785	NA	NA	NA	NA	NA	NA	NA	NA	NA
F_0387	2105:13490:19450__T604__S_0346	Fungi	Basidiomycota	Agaricomycetes	Russulales	Russulaceae	Russula	0	Ectomycorrhizal	13	Symbiotroph	Agaricoid	NULL	Highly_Probable	Ectomycorrhizal	0	0	0	0	0	1046	0	0	0	1046	1046	0.000102919	0.00181488	0.261603	0.000372233	NA	NA	NA	NA	0.00340136	0.171806	0	0.000282074	0.00703941	NA	0.00703941	NA	NA	NA	NA	NA	NA	NA	NA
F_0388	1105:13412:4665__T604__S_0160	Fungi	Basidiomycota	Agaricomycetes	Boletales	Boletaceae	0	0	-	-	-	-	-	-	Others_Unknown	0	0	0	0	0	1044	0	0	0	1044	1044	0.00166856	0.00907441	0.320675	0.00221865	NA	NA	NA	NA	0.0170068	0.264317	0	0.00435935	0.118104	NA	0.118104	NA	NA	NA	NA	NA	NA	NA	NA
F_0389	1112:12282:14823__T604__S_1134	Fungi	Glomeromycota	Glomeromycetes	Glomerales	Glomeraceae	0	0	Arbuscular_Mycorrhizal	9	Symbiotroph	NULL	NULL	Highly_Probable	Arbuscular_Mycorrhizal	0	0	0	0	0	232	0	809	0	1041	1041	0.0311725	0.105263	0.421941	0.0104886	NA	NA	NA	NA	0.197279	0.462555	0.0666667	0.0747848	0.28205	NA	0.28205	NA	NA	NA	NA	NA	NA	NA	NA
F_0390	2110:15457:9568__T593__S_1048	Fungi	Ascomycota	Sordariomycetes	0	0	0	0	-	-	-	-	-	-	Others_Unknown	0	0	0	0	0	0	1037	0	0	1037	1037	0.00420687	0.076225	0.337553	0.0281068	NA	NA	NA	NA	0.142857	0.299559	0.2	0.0100111	0.57985	NA	0.57985	NA	NA	NA	NA	NA	NA	NA	NA
F_0391	1110:21534:11353__T604__S_1104	Fungi	Glomeromycota	Glomeromycetes	Glomerales	Glomeraceae	Glomus	0	Arbuscular_Mycorrhizal	9	Symbiotroph	NULL	NULL	Highly_Probable	Arbuscular_Mycorrhizal	0	0	0	0	0	0	0	1033	0	1033	1033	0.00376176	0.0362976	0.324895	0.00212014	NA	NA	NA	NA	0.0680272	0.277533	0	0.00874791	0.192053	NA	0.192053	NA	NA	NA	NA	NA	NA	NA	NA
F_0392	1102:4642:17281__T604__S_0922	Fungi	Glomeromycota	Glomeromycetes	Glomerales	Glomeraceae	0	0	Arbuscular_Mycorrhizal	9	Symbiotroph	NULL	NULL	Highly_Probable	Arbuscular_Mycorrhizal	0	0	0	0	0	0	0	1032	0	1032	1032	0.00520975	0.0635209	0.329114	0.00299379	NA	NA	NA	NA	0.119048	0.286344	0	0.0119748	0.257497	NA	0.257497	NA	NA	NA	NA	NA	NA	NA	NA
F_0393	1112:20551:5771__T593__S_0087	Fungi	Basidiomycota	Agaricomycetes	Agaricales	Strophariaceae	Pholiota	0	Undefined_Saprotroph	13	Saprotroph	Agaricoid	White_Rot	Probable	Saprotroph	3	1025	0	2	0	0	0	0	1030	0	1030	0.00298334	0.00907441	0.341772	0.0125669	0.0148368	0.394834	0	0.0231749	NA	NA	NA	NA	0.0139845	0.0139845	NA	0	0	0.115387	0.206656	0.0625	0.0419534	0.330811	0.558486
F_0394	2101:8470:23012__T593__S_1457	Fungi	Basidiomycota	Agaricomycetes	Agaricales	Cortinariaceae	Cortinarius	0	Ectomycorrhizal	13	Symbiotroph	NULL	NULL	Highly_Probable	Ectomycorrhizal	0	0	882	0	0	139	0	0	882	139	1021	0.00213953	0.0108893	0.320675	0.038248	0.00890208	0.298893	0.0555556	0	0.00680272	0.162996	0	0.000378773	0.00587244	0	0.0117449	NA	NA	NA	NA	NA	NA	NA	NA
F_0395	1101:14554:24107__T604__S_1454	Fungi	0	0	Mortierellales	Mortierellaceae	Mortierella	Mortierella_gemmifera	Undefined_Saprotroph	13	Saprotroph	NULL	NULL	Probable	Saprotroph	32	0	564	0	412	9	3	0	596	424	1020	0.0641593	0.145191	0.535865	0.395266	0.15727	0.461255	0.388889	0.0383048	0.0884354	0.405286	0.0666667	0.0413637	0.0906808	0.128346	0.0655709	0.111111	0.0398375	0.285486	0.400444	NA	NA	NA	NA
F_0396	1110:19592:10666__T593__S_1311	Fungi	Ascomycota	Leotiomycetes	Helotiales	0	0	0	-	-	-	-	-	-	Others_Unknown	0	0	1017	0	0	0	0	0	1017	0	1017	0.000695589	0.0417423	0.324895	0.174714	0.0682493	0.350554	0.166667	0.00577715	NA	NA	NA	NA	0.235492	0.235492	NA	NA	NA	NA	NA	NA	NA	NA	NA
F_0397	2108:16358:15300__T604__S_0522	Fungi	Ascomycota	Leotiomycetes	Helotiales	0	0	0	-	-	-	-	-	-	Others_Unknown	6	700	116	182	13	0	0	0	1004	13	1017	0.0118239	0.0181488	0.409283	0.0375183	0.0237389	0.457565	0.0555556	0.0428262	0.00340136	0.189427	0	0	0.00530967	0.00663709	0	0	0	0.115387	0.206656	0.0625	0.00110895	0.0194212	0.0247237
F_0398	1106:25310:24509__T604__S_0143	Fungi	Basidiomycota	Agaricomycetes	Russulales	Russulaceae	0	0	Ectomycorrhizal	9	Symbiotroph	Agaricoid,_Corticioid,_Gasteroid,_Pleurotoid,_or_Secotioid	NULL	Probable	Ectomycorrhizal	0	0	0	0	0	1014	0	0	0	1014	1014	0.000529644	0.00362976	0.291139	0.000927338	NA	NA	NA	NA	0.00680272	0.215859	0	0.00140643	0.0382017	NA	0.0382017	NA	NA	NA	NA	NA	NA	NA	NA
F_0399	2109:13733:14497__T604__S_1202	Fungi	Basidiomycota	Agaricomycetes	Russulales	Russulaceae	Lactarius	0	Ectomycorrhizal	13	Symbiotroph	Agaricoid	NULL	Highly_Probable	Ectomycorrhizal	0	0	0	0	978	36	0	0	0	1014	1014	0.00193781	0.00544465	0.299578	0.0049287	NA	NA	NA	NA	0.0102041	0.229075	0	0.00519658	0.00663432	NA	0.00663432	NA	NA	NA	NA	NA	NA	NA	NA
F_0400	1101:6714:11050__T593__S_0930	Fungi	Basidiomycota	Agaricomycetes	Agaricales	Tricholomataceae	Mycena	0	Undefined_Saprotroph	13	Saprotroph	NULL	NULL	Probable	Saprotroph	0	0	0	0	0	0	1005	0	0	1005	1005	0	0.00181488	0.274262	0.00240801	NA	NA	NA	NA	0.00340136	0.189427	0	0	0	NA	0	NA	NA	NA	NA	NA	NA	NA	NA
F_0401	1102:12084:22144__T604__S_0650	Fungi	Glomeromycota	Glomeromycetes	Glomerales	Glomeraceae	0	0	Arbuscular_Mycorrhizal	9	Symbiotroph	NULL	NULL	Highly_Probable	Arbuscular_Mycorrhizal	29	438	79	4	0	455	0	0	550	455	1005	0.0482526	0.0961887	0.481013	0.0692271	0.0919881	0.509225	0.0555556	0.0870554	0.0714286	0.290749	0	0.00977916	0.155808	0.130412	0.257395	0	0	0.00967188	0.00911717	0.25	0.164045	0.564904	0.714063
F_0402	1102:12825:6256__T604__S_0927	Fungi	Ascomycota	0	0	0	0	0	-	-	-	-	-	-	Others_Unknown	0	0	0	0	0	0	0	1002	0	1002	1002	0.00082105	0.00907441	0.291139	0.000532099	NA	NA	NA	NA	0.0170068	0.220264	0	0.00182882	0.0437651	NA	0.0437651	NA	NA	NA	NA	NA	NA	NA	NA
F_0403	2109:5119:20777__T593__S_0278	Fungi	Basidiomycota	Agaricomycetes	Agaricales	Cortinariaceae	Cortinarius	0	Ectomycorrhizal	13	Symbiotroph	NULL	NULL	Highly_Probable	Ectomycorrhizal	1002	0	0	0	0	0	0	0	1002	0	1002	0.000256489	0.00725953	0.28692	0.00560178	0.0118694	0.273063	0	0.00213218	NA	NA	NA	NA	0.0407656	0.0407656	NA	0.111111	0.0407656	0.283859	0.362541	NA	NA	NA	NA
F_0404	1101:27569:12496__T593__S_0079	Fungi	Glomeromycota	Glomeromycetes	Glomerales	Glomeraceae	0	0	Arbuscular_Mycorrhizal	9	Symbiotroph	NULL	NULL	Highly_Probable	Arbuscular_Mycorrhizal	809	98	0	0	73	0	22	0	907	95	1002	0.0261957	0.0834846	0.447257	0.0384733	0.103858	0.416974	0.0555556	0.0374217	0.0340136	0.281938	0.0666667	0.00585848	0.0798984	0.133289	0.0265077	0.5	0.235434	0.637608	0.610698	0.125	0.0311448	0.358608	0.471041
F_0405	2106:8579:14950__T593__S_0633	Fungi	Glomeromycota	Glomeromycetes	Glomerales	Glomeraceae	0	0	Arbuscular_Mycorrhizal	9	Symbiotroph	NULL	NULL	Highly_Probable	Arbuscular_Mycorrhizal	1	229	2	301	5	461	0	0	533	466	999	0.0273533	0.0689655	0.459916	0.0300081	0.0593472	0.391144	0	0.0363091	0.0578231	0.339207	0	0.0145921	0.0393778	0.0355358	0.0470618	0	0	0.0344609	0.0363471	0.3125	0.114112	0.5417	0.577444
F_0406	1101:10233:22419__T604__S_0592	Fungi	Basidiomycota	Agaricomycetes	Sebacinales	Sebacinaceae	Sebacina	0	Ectomycorrhizal-Orchid_Mycorrhizal-Root_Associated_Biotroph	13	Symbiotroph	NULL	NULL	Possible	Ectomycorrhizal	0	996	0	0	0	0	0	0	996	0	996	0.000230661	0.00544465	0.291139	0.00342561	0.00890208	0.269373	0	0.00184725	NA	NA	NA	NA	0.0608885	0.0608885	NA	NA	NA	NA	NA	0.1875	0.0608885	0.376214	0.48793
F_0407	1111:5303:10147__T593__S_0256	Fungi	Basidiomycota	Agaricomycetes	Russulales	Russulaceae	Lactarius	0	Ectomycorrhizal	13	Symbiotroph	Agaricoid	NULL	Highly_Probable	Ectomycorrhizal	995	0	0	0	0	0	0	0	995	0	995	6.42e-05	0.00181488	0.248945	0.000835902	0.00296736	0.202952	0	0.000462303	NA	NA	NA	NA	0.00783703	0.00783703	NA	0.0555556	0.00783703	0.0899612	0.121675	NA	NA	NA	NA
F_0408	1101:13655:4525__T593__S_1124	Fungi	Ascomycota	0	0	0	0	0	-	-	-	-	-	-	Others_Unknown	0	0	0	0	0	0	904	88	0	992	992	0.00801175	0.0362976	0.35865	0.0107954	NA	NA	NA	NA	0.0680272	0.339207	0.0666667	0.0186594	0.173208	NA	0.173208	NA	NA	NA	NA	NA	NA	NA	NA
F_0409	1103:14657:21481__T593__S_0192	Fungi	Ascomycota	Leotiomycetes	Helotiales	Hyaloscyphaceae	Lachnum	0	Undefined_Saprotroph	13	Saprotroph	NULL	NULL	Probable	Saprotroph	992	0	0	0	0	0	0	0	992	0	992	0.000419041	0.00907441	0.291139	0.00400195	0.0148368	0.273063	0	0.00289193	NA	NA	NA	NA	0.0530998	0.0530998	NA	0.222222	0.0530998	0.315865	0.364452	NA	NA	NA	NA
F_0410	1105:23814:15586__T604__S_0492	Fungi	Basidiomycota	Agaricomycetes	Sebacinales	Sebacinaceae	Sebacina	0	Ectomycorrhizal-Orchid_Mycorrhizal-Root_Associated_Biotroph	13	Symbiotroph	NULL	NULL	Possible	Ectomycorrhizal	0	986	0	0	0	0	0	0	986	0	986	0.000227836	0.00362976	0.278481	0.00305514	0.00593472	0.250923	0	0.00176044	NA	NA	NA	NA	0.049051	0.049051	NA	NA	NA	NA	NA	0.125	0.049051	0.290123	0.369922
F_0411	1108:15203:7866__T593__S_1388	Fungi	Basidiomycota	Agaricomycetes	Thelephorales	Thelephoraceae	Tomentella	0	Ectomycorrhizal	13	Symbiotroph	Resupinate	NULL	Highly_Probable	Ectomycorrhizal	158	0	828	0	0	0	0	0	986	0	986	0.002123	0.0199637	0.329114	0.0765609	0.032641	0.361624	0.111111	0.0173086	NA	NA	NA	NA	0.0805692	0.0805692	NA	0.111111	0.019704	0.125288	0.153396	NA	NA	NA	NA
F_0412	1108:17254:18914__T604__S_0226	Fungi	Basidiomycota	Agaricomycetes	Sebacinales	Sebacinaceae	Sebacina	0	Ectomycorrhizal-Orchid_Mycorrhizal-Root_Associated_Biotroph	13	Symbiotroph	NULL	NULL	Possible	Ectomycorrhizal	0	0	0	0	0	985	0	0	0	985	985	0.000329786	0.00181488	0.291139	0.000972761	NA	NA	NA	NA	0.00340136	0.220264	0	0.00084334	0.0203061	NA	0.0203061	NA	NA	NA	NA	NA	NA	NA	NA
F_0413	1101:15480:6286__T593__S_0887	Fungi	Ascomycota	Eurotiomycetes	Chaetothyriales	Herpotrichiellaceae	Cladophialophora	0	Undefined_Saprotroph	13	Saprotroph	Facultative_Yeast	NULL	Probable	Saprotroph	0	0	0	0	0	0	984	0	0	984	984	0.00379492	0.114338	0.333333	0.041614	NA	NA	NA	NA	0.214286	0.290749	0.266667	0.00895969	0.509718	NA	0.509718	NA	NA	NA	NA	NA	NA	NA	NA
F_0414	1106:22971:24175__T593__S_0003	Fungi	Basidiomycota	Agaricomycetes	Thelephorales	Thelephoraceae	Tomentella	0	Ectomycorrhizal	13	Symbiotroph	Resupinate	NULL	Highly_Probable	Ectomycorrhizal	984	0	0	0	0	0	0	0	984	0	984	2.84e-05	0.00181488	0.248945	0.000584011	0.00296736	0.191882	0	0.000202952	NA	NA	NA	NA	0.0042474	0.0042474	NA	0.0555556	0.0042474	0.0731173	0.092026	NA	NA	NA	NA
F_0415	1109:15668:15956__T593__S_1133	Fungi	Glomeromycota	Glomeromycetes	Glomerales	Glomeraceae	0	0	Arbuscular_Mycorrhizal	9	Symbiotroph	NULL	NULL	Highly_Probable	Arbuscular_Mycorrhizal	0	0	0	0	2	0	974	8	0	984	984	0.0051425	0.114338	0.337553	0.0393175	NA	NA	NA	NA	0.214286	0.299559	0.266667	0.0119725	0.164596	NA	0.164596	NA	NA	NA	NA	NA	NA	NA	NA
F_0416	2108:10681:9015__T604__S_0241	Fungi	Basidiomycota	Agaricomycetes	Russulales	Russulaceae	Russula	0	Ectomycorrhizal	13	Symbiotroph	Agaricoid	NULL	Highly_Probable	Ectomycorrhizal	0	0	0	0	0	979	0	0	0	979	979	0	0	0.253165	0.000274898	NA	NA	NA	NA	0	0.162996	0	0	0	NA	0	NA	NA	NA	NA	NA	NA	NA	NA
F_0417	1101:12686:11032__T593__S_1044	Fungi	Glomeromycota	Glomeromycetes	Glomerales	Glomeraceae	0	0	Arbuscular_Mycorrhizal	9	Symbiotroph	NULL	NULL	Highly_Probable	Arbuscular_Mycorrhizal	38	31	66	200	59	49	484	50	335	642	977	0.298713	0.194192	0.772152	0.0838846	0.0949555	0.653137	0.0555556	0.179101	0.251701	0.665198	0.266667	0.228462	0.192753	0.151812	0.233695	0.111111	0.0272526	0.254573	0.327807	0.3125	0.198426	0.595663	0.728009
F_0418	1102:22451:15626__T593__S_0146	Fungi	Glomeromycota	Glomeromycetes	Glomerales	Glomeraceae	0	0	Arbuscular_Mycorrhizal	9	Symbiotroph	NULL	NULL	Highly_Probable	Arbuscular_Mycorrhizal	851	0	122	0	0	1	0	0	973	1	974	0.00342494	0.0217786	0.337553	0.0114201	0.032641	0.306273	0	0.0104735	0	0.193833	0	0	0.0278111	0.0417167	0	0.222222	0.0834334	0.41586	0.451911	NA	NA	NA	NA
F_0419	1108:15910:28321__T604__S_1489	Fungi	Basidiomycota	Agaricomycetes	Russulales	Russulaceae	Lactarius	0	Ectomycorrhizal	13	Symbiotroph	Agaricoid	NULL	Highly_Probable	Ectomycorrhizal	121	0	0	106	745	0	0	0	227	745	972	0.00893974	0.0163339	0.367089	0.0140269	0.0118694	0.273063	0	0.00354091	0.0136054	0.259912	0	0.00244028	0.0219749	0	0.0659248	0	0	0.115387	0.206656	NA	NA	NA	NA
F_0420	1105:22172:3325__T604__S_0150	Fungi	Basidiomycota	Agaricomycetes	Trechisporales	Hydnodontaceae	Trechispora	0	Wood_Saprotroph	13	Saprotroph	Resupinate	White_Rot	Highly_Probable	Saprotroph	0	0	0	0	0	970	0	0	0	970	970	0.000111714	0.00181488	0.278481	0.0006548	NA	NA	NA	NA	0.00340136	0.193833	0	0.000318785	0.0109067	NA	0.0109067	NA	NA	NA	NA	NA	NA	NA	NA
F_0421	2102:20264:20784__T593__S_1160	Fungi	Basidiomycota	Agaricomycetes	Agaricales	Cortinariaceae	Cortinarius	0	Ectomycorrhizal	13	Symbiotroph	NULL	NULL	Highly_Probable	Ectomycorrhizal	0	0	967	0	0	0	0	0	967	0	967	0.000695589	0.0344828	0.324895	0.140712	0.0563798	0.350554	0.166667	0.00577715	NA	NA	NA	NA	0.235492	0.235492	NA	NA	NA	NA	NA	NA	NA	NA	NA
F_0422	2108:18059:17087__T593__S_1168	Fungi	Basidiomycota	Agaricomycetes	Agaricales	Strophariaceae	Galerina	0	Undefined_Saprotroph	13	Saprotroph	Agaricoid	White_Rot	Probable	Saprotroph	0	0	967	0	0	0	0	0	967	0	967	0.000298285	0.0127042	0.320675	0.0227735	0.0207715	0.335793	0	0.00233048	NA	NA	NA	NA	0.071502	0.071502	NA	NA	NA	NA	NA	NA	NA	NA	NA
F_0423	1111:16272:3477__T593__S_1285	Fungi	Basidiomycota	Agaricomycetes	Sebacinales	Sebacinaceae	Sebacina	0	Ectomycorrhizal-Orchid_Mycorrhizal-Root_Associated_Biotroph	13	Symbiotroph	NULL	NULL	Possible	Ectomycorrhizal	0	0	439	528	0	0	0	0	967	0	967	0.00374911	0.00907441	0.337553	0.011423	0.0148368	0.387454	0	0.0323661	NA	NA	NA	NA	0.128972	0.128972	NA	NA	NA	NA	NA	NA	NA	NA	NA
F_0424	1103:4930:13161__T593__S_0875	Fungi	Glomeromycota	Glomeromycetes	Glomerales	Glomeraceae	0	0	Arbuscular_Mycorrhizal	9	Symbiotroph	NULL	NULL	Highly_Probable	Arbuscular_Mycorrhizal	0	0	0	0	7	15	941	2	0	965	965	0.0191203	0.105263	0.421941	0.0354082	NA	NA	NA	NA	0.197279	0.453744	0.266667	0.0486944	0.143407	NA	0.143407	NA	NA	NA	NA	NA	NA	NA	NA
F_0425	2113:21048:9082__T593__S_0038	Fungi	Glomeromycota	Glomeromycetes	Glomerales	Glomeraceae	0	0	Arbuscular_Mycorrhizal	9	Symbiotroph	NULL	NULL	Highly_Probable	Arbuscular_Mycorrhizal	159	0	799	0	0	0	0	0	958	0	958	0.00558823	0.0362976	0.35865	0.0252004	0.0593472	0.431734	0	0.0458861	NA	NA	NA	NA	0.506829	0.506829	NA	0.111111	0.013658	0.168694	0.223944	NA	NA	NA	NA
F_0426	1112:24607:11003__T593__S_1363	Fungi	Ascomycota	Leotiomycetes	Helotiales	0	0	0	-	-	-	-	-	-	Others_Unknown	0	0	957	0	0	0	0	0	957	0	957	0.000825742	0.0725953	0.324895	0.330314	0.118694	0.350554	0.333333	0.00614267	NA	NA	NA	NA	0.216854	0.216854	NA	NA	NA	NA	NA	NA	NA	NA	NA
F_0427	1103:2653:15411__T593__S_0428	Fungi	Basidiomycota	Agaricomycetes	Thelephorales	Thelephoraceae	0	0	-	-	-	-	-	-	Others_Unknown	0	515	0	442	0	0	0	0	957	0	957	7.29e-05	0.00181488	0.253165	0.000633563	0.00296736	0.199262	0	0.000527365	NA	NA	NA	NA	0	0	NA	NA	NA	NA	NA	0	0	0.0179511	0.0274448
F_0428	2107:4379:9520__T604__S_0760	Fungi	Basidiomycota	Agaricomycetes	Agaricales	Tricholomataceae	Clitocybe	0	NULL	13	Pathotroph-Saprotroph	NULL	NULL	Probable	Others_Unknown	0	956	0	0	0	0	0	0	956	0	956	0	0	0.2827	0.00265519	0	0.254613	0	0	NA	NA	NA	NA	0	0	NA	NA	NA	NA	NA	0	0	0.210547	0.39035
F_0429	1103:9720:8617__T593__S_0010	Fungi	Basidiomycota	Agaricomycetes	Auriculariales	0	0	0	-	-	-	-	-	-	Others_Unknown	956	0	0	0	0	0	0	0	956	0	956	0.00132482	0.0181488	0.320675	0.0123291	0.0296736	0.339483	0	0.00980366	NA	NA	NA	NA	0.162944	0.162944	NA	0.222222	0.162944	0.528226	0.680719	NA	NA	NA	NA
F_0430	1103:2996:12774__T604__S_0278	Fungi	Basidiomycota	Agaricomycetes	Russulales	Russulaceae	Russula	0	Ectomycorrhizal	13	Symbiotroph	Agaricoid	NULL	Highly_Probable	Ectomycorrhizal	0	0	0	0	0	956	0	0	0	956	956	8.17e-05	0.00181488	0.248945	0.000266639	NA	NA	NA	NA	0.00340136	0.14978	0	0.000218959	0.0062674	NA	0.0062674	NA	NA	NA	NA	NA	NA	NA	NA
F_0431	1105:9735:22646__T593__S_0774	Fungi	Ascomycota	Saccharomycetes	Saccharomycetales	Debaryomycetaceae	Debaryomyces	0	Undefined_Saprotroph	13	Saprotroph	Yeast	NULL	Highly_Probable	Saprotroph	41	1	84	129	29	70	457	144	255	700	955	0.132937	0.0471869	0.658228	0.0427761	0.041543	0.645756	0.0555556	0.153726	0.037415	0.480176	0	0.0670487	0.0627059	0.0949844	0.0304275	0.166667	0.104458	0.402121	0.534055	0	0	0.210547	0.39035
F_0432	1101:11696:8656__T593__S_0759	Fungi	Basidiomycota	Agaricomycetes	0	0	0	0	-	-	-	-	-	-	Others_Unknown	0	0	0	955	0	0	0	0	955	0	955	0.000225023	0.00725953	0.274262	0.00465026	0.0118694	0.236162	0	0.00198841	NA	NA	NA	NA	0.0168569	0.0168569	NA	NA	NA	NA	NA	NA	NA	NA	NA
F_0433	1105:12456:18424__T593__S_0042	Fungi	Ascomycota	0	0	0	0	0	-	-	-	-	-	-	Others_Unknown	954	0	0	0	0	0	0	0	954	0	954	0.00331654	0.0580762	0.333333	0.04102	0.0949555	0.369004	0.0555556	0.0247811	NA	NA	NA	NA	0.409677	0.409677	NA	0.5	0.409677	0.797723	0.860133	NA	NA	NA	NA
F_0434	1105:11186:5404__T604__S_0394	Fungi	Basidiomycota	Agaricomycetes	Thelephorales	Thelephoraceae	Tomentellopsis	0	Ectomycorrhizal	13	Symbiotroph	Resupinate	NULL	Highly_Probable	Ectomycorrhizal	0	793	0	161	0	0	0	0	954	0	954	0.00384547	0.0254083	0.341772	0.0249302	0.041543	0.387454	0	0.031528	NA	NA	NA	NA	0.0916043	0.0916043	NA	NA	NA	NA	NA	0.25	0.157769	0.572974	0.716582
F_0435	1102:13220:6202__T593__S_1127	Fungi	Ascomycota	Sordariomycetes	Xylariales	0	Castanediella	0	-	-	-	-	-	-	Others_Unknown	0	0	0	0	0	0	944	1	0	945	945	0.00176344	0.0272232	0.312236	0.0106461	NA	NA	NA	NA	0.0510204	0.255507	0.0666667	0.00388505	0.0727879	NA	0.0727879	NA	NA	NA	NA	NA	NA	NA	NA
F_0436	1101:14148:3065__T593__S_0142	Fungi	Ascomycota	0	0	0	0	0	-	-	-	-	-	-	Others_Unknown	229	14	96	346	233	3	13	10	685	259	944	0.23421	0.136116	0.708861	0.122977	0.0682493	0.715867	0.0555556	0.213113	0.173469	0.511013	0.133333	0.128533	0.0914894	0.0804036	0.102575	0.222222	0.164595	0.54723	0.69623	0.0625	0.0145888	0.257412	0.418261
F_0437	1107:16226:11851__T604__S_0416	Fungi	Ascomycota	Leotiomycetes	Helotiales	Hyaloscyphaceae	Lachnum	0	Undefined_Saprotroph	13	Saprotroph	NULL	NULL	Probable	Saprotroph	0	944	0	0	0	0	0	0	944	0	944	0.000154078	0.0108893	0.270042	0.00924212	0.0178042	0.232472	0	0.00131433	NA	NA	NA	NA	0.035622	0.035622	NA	NA	NA	NA	NA	0.125	0.035622	0.199046	0.276824
F_0438	1104:27295:18673__T593__S_1317	Fungi	Ascomycota	Leotiomycetes	Helotiales	0	0	0	-	-	-	-	-	-	Others_Unknown	36	0	906	0	0	0	0	0	942	0	942	0.00496261	0.0381125	0.375527	0.134872	0.0623145	0.479705	0.166667	0.0384359	NA	NA	NA	NA	0.0756187	0.0756187	NA	0.166667	0.0797354	0.422157	0.53085	NA	NA	NA	NA
F_0439	1105:11014:14047__T604__S_0178	Fungi	Basidiomycota	Agaricomycetes	Russulales	Russulaceae	0	0	Ectomycorrhizal	9	Symbiotroph	Agaricoid,_Corticioid,_Gasteroid,_Pleurotoid,_or_Secotioid	NULL	Probable	Ectomycorrhizal	0	0	0	0	0	942	0	0	0	942	942	0.000863827	0.00544465	0.312236	0.0022741	NA	NA	NA	NA	0.0102041	0.255507	0	0.00219231	0.0550872	NA	0.0550872	NA	NA	NA	NA	NA	NA	NA	NA
F_0440	2101:13166:7825__T604__S_1489	Fungi	Basidiomycota	Agaricomycetes	Russulales	Russulaceae	Lactarius	0	Ectomycorrhizal	13	Symbiotroph	Agaricoid	NULL	Highly_Probable	Ectomycorrhizal	162	0	0	83	697	0	0	0	245	697	942	0.014912	0.0181488	0.392405	0.0138511	0.0148368	0.328413	0	0.0138572	0.0136054	0.259912	0	0.00244028	0.0293909	0.011124	0.0659248	0.0555556	0.00997316	0.165695	0.250267	NA	NA	NA	NA
F_0441	1101:8133:16939__T593__S_1444	Fungi	Ascomycota	Eurotiomycetes	Eurotiales	Elaphomycetaceae	Elaphomyces	Elaphomyces_muricatus	Ectomycorrhizal	13	Symbiotroph	Gasteroid	Hypogeous	Highly_Probable	Ectomycorrhizal	0	0	738	198	0	0	0	0	936	0	936	0.00413859	0.0344828	0.35865	0.113915	0.0563798	0.431734	0.111111	0.034943	NA	NA	NA	NA	0.0554537	0.0554537	NA	NA	NA	NA	NA	NA	NA	NA	NA
F_0442	1101:10406:3699__T593__S_0182	Fungi	Basidiomycota	Agaricomycetes	Thelephorales	Thelephoraceae	Tomentella	0	Ectomycorrhizal	13	Symbiotroph	Resupinate	NULL	Highly_Probable	Ectomycorrhizal	255	679	0	0	0	0	0	0	934	0	934	0.0063759	0.0544465	0.350211	0.0469692	0.0890208	0.409594	0.0555556	0.0479893	NA	NA	NA	NA	0.136374	0.136374	NA	0.333333	0.107555	0.412265	0.397095	0.3125	0.165192	0.539836	0.680766
F_0443	1103:6490:16116__T604__S_0769	Fungi	Basidiomycota	Agaricomycetes	0	0	0	0	-	-	-	-	-	-	Others_Unknown	0	0	0	0	0	0	0	932	0	932	932	0.000406937	0.0108893	0.278481	0.000861269	NA	NA	NA	NA	0.0204082	0.198238	0	0.000931038	0.0230037	NA	0.0230037	NA	NA	NA	NA	NA	NA	NA	NA
F_0444	1107:16473:12139__T604__S_1086	Fungi	Basidiomycota	Agaricomycetes	0	0	0	0	-	-	-	-	-	-	Others_Unknown	0	0	0	0	0	0	0	930	0	930	930	0.000617043	0.00907441	0.295359	0.000768653	NA	NA	NA	NA	0.0170068	0.22467	0	0.00141336	0.0348333	NA	0.0348333	NA	NA	NA	NA	NA	NA	NA	NA
F_0445	1102:12428:4147__T604__S_0253	Fungi	Basidiomycota	Agaricomycetes	Sebacinales	Sebacinaceae	Sebacina	0	Ectomycorrhizal-Orchid_Mycorrhizal-Root_Associated_Biotroph	13	Symbiotroph	NULL	NULL	Possible	Ectomycorrhizal	0	0	0	0	0	929	0	0	0	929	929	0.000464904	0.00362976	0.28692	0.000885455	NA	NA	NA	NA	0.00680272	0.211454	0	0.0011082	0.0276813	NA	0.0276813	NA	NA	NA	NA	NA	NA	NA	NA
F_0446	1101:7560:19315__T604__S_0581	Fungi	Basidiomycota	Agaricomycetes	Boletales	Astraeaceae	Astraeus	Astraeus_hygrometricus	Ectomycorrhizal	13	Symbiotroph	Gasteroid	NULL	Highly_Probable	Ectomycorrhizal	0	924	0	0	0	0	0	0	924	0	924	0.00152485	0.0272232	0.308017	0.0225062	0.0445104	0.309963	0	0.0117103	NA	NA	NA	NA	0.347335	0.347335	NA	NA	NA	NA	NA	0.4375	0.347335	0.62086	0.761885
F_0447	1105:9971:22692__T593__S_1114	Fungi	Glomeromycota	Glomeromycetes	Glomerales	Glomeraceae	0	0	Arbuscular_Mycorrhizal	9	Symbiotroph	NULL	NULL	Highly_Probable	Arbuscular_Mycorrhizal	0	0	0	0	0	0	924	0	0	924	924	0.0032642	0.0816697	0.333333	0.027645	NA	NA	NA	NA	0.153061	0.290749	0.2	0.00774968	0.45175	NA	0.45175	NA	NA	NA	NA	NA	NA	NA	NA
F_0448	1108:20614:9089__T604__S_1123	Fungi	Ascomycota	Dothideomycetes	Pleosporales	0	0	0	-	-	-	-	-	-	Others_Unknown	0	0	0	0	0	0	6	916	0	922	922	0.00687094	0.0381125	0.341772	0.00279145	NA	NA	NA	NA	0.0714286	0.30837	0	0.0159986	0.127219	NA	0.127219	NA	NA	NA	NA	NA	NA	NA	NA
F_0449	2102:14949:3781__T604__S_0752	Fungi	Basidiomycota	Agaricomycetes	Agaricales	Schizophyllaceae	Henningsomyces	0	Undefined_Saprotroph	13	Saprotroph	NULL	NULL	Probable	Saprotroph	0	921	0	0	0	0	0	0	921	0	921	0.000210815	0.00544465	0.295359	0.00973174	0.00890208	0.280443	0	0.00159901	NA	NA	NA	NA	0.0419534	0.0419534	NA	NA	NA	NA	NA	0.0625	0.0419534	0.330811	0.558486
F_0450	2103:18875:5749__T604__S_0168	Fungi	Basidiomycota	Agaricomycetes	Thelephorales	Thelephoraceae	0	0	-	-	-	-	-	-	Others_Unknown	0	0	0	0	0	917	0	0	0	917	917	0	0	0.253165	0.000274898	NA	NA	NA	NA	0	0.162996	0	0	0	NA	0	NA	NA	NA	NA	NA	NA	NA	NA
F_0451	1105:16884:15904__T604__S_1100	Fungi	Glomeromycota	Glomeromycetes	Glomerales	Glomeraceae	0	0	Arbuscular_Mycorrhizal	9	Symbiotroph	NULL	NULL	Highly_Probable	Arbuscular_Mycorrhizal	0	0	0	0	0	0	0	917	0	917	917	0.00595184	0.0344828	0.308017	0.000868937	NA	NA	NA	NA	0.0646258	0.246696	0	0.0130928	0.234732	NA	0.234732	NA	NA	NA	NA	NA	NA	NA	NA
F_0452	1101:7853:8655__T604__S_0152	Fungi	Basidiomycota	Agaricomycetes	Agaricales	0	0	0	-	-	-	-	-	-	Others_Unknown	0	0	0	0	0	916	0	0	0	916	916	0.000169657	0.00362976	0.28692	0.00085478	NA	NA	NA	NA	0.00680272	0.207048	0	0.00044768	0.0130703	NA	0.0130703	NA	NA	NA	NA	NA	NA	NA	NA
F_0453	1103:18288:8328__T593__S_0327	Fungi	Ascomycota	0	0	0	0	0	-	-	-	-	-	-	Others_Unknown	914	0	0	0	1	0	0	0	914	1	915	0.00687019	0.0235935	0.35865	0.0113062	0.0356083	0.354244	0	0.0183741	0	0.185022	0	0	0.151479	0.302959	0	0.5	0.302959	0.723767	0.777139	NA	NA	NA	NA
F_0454	1109:26125:19730__T593__S_0075	Fungi	Basidiomycota	Agaricomycetes	Thelephorales	Thelephoraceae	0	0	-	-	-	-	-	-	Others_Unknown	914	0	0	0	0	0	0	0	914	0	914	0	0	0.270042	0.00170779	0	0.232472	0	0	NA	NA	NA	NA	0	0	NA	0	0	0.115387	0.206656	NA	NA	NA	NA
F_0455	1106:22559:16715__T604__S_0122	Fungi	Ascomycota	Sordariomycetes	Diaporthales	Melanconidaceae	Melanconiella	0	Undefined_Saprotroph	13	Saprotroph	NULL	NULL	Probable	Saprotroph	0	0	0	0	0	912	0	0	0	912	912	0.00120967	0.0181488	0.291139	0.00294188	NA	NA	NA	NA	0.0340136	0.220264	0	0.00288222	0.07938	NA	0.07938	NA	NA	NA	NA	NA	NA	NA	NA
F_0456	1101:16007:19085__T593__S_1495	Fungi	Ascomycota	Leotiomycetes	0	0	0	0	-	-	-	-	-	-	Others_Unknown	357	0	551	0	0	0	0	0	908	0	908	0.00938485	0.0490018	0.396624	0.139996	0.0801187	0.538745	0.166667	0.0746131	NA	NA	NA	NA	0.214334	0.214334	NA	0.277778	0.193176	0.617243	0.725074	NA	NA	NA	NA
F_0457	2104:14538:21046__T593__S_1065	Fungi	Ascomycota	0	0	0	0	0	-	-	-	-	-	-	Others_Unknown	0	0	0	0	0	0	907	0	0	907	907	0.000651688	0.00725953	0.295359	0.00234312	NA	NA	NA	NA	0.0136054	0.22467	0	0.001518	0.0831706	NA	0.0831706	NA	NA	NA	NA	NA	NA	NA	NA
F_0458	1106:21381:23057__T593__S_0749	Fungi	Basidiomycota	Agaricomycetes	Thelephorales	Thelephoraceae	Tomentella	0	Ectomycorrhizal	13	Symbiotroph	Resupinate	NULL	Highly_Probable	Ectomycorrhizal	0	0	0	907	0	0	0	0	907	0	907	0	0	0.261603	0.00112378	0	0.221402	0	0	NA	NA	NA	NA	0	0	NA	NA	NA	NA	NA	NA	NA	NA	NA
F_0459	1101:17040:20390__T604__S_1422	Fungi	0	0	0	0	0	0	-	-	-	-	-	-	Others_Unknown	0	21	0	0	884	0	0	0	21	884	905	0.0164682	0.0326679	0.392405	0.0242046	0.0118694	0.284133	0	0.00266568	0.0442177	0.295154	0	0.00754756	0.149472	0.0688381	0.230106	NA	NA	NA	NA	0.125	0.0688381	0.377676	0.588175
F_0460	2105:14820:16532__T604__S_0380	Fungi	Basidiomycota	Agaricomycetes	Thelephorales	Thelephoraceae	0	0	-	-	-	-	-	-	Others_Unknown	0	0	0	0	0	905	0	0	0	905	905	0.000201962	0.00181488	0.2827	0.000832363	NA	NA	NA	NA	0.00340136	0.202643	0	0.000566568	0.016015	NA	0.016015	NA	NA	NA	NA	NA	NA	NA	NA
F_0461	1103:24005:16803__T593__S_0235	Fungi	Basidiomycota	Agaricomycetes	Sebacinales	Sebacinaceae	0	0	-	-	-	-	-	-	Others_Unknown	903	0	0	0	0	0	0	0	903	0	903	0.000335129	0.00362976	0.291139	0.00321206	0.00593472	0.280443	0	0.00250229	NA	NA	NA	NA	0.0378346	0.0378346	NA	0.111111	0.0378346	0.320739	0.389783	NA	NA	NA	NA
F_0462	2111:19999:9672__T593__S_0014	Fungi	Glomeromycota	Glomeromycetes	Glomerales	Glomeraceae	0	0	Arbuscular_Mycorrhizal	9	Symbiotroph	NULL	NULL	Highly_Probable	Arbuscular_Mycorrhizal	26	379	115	0	0	383	0	0	520	383	903	0.0774084	0.103448	0.527426	0.0621913	0.0949555	0.575646	0.0555556	0.112675	0.0816327	0.317181	0	0.021512	0.342749	0.262686	0.582935	0.111111	0.0224259	0.188176	0.252421	0.3125	0.233573	0.642736	0.783397
F_0463	2106:6333:9225__T593__S_0653	Fungi	Ascomycota	Leotiomycetes	Helotiales	0	Cadophora	0	Undefined_Endophyte	13	Pathotroph-Symbiotroph	Dark_Septate_Endophyte	NULL	Highly_Probable	Endophyte	0	0	0	900	0	0	0	0	900	0	900	0	0	0.172996	6.49e-06	0	0.147601	0	0	NA	NA	NA	NA	0	0	NA	NA	NA	NA	NA	NA	NA	NA	NA
F_0464	2104:13529:4815__T593__S_1182	Fungi	Ascomycota	Sordariomycetes	0	0	0	0	-	-	-	-	-	-	Others_Unknown	0	17	675	0	59	149	0	0	692	208	900	0.00366449	0.0290381	0.341772	0.125816	0.041543	0.354244	0.111111	0.00823807	0.00340136	0.14978	0	0.000332898	0.010159	0.020318	0	NA	NA	NA	NA	0	0	0.115031	0.203547
F_0465	2101:14849:25493__T593__S_0277	Fungi	Glomeromycota	Glomeromycetes	Glomerales	Glomeraceae	0	0	Arbuscular_Mycorrhizal	9	Symbiotroph	NULL	NULL	Highly_Probable	Arbuscular_Mycorrhizal	776	55	4	0	44	0	21	0	835	65	900	0.0364374	0.0816697	0.49789	0.0461109	0.10089	0.564576	0.0555556	0.0850826	0.0340136	0.268722	0.0666667	0.00449641	0.0595748	0.0888594	0.0156479	0.5	0.235434	0.637608	0.610698	0.125	0.0311448	0.358608	0.471041
F_0466	1104:21569:9355__T593__S_0450	Fungi	Basidiomycota	Agaricomycetes	Sebacinales	Sebacinaceae	Sebacina	0	Ectomycorrhizal-Orchid_Mycorrhizal-Root_Associated_Biotroph	13	Symbiotroph	NULL	NULL	Possible	Ectomycorrhizal	16	0	0	879	0	0	0	0	895	0	895	0.000185129	0.00544465	0.257384	0.00211483	0.00890208	0.217712	0	0.00136762	NA	NA	NA	NA	0	0	NA	0	0	0.0530458	0.0781703	NA	NA	NA	NA
F_0467	2105:5793:7348__T604__S_0631	Fungi	Glomeromycota	Glomeromycetes	0	0	0	0	Arbuscular_Mycorrhizal	3	Symbiotroph	NULL	NULL	Highly_Probable	Arbuscular_Mycorrhizal	3	408	12	305	0	167	0	0	728	167	895	0.0115981	0.0435572	0.396624	0.0160874	0.0534125	0.383764	0	0.0334805	0.0170068	0.23348	0	0.000906618	0.0269154	0.0271941	0.0258003	0	0	0.0465399	0.0607405	0.25	0.0976685	0.540998	0.580648
F_0468	1103:17548:12699__T593__S_1079	Fungi	Glomeromycota	Glomeromycetes	Glomerales	Glomeraceae	0	0	Arbuscular_Mycorrhizal	9	Symbiotroph	NULL	NULL	Highly_Probable	Arbuscular_Mycorrhizal	0	0	0	0	0	114	672	109	0	895	895	0.0189414	0.0907441	0.413502	0.034482	NA	NA	NA	NA	0.170068	0.444934	0.2	0.0469213	0.156571	NA	0.156571	NA	NA	NA	NA	NA	NA	NA	NA
F_0469	2110:10188:22615__T604__S_0340	Fungi	Basidiomycota	Agaricomycetes	Agaricales	Entolomataceae	Entoloma	0	Ectomycorrhizal-Saprotroph	13	Saprotroph-Symbiotroph	Agaricoid	NULL	Possible	Others_Unknown	0	0	0	0	0	894	0	0	0	894	894	0	0	0.236287	0.00013273	NA	NA	NA	NA	0	0.127753	0	0	0	NA	0	NA	NA	NA	NA	NA	NA	NA	NA
F_0470	2105:11173:16341__T604__S_0375	Fungi	Basidiomycota	Agaricomycetes	Russulales	Russulaceae	Russula	0	Ectomycorrhizal	13	Symbiotroph	Agaricoid	NULL	Highly_Probable	Ectomycorrhizal	0	0	0	0	0	893	1	0	0	894	894	0.000511204	0.00181488	0.278481	0.000676037	NA	NA	NA	NA	0.00340136	0.202643	0	0.00132061	0	NA	0	NA	NA	NA	NA	NA	NA	NA	NA
F_0471	2102:14822:7646__T593__S_0391	Fungi	Ascomycota	Sordariomycetes	0	0	0	0	-	-	-	-	-	-	Others_Unknown	0	0	389	450	0	50	0	0	839	50	889	0.00495902	0.0145191	0.345992	0.0331069	0.0207715	0.361624	0.0555556	0.0139977	0	0.14978	0	0	0.00438673	0.00658009	0	NA	NA	NA	NA	NA	NA	NA	NA
F_0472	1105:9299:8810__T593__S_1280	Fungi	Basidiomycota	Malasseziomycetes	Malasseziales	Malasseziaceae	Malassezia	Malassezia_japonica	Animal_Pathogen-Undefined_Saprotroph	13	Pathotroph-Saprotroph	Facultative_Yeast	NULL	Probable	Others_Unknown	18	0	226	401	69	0	67	106	645	242	887	0.167082	0.0725953	0.57384	0.0888516	0.0593472	0.479705	0.0555556	0.110535	0.0646258	0.453744	0.0666667	0.0988018	0.0981605	0.122369	0.0739519	0.0555556	0.00316333	0.0762936	0.0916136	NA	NA	NA	NA
F_0473	2102:24309:20738__T604__S_0947	Fungi	Glomeromycota	Glomeromycetes	Glomerales	Glomeraceae	0	0	Arbuscular_Mycorrhizal	9	Symbiotroph	NULL	NULL	Highly_Probable	Arbuscular_Mycorrhizal	0	0	0	0	0	0	35	852	0	887	887	0.0354734	0.110708	0.417722	0.0112561	NA	NA	NA	NA	0.207483	0.449339	0.0666667	0.0834268	0.381117	NA	0.381117	NA	NA	NA	NA	NA	NA	NA	NA
F_0474	2110:6965:18336__T593__S_0944	Fungi	Ascomycota	Leotiomycetes	0	0	0	0	-	-	-	-	-	-	Others_Unknown	0	0	0	0	0	0	885	0	0	885	885	0.00235471	0.0435572	0.324895	0.0162927	NA	NA	NA	NA	0.0816327	0.277533	0.133333	0.00555707	0.319386	NA	0.319386	NA	NA	NA	NA	NA	NA	NA	NA
F_0475	2114:10561:21192__T593__S_0989	Fungi	Basidiomycota	Agaricomycetes	Agaricales	Tricholomataceae	0	0	-	-	-	-	-	-	Others_Unknown	0	0	0	0	0	0	884	0	0	884	884	0.000849206	0.0199637	0.308017	0.00855428	NA	NA	NA	NA	0.037415	0.251101	0.0666667	0.00205183	0.117877	NA	0.117877	NA	NA	NA	NA	NA	NA	NA	NA
F_0476	2103:15123:7402__T604__S_0094	Fungi	Basidiomycota	Agaricomycetes	Russulales	Russulaceae	Russula	0	Ectomycorrhizal	13	Symbiotroph	Agaricoid	NULL	Highly_Probable	Ectomycorrhizal	0	0	0	0	0	883	0	0	0	883	883	2e-05	0.00181488	0.257384	0.000273718	NA	NA	NA	NA	0.00340136	0.162996	0	5.65e-05	0.00151964	NA	0.00151964	NA	NA	NA	NA	NA	NA	NA	NA
F_0477	1106:11452:19627__T604__S_0898	Fungi	Ascomycota	0	0	0	0	0	-	-	-	-	-	-	Others_Unknown	0	0	0	0	0	0	651	230	0	881	881	0.0295501	0.0816697	0.409283	0.0168413	NA	NA	NA	NA	0.153061	0.431718	0.133333	0.0690595	0.389522	NA	0.389522	NA	NA	NA	NA	NA	NA	NA	NA
F_0478	1111:12221:19086__T593__S_1364	Fungi	Ascomycota	Leotiomycetes	Helotiales	0	0	0	-	-	-	-	-	-	Others_Unknown	0	146	730	5	0	0	0	0	881	0	881	0.00359317	0.0272232	0.35443	0.0759249	0.0445104	0.420664	0.0555556	0.0298223	NA	NA	NA	NA	0.0608781	0.0608781	NA	NA	NA	NA	NA	0.0625	0.00307335	0.0868524	0.0952735
F_0479	1102:27130:8620__T593__S_1111	Fungi	Ascomycota	Eurotiomycetes	Chaetothyriales	Herpotrichiellaceae	Cladophialophora	0	Undefined_Saprotroph	13	Saprotroph	Facultative_Yeast	NULL	Probable	Saprotroph	0	0	0	36	75	0	767	0	36	842	878	0.0243838	0.0980036	0.396624	0.0385465	0.0148368	0.236162	0	0.00167045	0.163265	0.352423	0.2	0.0215468	0.142636	0.0209101	0.203499	NA	NA	NA	NA	NA	NA	NA	NA
F_0480	1108:11330:4204__T593__S_1485	Fungi	Basidiomycota	Agaricomycetes	0	0	0	0	-	-	-	-	-	-	Others_Unknown	0	0	875	0	0	0	0	0	875	0	875	0.00103313	0.0108893	0.324895	0.0329217	0.0178042	0.354244	0.0555556	0.00862404	NA	NA	NA	NA	0.312765	0.312765	NA	NA	NA	NA	NA	NA	NA	NA	NA
F_0481	1101:11146:8314__T604__S_0788	Fungi	Glomeromycota	Glomeromycetes	Glomerales	Glomeraceae	0	0	Arbuscular_Mycorrhizal	9	Symbiotroph	NULL	NULL	Highly_Probable	Arbuscular_Mycorrhizal	0	0	0	0	0	224	0	651	0	875	875	0.0402646	0.0816697	0.43038	0.00820093	NA	NA	NA	NA	0.153061	0.471366	0	0.100367	0.314306	NA	0.314306	NA	NA	NA	NA	NA	NA	NA	NA
F_0482	2108:6885:23337__T604__S_0452	Fungi	Basidiomycota	Agaricomycetes	0	0	0	0	-	-	-	-	-	-	Others_Unknown	0	870	0	0	0	0	0	0	870	0	870	7.07e-05	0.00181488	0.28692	0.00317254	0.00296736	0.265683	0	0.000588667	NA	NA	NA	NA	0.0164913	0.0164913	NA	NA	NA	NA	NA	0.0625	0.0164913	0.307808	0.450008
F_0483	1102:23657:12462__T604__S_0931	Fungi	Ascomycota	Eurotiomycetes	Chaetothyriales	Herpotrichiellaceae	0	0	-	-	-	-	-	-	Others_Unknown	0	0	0	0	0	0	0	869	0	869	869	0.00101571	0.0108893	0.295359	0.000573392	NA	NA	NA	NA	0.0204082	0.22467	0	0.00239234	0.0526223	NA	0.0526223	NA	NA	NA	NA	NA	NA	NA	NA
F_0484	1103:8986:24653__T593__S_1508	Fungi	Glomeromycota	Glomeromycetes	Glomerales	Glomeraceae	Glomus	0	Arbuscular_Mycorrhizal	9	Symbiotroph	NULL	NULL	Highly_Probable	Arbuscular_Mycorrhizal	219	0	648	0	0	0	0	0	867	0	867	0.00166868	0.0163339	0.324895	0.0121209	0.0267062	0.350554	0	0.013126	NA	NA	NA	NA	0.0390747	0.0390747	NA	0.222222	0.0781493	0.386089	0.434817	NA	NA	NA	NA
F_0485	1101:11580:18003__T593__S_1418	Fungi	Ascomycota	Sordariomycetes	Hypocreales	Hypocreaceae	Trichoderma	0	Wood_Saprotroph	13	Saprotroph	NULL	Soft_Rot	Highly_Probable	Saprotroph	40	0	169	50	57	93	348	107	259	605	864	0.288226	0.154265	0.751055	0.150683	0.0445104	0.476015	0.111111	0.0512886	0.234694	0.770925	0.266667	0.302561	0.122567	0.032031	0.190469	0.0555556	0.0180581	0.252058	0.36509	NA	NA	NA	NA
F_0486	1113:9669:11025__T593__S_1379	Fungi	Basidiomycota	Agaricomycetes	Agaricales	Cortinariaceae	Cortinarius	0	Ectomycorrhizal	13	Symbiotroph	NULL	NULL	Highly_Probable	Ectomycorrhizal	0	0	864	0	0	0	0	0	864	0	864	0.000211725	0.0108893	0.308017	0.0573434	0.0178042	0.313653	0.0555556	0.00176805	NA	NA	NA	NA	0.0602771	0.0602771	NA	NA	NA	NA	NA	NA	NA	NA	NA
F_0487	1101:16456:18898__T593__S_0268	Fungi	Ascomycota	Leotiomycetes	Helotiales	Hyaloscyphaceae	0	0	-	-	-	-	-	-	Others_Unknown	863	0	0	0	0	0	0	0	863	0	863	7.26e-05	0.0127042	0.270042	0.00566137	0.0207715	0.232472	0	0.000632887	NA	NA	NA	NA	0.0135475	0.0135475	NA	0.0555556	0.0135475	0.147188	0.21524	NA	NA	NA	NA
F_0488	2111:5657:7337__T593__S_0705	Fungi	Basidiomycota	Agaricomycetes	Thelephorales	Thelephoraceae	Tomentella	0	Ectomycorrhizal	13	Symbiotroph	Resupinate	NULL	Highly_Probable	Ectomycorrhizal	0	44	0	819	0	0	0	0	863	0	863	0.00254035	0.00907441	0.308017	0.00390815	0.0148368	0.309963	0	0.0131489	NA	NA	NA	NA	0.0174039	0.0174039	NA	NA	NA	NA	NA	0	0	0.210547	0.39035
F_0489	1101:22331:7341__T604__S_1066	Fungi	0	0	Mortierellales	Mortierellaceae	Mortierella	0	Undefined_Saprotroph	13	Saprotroph	NULL	NULL	Probable	Saprotroph	206	267	101	42	45	25	0	175	616	245	861	0.57649	0.208711	0.814346	0.155883	0.252226	0.889299	0.166667	0.533523	0.0986395	0.581498	0	0.236012	0.278822	0.370469	0.156625	0.444444	0.340044	0.721204	0.803245	0.6875	0.659858	0.831639	0.913294
F_0490	1101:13159:8973__T593__S_1157	Fungi	Basidiomycota	Agaricomycetes	Russulales	Russulaceae	Russula	0	Ectomycorrhizal	13	Symbiotroph	Agaricoid	NULL	Highly_Probable	Ectomycorrhizal	0	0	860	0	0	0	0	0	860	0	860	0	0.00362976	0.299578	0.0283534	0.00593472	0.298893	0.0555556	0	NA	NA	NA	NA	0	0	NA	NA	NA	NA	NA	NA	NA	NA	NA
F_0491	1106:12248:5632__T604__S_0374	Fungi	Basidiomycota	Agaricomycetes	Russulales	Russulaceae	Lactarius	0	Ectomycorrhizal	13	Symbiotroph	Agaricoid	NULL	Highly_Probable	Ectomycorrhizal	0	0	0	0	0	856	0	0	0	856	856	0.000312269	0.00362976	0.28692	0.00115386	NA	NA	NA	NA	0.00680272	0.211454	0	0.00079257	0.0206519	NA	0.0206519	NA	NA	NA	NA	NA	NA	NA	NA
F_0492	1101:14339:17928__T604__S_1082	Fungi	Glomeromycota	Glomeromycetes	Glomerales	Glomeraceae	Glomus	0	Arbuscular_Mycorrhizal	9	Symbiotroph	NULL	NULL	Highly_Probable	Arbuscular_Mycorrhizal	0	0	0	0	0	0	0	856	0	856	856	0.00747193	0.0508167	0.324895	0.0028357	NA	NA	NA	NA	0.0952381	0.277533	0	0.016842	0.30236	NA	0.30236	NA	NA	NA	NA	NA	NA	NA	NA
F_0493	2101:16961:20037__T604__S_1150	Fungi	Glomeromycota	Glomeromycetes	0	0	0	0	Arbuscular_Mycorrhizal	3	Symbiotroph	NULL	NULL	Highly_Probable	Arbuscular_Mycorrhizal	0	0	0	0	0	0	0	850	0	850	850	0.0130758	0.0598911	0.350211	0.00277966	NA	NA	NA	NA	0.112245	0.325991	0	0.0285333	0.619672	NA	0.619672	NA	NA	NA	NA	NA	NA	NA	NA
F_0494	1101:15321:24469__T593__S_0282	Fungi	Basidiomycota	Agaricomycetes	Atheliales	Atheliaceae	Amphinema	0	Ectomycorrhizal	13	Symbiotroph	Resupinate	NULL	Highly_Probable	Ectomycorrhizal	846	0	0	0	0	0	0	0	846	0	846	0.00160159	0.0217786	0.324895	0.0145206	0.0356083	0.346863	0	0.0121701	NA	NA	NA	NA	0.191821	0.191821	NA	0.277778	0.191821	0.627581	0.731162	NA	NA	NA	NA
F_0495	1114:19230:9957__T593__S_0371	Fungi	Basidiomycota	Agaricomycetes	Russulales	Russulaceae	Russula	0	Ectomycorrhizal	13	Symbiotroph	Agaricoid	NULL	Highly_Probable	Ectomycorrhizal	845	0	0	0	0	0	0	0	845	0	845	0	0	0.270042	0.00114737	0	0.228782	0	0	NA	NA	NA	NA	0	0	NA	0	0	0.128148	0.202159	NA	NA	NA	NA
F_0496	1101:26329:20231__T604__S_1090	Fungi	Basidiomycota	Agaricomycetes	Agaricales	Tricholomataceae	0	0	-	-	-	-	-	-	Others_Unknown	0	0	0	0	0	0	68	774	0	842	842	0.000567883	0.00544465	0.295359	0.000556875	NA	NA	NA	NA	0.0102041	0.229075	0	0.00132031	0.00855952	NA	0.00855952	NA	NA	NA	NA	NA	NA	NA	NA
F_0497	1111:18688:2893__T593__S_0012	Fungi	Basidiomycota	Agaricomycetes	Thelephorales	Thelephoraceae	0	0	-	-	-	-	-	-	Others_Unknown	172	0	669	0	0	0	0	0	841	0	841	0.00373381	0.0108893	0.35443	0.0313165	0.0178042	0.424354	0.0555556	0.0292567	NA	NA	NA	NA	0.0951477	0.0951477	NA	0.111111	0.0488609	0.260532	0.387802	NA	NA	NA	NA
F_0498	2102:9539:10875__T604__S_1436	Fungi	Basidiomycota	Agaricomycetes	Agaricales	Tricholomataceae	Mycena	0	Undefined_Saprotroph	13	Saprotroph	NULL	NULL	Probable	Saprotroph	0	0	0	0	839	0	0	0	0	839	839	0.000873709	0.00725953	0.312236	0.00821273	NA	NA	NA	NA	0.0136054	0.255507	0	0.00232659	0.0659667	NA	0.0659667	NA	NA	NA	NA	NA	NA	NA	NA
F_0499	1107:18512:12687__T593__S_1001	Fungi	Ascomycota	0	0	0	0	0	-	-	-	-	-	-	Others_Unknown	2	0	0	0	0	0	833	0	2	833	835	0.00811734	0.0490018	0.362869	0.0178696	0	0.228782	0	0	0.0884354	0.286344	0.133333	0.00687735	0.195372	0	0.390744	0	0	0.133797	0.202657	NA	NA	NA	NA
F_0500	2114:19885:5033__T604__S_1078	Fungi	Basidiomycota	Agaricomycetes	0	0	0	0	-	-	-	-	-	-	Others_Unknown	0	0	0	0	0	0	0	835	0	835	835	0.000191595	0.00544465	0.274262	0.000330939	NA	NA	NA	NA	0.0102041	0.193833	0	0.000432724	0.0106771	NA	0.0106771	NA	NA	NA	NA	NA	NA	NA	NA
F_0501	1101:11901:16695__T604__S_0332	Fungi	Ascomycota	Leotiomycetes	Helotiales	Leotiaceae	0	0	-	-	-	-	-	-	Others_Unknown	0	0	0	0	150	518	159	4	0	831	831	0.087141	0.0907441	0.531646	0.0337222	NA	NA	NA	NA	0.170068	0.687225	0.133333	0.235495	0.163511	NA	0.163511	NA	NA	NA	NA	NA	NA	NA	NA
F_0502	1102:13958:20443__T593__S_1049	Fungi	Glomeromycota	Glomeromycetes	Diversisporales	Acaulosporaceae	Acaulospora	0	Arbuscular_Mycorrhizal	13	Symbiotroph	NULL	NULL	Highly_Probable	Arbuscular_Mycorrhizal	0	0	0	0	0	0	728	103	0	831	831	0.0127133	0.076225	0.375527	0.0232478	NA	NA	NA	NA	0.142857	0.374449	0.133333	0.0299465	0.198008	NA	0.198008	NA	NA	NA	NA	NA	NA	NA	NA
F_0503	1108:20577:10829__T593__S_0433	Fungi	Basidiomycota	Agaricomycetes	Agaricales	Tricholomataceae	Mycena	Mycena_pura	Undefined_Saprotroph	13	Saprotroph	NULL	NULL	Probable	Saprotroph	247	0	0	582	0	0	0	0	829	0	829	0.00229998	0.0127042	0.316456	0.00650494	0.0207715	0.335793	0	0.0175413	NA	NA	NA	NA	0.068246	0.068246	NA	0.222222	0.136492	0.431019	0.538079	NA	NA	NA	NA
F_0504	1109:24663:18879__T604__S_0888	Fungi	Ascomycota	Pezizomycetes	Pezizales	Tuberaceae	Tuber	0	Ectomycorrhizal	13	Symbiotroph	Gasteroid	Hypogeous	Highly_Probable	Ectomycorrhizal	0	0	0	0	0	0	24	804	0	828	828	0.00297414	0.0217786	0.320675	0.000992229	NA	NA	NA	NA	0.0408163	0.264317	0	0.00687009	0.0605046	NA	0.0605046	NA	NA	NA	NA	NA	NA	NA	NA
F_0505	2103:19725:15704__T593__S_1323	Fungi	Basidiomycota	Agaricomycetes	Agaricales	Tricholomataceae	Mycena	0	Undefined_Saprotroph	13	Saprotroph	NULL	NULL	Probable	Saprotroph	0	0	826	0	0	0	0	0	826	0	826	0.000211725	0.00181488	0.308017	0.0100845	0.00296736	0.313653	0	0.00176805	NA	NA	NA	NA	0.0602771	0.0602771	NA	NA	NA	NA	NA	NA	NA	NA	NA
F_0506	2106:5967:5850__T604__S_1423	Fungi	Ascomycota	Leotiomycetes	0	Myxotrichaceae	Oidiodendron	0	Ericoid_Mycorrhizal	13	Pathotroph-Symbiotroph	Dark_Septate_Endophyte	NULL	Probable	Ericoid_Mycorrhizal	1	0	0	39	313	0	0	468	40	781	821	0.0400807	0.0544465	0.409283	0.0218886	0.00296736	0.199262	0	0.00087401	0.0952381	0.396476	0.0666667	0.0693466	0.0990923	0	0.198185	0	0	0.0530458	0.0781703	NA	NA	NA	NA
F_0507	1109:13805:22216__T604__S_1502	Fungi	Basidiomycota	Agaricomycetes	Agaricales	Tricholomataceae	Mycena	0	Undefined_Saprotroph	13	Saprotroph	NULL	NULL	Probable	Saprotroph	0	0	0	0	819	0	0	0	0	819	819	0.000366134	0.00544465	0.291139	0.00390933	NA	NA	NA	NA	0.0102041	0.220264	0	0.000929134	0.0254532	NA	0.0254532	NA	NA	NA	NA	NA	NA	NA	NA
F_0508	1101:10864:25525__T604__S_0489	Fungi	Basidiomycota	Agaricomycetes	Agaricales	Tricholomataceae	Laccaria	0	Ectomycorrhizal	13	Symbiotroph	Agaricoid	NULL	Highly_Probable	Ectomycorrhizal	153	508	0	157	0	0	0	0	818	0	818	0.00687548	0.030853	0.341772	0.0227717	0.0504451	0.391144	0	0.0510934	NA	NA	NA	NA	0.0929548	0.0929548	NA	0.111111	0.0516733	0.158034	0.239606	0.3125	0.227191	0.491168	0.672342
F_0509	2108:11178:22821__T604__S_0273	Fungi	Basidiomycota	Agaricomycetes	Russulales	Russulaceae	Russula	0	Ectomycorrhizal	13	Symbiotroph	Agaricoid	NULL	Highly_Probable	Ectomycorrhizal	0	0	0	0	0	818	0	0	0	818	818	0.001044	0.00544465	0.28692	0.000896663	NA	NA	NA	NA	0.0102041	0.211454	0	0.00260689	0.0750948	NA	0.0750948	NA	NA	NA	NA	NA	NA	NA	NA
F_0510	2108:11372:8820__T604__S_1149	Fungi	Ascomycota	Sordariomycetes	Hypocreales	Nectriaceae	Calonectria	0	Plant_Pathogen	13	Pathotroph	NULL	NULL	Probable	Plant_Pathogen	0	55	0	0	1	482	83	196	55	762	817	0.130571	0.110708	0.582278	0.0345941	0.0178042	0.265683	0	0.00113058	0.183673	0.682819	0.0666667	0.236895	0.194515	0.0337069	0.234717	NA	NA	NA	NA	0.125	0.0337069	0.329595	0.463657
F_0511	1107:18803:9698__T604__S_1144	Fungi	Glomeromycota	Glomeromycetes	Glomerales	Glomeraceae	0	0	Arbuscular_Mycorrhizal	9	Symbiotroph	NULL	NULL	Highly_Probable	Arbuscular_Mycorrhizal	0	0	0	0	0	98	0	716	0	814	814	0.0148318	0.0907441	0.388186	0.00904391	NA	NA	NA	NA	0.170068	0.387665	0.0666667	0.0349041	0.145353	NA	0.145353	NA	NA	NA	NA	NA	NA	NA	NA
F_0512	2112:22044:14474__T593__S_0697	Fungi	Glomeromycota	Glomeromycetes	Glomerales	Claroideoglomeraceae	Claroideoglomus	Claroideoglomus_claroideum	Arbuscular_Mycorrhizal	13	Symbiotroph	NULL	NULL	Highly_Probable	Arbuscular_Mycorrhizal	0	0	0	743	69	0	0	0	743	69	812	0.00105268	0.00725953	0.257384	0.000434174	0.00890208	0.199262	0	0.0015275	0	0.114537	0	0	0.00608645	0.0121729	0	NA	NA	NA	NA	NA	NA	NA	NA
F_0513	2112:6132:6277__T604__S_0072	Fungi	Basidiomycota	Agaricomycetes	Thelephorales	Thelephoraceae	0	0	-	-	-	-	-	-	Others_Unknown	0	0	0	0	0	809	0	0	0	809	809	0.00106726	0.00544465	0.312236	0.0016311	NA	NA	NA	NA	0.0102041	0.255507	0	0.0028577	0.0813242	NA	0.0813242	NA	NA	NA	NA	NA	NA	NA	NA
F_0514	1101:11726:15641__T604__S_0336	Fungi	Glomeromycota	Glomeromycetes	Glomerales	Glomeraceae	0	0	Arbuscular_Mycorrhizal	9	Symbiotroph	NULL	NULL	Highly_Probable	Arbuscular_Mycorrhizal	0	0	0	0	0	809	0	0	0	809	809	0.00329828	0.0326679	0.333333	0.00649668	NA	NA	NA	NA	0.0612245	0.290749	0	0.00855503	0.258379	NA	0.258379	NA	NA	NA	NA	NA	NA	NA	NA
F_0515	2110:12245:6411__T593__S_0023	Fungi	Ascomycota	Leotiomycetes	Helotiales	Hyaloscyphaceae	0	0	-	-	-	-	-	-	Others_Unknown	808	0	0	0	0	0	0	0	808	0	808	0	0.00544465	0.261603	0.00312062	0.00890208	0.221402	0	0	NA	NA	NA	NA	0	0	NA	0	0	0.105355	0.167802	NA	NA	NA	NA
F_0516	2107:14285:17730__T593__S_1046	Fungi	Glomeromycota	Glomeromycetes	Glomerales	Glomeraceae	0	0	Arbuscular_Mycorrhizal	9	Symbiotroph	NULL	NULL	Highly_Probable	Arbuscular_Mycorrhizal	0	3	7	33	0	3	762	0	43	765	808	0.027024	0.123412	0.43038	0.0413143	0.0296736	0.295203	0	0.0106544	0.193878	0.356828	0.266667	0.017138	0.107025	0.00981506	0.252839	NA	NA	NA	NA	0.0625	0.0114097	0.241306	0.405437
F_0517	1102:28110:17681__T593__S_0781	Fungi	Glomeromycota	Glomeromycetes	Glomerales	Glomeraceae	0	0	Arbuscular_Mycorrhizal	9	Symbiotroph	NULL	NULL	Highly_Probable	Arbuscular_Mycorrhizal	0	0	0	0	39	55	634	74	0	802	802	0.0362618	0.0689655	0.481013	0.0196741	NA	NA	NA	NA	0.129252	0.577093	0.133333	0.0917819	0.0687545	NA	0.0687545	NA	NA	NA	NA	NA	NA	NA	NA
F_0518	1101:12678:17786__T593__S_1247	Fungi	Ascomycota	Sordariomycetes	0	0	0	0	-	-	-	-	-	-	Others_Unknown	0	0	801	0	0	0	0	0	801	0	801	0.000604951	0.0272232	0.324895	0.126044	0.0445104	0.350554	0.111111	0.00490829	NA	NA	NA	NA	0.161865	0.161865	NA	NA	NA	NA	NA	NA	NA	NA	NA
F_0519	1113:13150:4898__T604__S_1144	Fungi	Glomeromycota	Glomeromycetes	Glomerales	Glomeraceae	0	0	Arbuscular_Mycorrhizal	9	Symbiotroph	NULL	NULL	Highly_Probable	Arbuscular_Mycorrhizal	0	0	0	0	0	0	0	799	0	799	799	0.00388768	0.061706	0.320675	0.00358488	NA	NA	NA	NA	0.115646	0.273128	0	0.0085614	0.179317	NA	0.179317	NA	NA	NA	NA	NA	NA	NA	NA
F_0520	1101:22539:18502__T593__S_0787	Fungi	Basidiomycota	Agaricomycetes	Russulales	Russulaceae	Lactarius	0	Ectomycorrhizal	13	Symbiotroph	Agaricoid	NULL	Highly_Probable	Ectomycorrhizal	0	0	0	0	0	0	795	0	0	795	795	5.46e-05	0.00181488	0.270042	0.00103057	NA	NA	NA	NA	0.00340136	0.185022	0	0.000127373	0.00728604	NA	0.00728604	NA	NA	NA	NA	NA	NA	NA	NA
F_0521	1101:12206:14238__T604__S_1385	Fungi	Ascomycota	Dothideomycetes	Capnodiales	0	0	0	-	-	-	-	-	-	Others_Unknown	3	0	0	0	714	0	76	0	3	790	793	0.0199623	0.0943739	0.405063	0.0690289	0	0.184502	0	0	0.173469	0.405286	0.133333	0.0442953	0.132809	0	0.199213	0	0	0.0474339	0.0611305	NA	NA	NA	NA
F_0522	2113:12598:15125__T593__S_1294	Fungi	Basidiomycota	Agaricomycetes	Agaricales	Tricholomataceae	Mycena	0	Undefined_Saprotroph	13	Saprotroph	NULL	NULL	Probable	Saprotroph	14	0	776	3	0	0	0	0	793	0	793	0.00191783	0.00544465	0.324895	0.00519475	0.00890208	0.346863	0	0.0152551	NA	NA	NA	NA	0.0167752	0.0167752	NA	0	0	0.115387	0.206656	NA	NA	NA	NA
F_0523	2104:13982:3505__T593__S_0327	Fungi	Ascomycota	Geoglossomycetes	Geoglossales	Geoglossaceae	Geoglossum	Geoglossum_simile	Undefined_Saprotroph	13	Saprotroph	NULL	NULL	Probable	Saprotroph	400	16	376	0	0	0	0	0	792	0	792	0.00637157	0.0145191	0.388186	0.0253437	0.0237389	0.509225	0	0.0498258	NA	NA	NA	NA	0.039782	0.039782	NA	0.277778	0.119346	0.415436	0.452632	0	0	0.210547	0.39035
F_0524	1103:21961:21914__T604__S_1018	Fungi	Basidiomycota	Agaricomycetes	Agaricales	0	0	0	-	-	-	-	-	-	Others_Unknown	0	0	0	0	0	0	0	790	0	790	790	0.000686026	0.00362976	0.278481	0.000309113	NA	NA	NA	NA	0.00680272	0.202643	0	0.00106279	0.0108503	NA	0.0108503	NA	NA	NA	NA	NA	NA	NA	NA
F_0525	1101:14747:18207__T593__S_0126	Fungi	Basidiomycota	Agaricomycetes	Russulales	Russulaceae	Russula	0	Ectomycorrhizal	13	Symbiotroph	Agaricoid	NULL	Highly_Probable	Ectomycorrhizal	787	0	0	0	0	0	0	0	787	0	787	0.000256489	0.00544465	0.28692	0.00329996	0.00890208	0.273063	0	0.00213218	NA	NA	NA	NA	0.0407656	0.0407656	NA	0.111111	0.0407656	0.283859	0.362541	NA	NA	NA	NA
F_0526	1101:11818:22161__T604__S_1383	Fungi	Basidiomycota	Agaricomycetes	Agaricales	Amanitaceae	Amanita	Amanita_fritillaria	Ectomycorrhizal	13	Symbiotroph	Agaricoid	NULL	Highly_Probable	Ectomycorrhizal	0	0	0	0	785	0	0	0	0	785	785	0.000443001	0.00362976	0.299578	0.00448155	NA	NA	NA	NA	0.00680272	0.237885	0	0.00114782	0.0325786	NA	0.0325786	NA	NA	NA	NA	NA	NA	NA	NA
F_0527	2104:7383:11397__T593__S_1397	Fungi	Ascomycota	0	0	0	0	0	-	-	-	-	-	-	Others_Unknown	5	0	710	66	0	0	0	0	781	0	781	0.00547338	0.061706	0.362869	0.261704	0.10089	0.446494	0.277778	0.0434821	NA	NA	NA	NA	0.105555	0.105555	NA	0	0	0.034041	0.0560819	NA	NA	NA	NA
F_0528	1101:21373:6922__T593__S_1218	Fungi	Basidiomycota	Agaricomycetes	Agaricales	Cyphellaceae	Rectipilus	0	Undefined_Saprotroph	13	Saprotroph	NULL	NULL	Probable	Saprotroph	0	275	391	114	0	0	0	0	780	0	780	0.00412264	0.0145191	0.371308	0.0292466	0.0237389	0.464945	0.0555556	0.0325207	NA	NA	NA	NA	0.060947	0.060947	NA	NA	NA	NA	NA	0	0	0.210547	0.39035
F_0529	1102:24079:13104__T593__S_0967	Fungi	Basidiomycota	Agaricomycetes	Agaricales	0	0	0	-	-	-	-	-	-	Others_Unknown	0	0	0	0	0	0	778	0	0	778	778	3.95e-05	0.00362976	0.278481	0.00261212	NA	NA	NA	NA	0.00680272	0.198238	0	9.34e-05	0.00549912	NA	0.00549912	NA	NA	NA	NA	NA	NA	NA	NA
F_0530	2104:18635:5629__T604__S_0091	Fungi	Basidiomycota	Agaricomycetes	Agaricales	Amanitaceae	Amanita	0	Ectomycorrhizal	13	Symbiotroph	Agaricoid	NULL	Highly_Probable	Ectomycorrhizal	0	0	0	0	0	776	0	0	0	776	776	0.000995104	0.00544465	0.295359	0.00106361	NA	NA	NA	NA	0.0102041	0.229075	0	0.00243979	0.0581381	NA	0.0581381	NA	NA	NA	NA	NA	NA	NA	NA
F_0531	1101:22543:15314__T604__S_0289	Fungi	Basidiomycota	Agaricomycetes	Russulales	Russulaceae	0	0	Ectomycorrhizal	9	Symbiotroph	Agaricoid,_Corticioid,_Gasteroid,_Pleurotoid,_or_Secotioid	NULL	Probable	Ectomycorrhizal	0	0	0	0	0	776	0	0	0	776	776	0.0013469	0.00907441	0.308017	0.00162756	NA	NA	NA	NA	0.0170068	0.251101	0	0.0033909	0.0913913	NA	0.0913913	NA	NA	NA	NA	NA	NA	NA	NA
F_0532	1106:19987:17501__T604__S_0119	Fungi	Basidiomycota	Agaricomycetes	Thelephorales	Thelephoraceae	Tomentella	0	Ectomycorrhizal	13	Symbiotroph	Resupinate	NULL	Highly_Probable	Ectomycorrhizal	0	0	0	0	0	776	0	0	0	776	776	0.000375791	0.00362976	0.265823	0.000543307	NA	NA	NA	NA	0.00680272	0.180617	0	0.000988333	0.0269545	NA	0.0269545	NA	NA	NA	NA	NA	NA	NA	NA
F_0533	1107:3479:9962__T604__S_0733	Fungi	Basidiomycota	Agaricomycetes	Russulales	Russulaceae	Russula	0	Ectomycorrhizal	13	Symbiotroph	Agaricoid	NULL	Highly_Probable	Ectomycorrhizal	0	181	0	0	0	594	0	0	181	594	775	0.000722362	0.00362976	0.291139	0.00292477	0	0.254613	0	0	0.00340136	0.127753	0	0	0	0	0	NA	NA	NA	NA	0	0	0.210547	0.39035
F_0534	1105:5549:19165__T604__S_0690	Fungi	Basidiomycota	Agaricomycetes	Russulales	Russulaceae	Russula	0	Ectomycorrhizal	13	Symbiotroph	Agaricoid	NULL	Highly_Probable	Ectomycorrhizal	0	771	0	0	0	0	0	0	771	0	771	0	0	0.2827	0.00265519	0	0.254613	0	0	NA	NA	NA	NA	0	0	NA	NA	NA	NA	NA	0	0	0.210547	0.39035
F_0535	1101:17947:7243__T593__S_0837	Fungi	Ascomycota	0	0	0	0	0	-	-	-	-	-	-	Others_Unknown	0	0	0	0	0	0	767	2	0	769	769	0.000102636	0.00725953	0.270042	0.0025785	NA	NA	NA	NA	0.0136054	0.185022	0	0.000251536	0.00172768	NA	0.00172768	NA	NA	NA	NA	NA	NA	NA	NA
F_0536	2101:4482:15574__T593__S_1254	Fungi	Ascomycota	0	0	0	0	0	-	-	-	-	-	-	Others_Unknown	118	0	651	0	0	0	0	0	769	0	769	0.00378257	0.0127042	0.35865	0.022436	0.0207715	0.431734	0	0.0303748	NA	NA	NA	NA	0.100167	0.100167	NA	0.111111	0.0588996	0.288242	0.429906	NA	NA	NA	NA
F_0537	1101:10031:17193__T593__S_0338	Fungi	Basidiomycota	Agaricomycetes	Agaricales	Cortinariaceae	Cortinarius	0	Ectomycorrhizal	13	Symbiotroph	NULL	NULL	Highly_Probable	Ectomycorrhizal	766	0	0	0	0	0	0	0	766	0	766	0.00161606	0.0163339	0.320675	0.00754967	0.0267062	0.343173	0	0.0119196	NA	NA	NA	NA	0.200808	0.200808	NA	0.333333	0.200808	0.600017	0.701135	NA	NA	NA	NA
F_0538	2109:21887:13570__T604__S_0483	Fungi	Ascomycota	0	0	0	0	0	-	-	-	-	-	-	Others_Unknown	111	527	4	122	1	0	0	0	764	1	765	0.0155592	0.0453721	0.417722	0.0458077	0.0712166	0.494465	0.0555556	0.0767861	0	0.185022	0	0	0.0313334	0.0391668	0	0.166667	0.0502817	0.343987	0.394427	0.125	0.0688381	0.377676	0.588175
F_0539	1114:2529:12382__T604__S_0244	Fungi	Basidiomycota	Agaricomycetes	Russulales	Russulaceae	Russula	0	Ectomycorrhizal	13	Symbiotroph	Agaricoid	NULL	Highly_Probable	Ectomycorrhizal	0	0	0	0	0	765	0	0	0	765	765	0	0.00181488	0.270042	0.00120401	NA	NA	NA	NA	0.00340136	0.185022	0	0	0	NA	0	NA	NA	NA	NA	NA	NA	NA	NA
F_0540	1104:16808:26768__T604__S_1088	Fungi	Glomeromycota	Glomeromycetes	Glomerales	Glomeraceae	0	0	Arbuscular_Mycorrhizal	9	Symbiotroph	NULL	NULL	Highly_Probable	Arbuscular_Mycorrhizal	0	0	0	0	0	253	0	508	0	761	761	0.0366242	0.0852995	0.421941	0.00756382	NA	NA	NA	NA	0.159864	0.462555	0	0.0904195	0.30419	NA	0.30419	NA	NA	NA	NA	NA	NA	NA	NA
F_0541	1101:6164:19688__T593__S_1226	Fungi	Basidiomycota	Agaricomycetes	Corticiales	Corticiaceae	Phlebia	0	Wood_Saprotroph	13	Saprotroph	Resupinate	White_Rot	Highly_Probable	Saprotroph	0	0	760	0	0	0	0	0	760	0	760	0	0	0.248945	0.000632973	0	0.195572	0	0	NA	NA	NA	NA	0	0	NA	NA	NA	NA	NA	NA	NA	NA	NA
F_0542	1107:16262:26805__T593__S_0500	Fungi	Basidiomycota	Agaricomycetes	Thelephorales	Thelephoraceae	Tomentella	0	Ectomycorrhizal	13	Symbiotroph	Resupinate	NULL	Highly_Probable	Ectomycorrhizal	0	4	0	753	0	0	0	0	757	0	757	0.00190161	0.00725953	0.308017	0.00534517	0.0118694	0.309963	0	0.0142465	NA	NA	NA	NA	0.0254043	0.0254043	NA	NA	NA	NA	NA	0	0	0.115031	0.203547
F_0543	2108:18752:10174__T593__S_0547	Fungi	Basidiomycota	Agaricomycetes	Agaricales	Cortinariaceae	Cortinarius	Cortinarius_alboviolaceus	Ectomycorrhizal	13	Symbiotroph	NULL	NULL	Highly_Probable	Ectomycorrhizal	0	0	0	754	0	0	0	0	754	0	754	0	0	0.14346	2.24e-05	0	0.132841	0	0	NA	NA	NA	NA	0	0	NA	NA	NA	NA	NA	NA	NA	NA	NA
F_0544	1101:10761:25228__T604__S_1003	Fungi	Basidiomycota	Agaricomycetes	Russulales	Russulaceae	Russula	0	Ectomycorrhizal	13	Symbiotroph	Agaricoid	NULL	Highly_Probable	Ectomycorrhizal	0	0	0	0	0	0	0	752	0	752	752	0.000151926	0.00181488	0.274262	0.000290826	NA	NA	NA	NA	0.00340136	0.193833	0	0.000359248	0.0110667	NA	0.0110667	NA	NA	NA	NA	NA	NA	NA	NA
F_0545	2108:18254:20976__T604__S_1138	Fungi	Glomeromycota	Glomeromycetes	Glomerales	Glomeraceae	Glomus	0	Arbuscular_Mycorrhizal	9	Symbiotroph	NULL	NULL	Highly_Probable	Arbuscular_Mycorrhizal	0	0	0	0	0	197	28	526	0	751	751	0.0209781	0.0580762	0.434599	0.0121185	NA	NA	NA	NA	0.108844	0.484581	0.0666667	0.0513452	0.07029	NA	0.07029	NA	NA	NA	NA	NA	NA	NA	NA
F_0546	1108:20531:13735__T593__S_0806	Fungi	Basidiomycota	Agaricomycetes	Russulales	Russulaceae	Russula	0	Ectomycorrhizal	13	Symbiotroph	Agaricoid	NULL	Highly_Probable	Ectomycorrhizal	0	0	0	0	0	0	532	216	0	748	748	0.000413509	0.00544465	0.28692	0.0015963	NA	NA	NA	NA	0.0102041	0.215859	0	0.000997389	0.0111325	NA	0.0111325	NA	NA	NA	NA	NA	NA	NA	NA
F_0547	1103:13260:1977__T593__S_0726	Fungi	Ascomycota	Eurotiomycetes	0	0	0	0	-	-	-	-	-	-	Others_Unknown	0	188	0	558	0	0	0	0	746	0	746	0.000123108	0.00907441	0.257384	0.00155559	0.0148368	0.206642	0	0.000829464	NA	NA	NA	NA	0	0	NA	NA	NA	NA	NA	0	0	0.0944469	0.119542
F_0548	1103:25421:8647__T593__S_0002	Fungi	Basidiomycota	Agaricomycetes	Russulales	Russulaceae	Russula	0	Ectomycorrhizal	13	Symbiotroph	Agaricoid	NULL	Highly_Probable	Ectomycorrhizal	363	0	0	383	0	0	0	0	746	0	746	0.00132543	0.0108893	0.308017	0.00804578	0.0178042	0.309963	0	0.010415	NA	NA	NA	NA	0.011551	0.011551	NA	0.0555556	0.010827	0.142271	0.204154	NA	NA	NA	NA
F_0549	1107:7244:17606__T593__S_1006	Fungi	Basidiomycota	Agaricomycetes	Cantharellales	Cantharellaceae	Craterellus	Craterellus_tubaeformis	Ectomycorrhizal	13	Symbiotroph	Agaricoid	NULL	Highly_Probable	Ectomycorrhizal	0	0	0	0	0	0	745	0	0	745	745	6.92e-05	0.00725953	0.270042	0.00137331	NA	NA	NA	NA	0.0136054	0.185022	0	0.000170474	0.0100847	NA	0.0100847	NA	NA	NA	NA	NA	NA	NA	NA
F_0550	2109:20888:18332__T604__S_0622	Fungi	Basidiomycota	Agaricomycetes	Russulales	Russulaceae	Russula	0	Ectomycorrhizal	13	Symbiotroph	Agaricoid	NULL	Highly_Probable	Ectomycorrhizal	0	598	0	147	0	0	0	0	745	0	745	0.00240096	0.030853	0.329114	0.0334497	0.0504451	0.357934	0.0555556	0.0196041	NA	NA	NA	NA	0.100882	0.100882	NA	NA	NA	NA	NA	0.3125	0.201764	0.666841	0.764546
F_0551	2108:24703:12973__T593__S_0597	Fungi	Basidiomycota	Agaricomycetes	Thelephorales	Thelephoraceae	Tomentella	0	Ectomycorrhizal	13	Symbiotroph	Resupinate	NULL	Highly_Probable	Ectomycorrhizal	10	13	0	719	0	0	0	0	742	0	742	0.00267106	0.00907441	0.337553	0.00871238	0.0148368	0.376384	0	0.0214697	NA	NA	NA	NA	0.0184165	0.0184165	NA	0	0	0.105355	0.167802	0.0625	0.0419534	0.330811	0.558486
F_0552	1114:3669:11158__T593__S_0902	Fungi	Basidiomycota	Agaricomycetes	0	0	0	0	-	-	-	-	-	-	Others_Unknown	0	0	0	0	0	441	299	0	0	740	740	0.00139359	0.00544465	0.308017	0.00167358	NA	NA	NA	NA	0.0102041	0.246696	0	0.00370286	0.0101026	NA	0.0101026	NA	NA	NA	NA	NA	NA	NA	NA
F_0553	2106:4111:19986__T604__S_0901	Fungi	Ascomycota	Eurotiomycetes	Chaetothyriales	Herpotrichiellaceae	Cladophialophora	0	Undefined_Saprotroph	13	Saprotroph	Facultative_Yeast	NULL	Probable	Saprotroph	0	0	0	0	0	0	0	738	0	738	738	0.00473104	0.0381125	0.329114	0.0024145	NA	NA	NA	NA	0.0714286	0.286344	0	0.0107973	0.23279	NA	0.23279	NA	NA	NA	NA	NA	NA	NA	NA
F_0554	2109:6247:11103__T593__S_0439	Fungi	Ascomycota	Sordariomycetes	Hypocreales	Cordycipitaceae	Lecanicillium	0	Animal_Pathogen	13	Pathotroph	NULL	NULL	Probable	Others_Unknown	207	23	245	257	0	0	0	4	732	4	736	0.0338043	0.0435572	0.464135	0.0709668	0.0682493	0.649446	0.0555556	0.155513	0	0.167401	0	0	0.0952019	0.119002	0	0.222222	0.149545	0.500599	0.64682	0.125	0.080701	0.346673	0.567908
F_0555	1101:13131:9066__T593__S_0152	Fungi	Basidiomycota	Agaricomycetes	Agaricales	Entolomataceae	Entoloma	0	Ectomycorrhizal-Saprotroph	13	Saprotroph-Symbiotroph	Agaricoid	NULL	Possible	Others_Unknown	736	0	0	0	0	0	0	0	736	0	736	0.00181853	0.0181488	0.316456	0.0101942	0.0296736	0.335793	0	0.0137526	NA	NA	NA	NA	0.212851	0.212851	NA	0.333333	0.212851	0.602788	0.666429	NA	NA	NA	NA
F_0556	2103:19246:9655__T593__S_0456	Fungi	Glomeromycota	Glomeromycetes	Glomerales	Glomeraceae	0	0	Arbuscular_Mycorrhizal	9	Symbiotroph	NULL	NULL	Highly_Probable	Arbuscular_Mycorrhizal	97	34	3	363	26	51	59	103	497	239	736	0.132922	0.116152	0.624473	0.0297167	0.0712166	0.479705	0	0.0823424	0.132653	0.546256	0.0666667	0.0865173	0.0742816	0.0536386	0.0949247	0.333333	0.175634	0.585609	0.608051	0.0625	0.0228561	0.288379	0.449107
F_0557	1103:12014:4674__T604__S_1082	Fungi	Glomeromycota	Glomeromycetes	Glomerales	Glomeraceae	0	0	Arbuscular_Mycorrhizal	9	Symbiotroph	NULL	NULL	Highly_Probable	Arbuscular_Mycorrhizal	6	0	0	7	7	47	0	668	13	722	735	0.0499115	0.0725953	0.443038	0.00739039	0.00593472	0.254613	0	0.00257323	0.12585	0.414097	0	0.0694366	0.0817132	0.00106519	0.135479	0	0	0.133797	0.202657	NA	NA	NA	NA
F_0558	1101:18922:12912__T604__S_0948	Fungi	Basidiomycota	Agaricomycetes	0	0	0	0	-	-	-	-	-	-	Others_Unknown	0	0	0	0	0	0	0	734	0	734	734	0.00254863	0.0290381	0.308017	0.00133674	NA	NA	NA	NA	0.0544218	0.251101	0	0.00594863	0.12921	NA	0.12921	NA	NA	NA	NA	NA	NA	NA	NA
F_0559	1108:8973:7976__T604__S_0075	Fungi	Basidiomycota	Agaricomycetes	Russulales	Russulaceae	0	0	Ectomycorrhizal	9	Symbiotroph	Agaricoid,_Corticioid,_Gasteroid,_Pleurotoid,_or_Secotioid	NULL	Probable	Ectomycorrhizal	0	0	0	0	0	732	0	0	0	732	732	0.000330968	0.00725953	0.291139	0.00239562	NA	NA	NA	NA	0.0136054	0.215859	0	0.000898623	0.0234104	NA	0.0234104	NA	NA	NA	NA	NA	NA	NA	NA
F_0560	1101:15144:7448__T604__S_1411	Fungi	Ascomycota	Dothideomycetes	0	Gloniaceae	Cenococcum	0	Ectomycorrhizal	13	Symbiotroph	NULL	NULL	Highly_Probable	Ectomycorrhizal	0	0	0	0	685	16	29	0	0	730	730	0.0226534	0.030853	0.421941	0.0179604	NA	NA	NA	NA	0.0578231	0.453744	0.0666667	0.0619098	0.0792625	NA	0.0792625	NA	NA	NA	NA	NA	NA	NA	NA
F_0561	2102:10051:4823__T604__S_0239	Fungi	Glomeromycota	Glomeromycetes	Glomerales	Glomeraceae	0	0	Arbuscular_Mycorrhizal	9	Symbiotroph	NULL	NULL	Highly_Probable	Arbuscular_Mycorrhizal	50	64	0	69	35	384	126	2	183	547	730	0.194033	0.15608	0.670886	0.0517186	0.0771513	0.487085	0	0.0994886	0.20068	0.629956	0.133333	0.18558	0.143318	0.104353	0.172542	0.277778	0.125113	0.478851	0.538079	0.3125	0.118957	0.556162	0.587096
F_0562	2102:14095:13050__T604__S_1330	Fungi	Ascomycota	Eurotiomycetes	Eurotiales	Aspergillaceae	0	0	Undefined_Saprotroph	7	Saprotroph	Mold	NULL	Possible	Saprotroph	0	0	0	0	724	0	0	0	0	724	724	0.000172943	0.00544465	0.291139	0.00797086	NA	NA	NA	NA	0.0102041	0.220264	0	0.000451596	0.0131541	NA	0.0131541	NA	NA	NA	NA	NA	NA	NA	NA
F_0563	1101:10358:11803__T593__S_0722	Fungi	Ascomycota	Sordariomycetes	0	0	0	0	-	-	-	-	-	-	Others_Unknown	0	274	6	359	0	84	0	0	639	84	723	0.0577565	0.0362976	0.464135	0.0229569	0.0356083	0.523985	0	0.101108	0.0238095	0.242291	0	0.007032	0.117055	0.0936623	0.187232	NA	NA	NA	NA	0.0625	0.0419534	0.330811	0.558486
F_0564	2101:25203:13686__T593__S_0145	Fungi	Glomeromycota	Glomeromycetes	Glomerales	Glomeraceae	0	0	Arbuscular_Mycorrhizal	9	Symbiotroph	NULL	NULL	Highly_Probable	Arbuscular_Mycorrhizal	235	46	151	102	52	95	42	0	534	189	723	0.147486	0.134301	0.670886	0.0782197	0.124629	0.708487	0.0555556	0.253153	0.105442	0.46696	0.0666667	0.0531258	0.150151	0.206362	0.0752027	0.444444	0.31725	0.681033	0.770728	0.1875	0.0645627	0.444639	0.527878
F_0565	1104:15862:4042__T593__S_0930	Fungi	Basidiomycota	Agaricomycetes	0	0	0	0	-	-	-	-	-	-	Others_Unknown	0	0	0	0	0	0	722	0	0	722	722	0.000116867	0.00544465	0.28692	0.00232896	NA	NA	NA	NA	0.0102041	0.211454	0	0.000275357	0.0157725	NA	0.0157725	NA	NA	NA	NA	NA	NA	NA	NA
F_0566	1104:11675:19109__T593__S_1228	Fungi	Glomeromycota	Glomeromycetes	Glomerales	Glomeraceae	0	0	Arbuscular_Mycorrhizal	9	Symbiotroph	NULL	NULL	Highly_Probable	Arbuscular_Mycorrhizal	119	0	603	0	0	0	0	0	722	0	722	0.00728098	0.0344828	0.371308	0.0237032	0.0563798	0.461255	0	0.0602111	NA	NA	NA	NA	0.504897	0.504897	NA	0.166667	0.0401253	0.276924	0.33694	NA	NA	NA	NA
F_0567	2103:20253:11413__T593__S_1200	Fungi	Basidiomycota	Agaricomycetes	Sebacinales	Sebacinaceae	Sebacina	0	Ectomycorrhizal-Orchid_Mycorrhizal-Root_Associated_Biotroph	13	Symbiotroph	NULL	NULL	Possible	Ectomycorrhizal	0	0	720	0	0	0	0	0	720	0	720	0.000298285	0.00544465	0.320675	0.0302571	0.00890208	0.335793	0.0555556	0.00233048	NA	NA	NA	NA	0.071502	0.071502	NA	NA	NA	NA	NA	NA	NA	NA	NA
F_0568	2109:9558:16075__T604__S_0327	Fungi	Basidiomycota	Agaricomycetes	Agaricales	Tricholomataceae	Mycena	0	Undefined_Saprotroph	13	Saprotroph	NULL	NULL	Probable	Saprotroph	0	0	0	0	0	718	0	0	0	718	718	0	0	0.278481	0.000696094	NA	NA	NA	NA	0	0.193833	0	0	0	NA	0	NA	NA	NA	NA	NA	NA	NA	NA
F_0569	2106:3510:11580__T604__S_1371	Fungi	Ascomycota	0	0	0	0	0	-	-	-	-	-	-	Others_Unknown	0	0	0	0	713	0	0	0	0	713	713	0.00157528	0.0181488	0.316456	0.0115445	NA	NA	NA	NA	0.0340136	0.264317	0	0.00404225	0.117434	NA	0.117434	NA	NA	NA	NA	NA	NA	NA	NA
F_0570	1101:10890:8464__T593__S_1401	Fungi	Basidiomycota	Agaricomycetes	0	0	0	0	-	-	-	-	-	-	Others_Unknown	0	0	706	1	1	0	5	0	707	6	713	0.00234131	0.0163339	0.333333	0.0668327	0.0207715	0.309963	0.0555556	0.00180082	0.00340136	0.176211	0	0.000238891	0	0	0	NA	NA	NA	NA	NA	NA	NA	NA
F_0571	2109:18770:21537__T593__S_0684	Fungi	Ascomycota	Pezizomycetes	Pezizales	Pyronemataceae	Genea	0	Ectomycorrhizal	13	Symbiotroph	NULL	NULL	Highly_Probable	Ectomycorrhizal	0	0	0	712	0	0	0	0	712	0	712	0.000577717	0.00725953	0.28692	0.00494109	0.0118694	0.265683	0	0.00453949	NA	NA	NA	NA	0.0396174	0.0396174	NA	NA	NA	NA	NA	NA	NA	NA	NA
F_0572	1106:9730:14530__T604__S_1315	Fungi	Basidiomycota	Agaricomycetes	0	0	0	0	-	-	-	-	-	-	Others_Unknown	205	0	0	0	506	0	0	0	205	506	711	0.00123818	0.00362976	0.28692	0.00352471	0	0.154982	0	0	0.00340136	0.211454	0	0.000436422	0.00585373	0	0.0117075	0	0	0.000696755	0	NA	NA	NA	NA
F_0573	1102:13250:13043__T604__S_0581	Fungi	Basidiomycota	Agaricomycetes	Boletales	Astraeaceae	Astraeus	Astraeus_hygrometricus	Ectomycorrhizal	13	Symbiotroph	Gasteroid	NULL	Highly_Probable	Ectomycorrhizal	0	709	0	0	0	0	0	0	709	0	709	0.000979654	0.0199637	0.303797	0.0139408	0.032641	0.298893	0	0.00772199	NA	NA	NA	NA	0.223495	0.223495	NA	NA	NA	NA	NA	0.3125	0.223495	0.505318	0.679557
F_0574	1101:17465:15968__T604__S_1102	Fungi	Glomeromycota	Glomeromycetes	Glomerales	Glomeraceae	Rhizophagus	0	Arbuscular_Mycorrhizal	9	Symbiotroph	NULL	NULL	Highly_Probable	Arbuscular_Mycorrhizal	0	0	0	0	0	64	17	625	0	706	706	0.0142153	0.0653358	0.388186	0.00450514	NA	NA	NA	NA	0.122449	0.396476	0	0.0320917	0.110623	NA	0.110623	NA	NA	NA	NA	NA	NA	NA	NA
F_0575	1112:15972:10179__T593__S_0240	Fungi	Basidiomycota	Agaricomycetes	Agaricales	Tricholomataceae	Tricholoma	0	Ectomycorrhizal	13	Symbiotroph	Agaricoid	NULL	Highly_Probable	Ectomycorrhizal	704	0	0	0	0	0	0	0	704	0	704	0.000382919	0.00544465	0.28692	0.00281977	0.00890208	0.265683	0	0.00290958	NA	NA	NA	NA	0.0470216	0.0470216	NA	0.166667	0.0470216	0.31565	0.340011	NA	NA	NA	NA
F_0576	1101:10492:6081__T604__S_1103	Fungi	Ascomycota	Sordariomycetes	0	0	0	0	-	-	-	-	-	-	Others_Unknown	0	0	0	0	0	0	173	530	0	703	703	0.00454168	0.0217786	0.341772	0.0065303	NA	NA	NA	NA	0.0408163	0.30837	0.0666667	0.0106192	0.0403734	NA	0.0403734	NA	NA	NA	NA	NA	NA	NA	NA
F_0577	2102:14138:19143__T604__S_0356	Fungi	Ascomycota	Eurotiomycetes	Eurotiales	Elaphomycetaceae	Elaphomyces	0	Ectomycorrhizal	13	Symbiotroph	Gasteroid	Hypogeous	Highly_Probable	Ectomycorrhizal	0	0	0	0	0	698	0	0	0	698	698	0	0	0.236287	0.00013214	NA	NA	NA	NA	0	0.132159	0	0	0	NA	0	NA	NA	NA	NA	NA	NA	NA	NA
F_0578	2110:21207:9263__T593__S_1465	Fungi	Glomeromycota	Glomeromycetes	Glomerales	Glomeraceae	0	0	Arbuscular_Mycorrhizal	9	Symbiotroph	NULL	NULL	Highly_Probable	Arbuscular_Mycorrhizal	663	4	27	0	0	3	1	0	694	4	698	0.017435	0.0508167	0.443038	0.0233374	0.0771513	0.476015	0	0.0532763	0.00340136	0.237885	0	0.00115318	0.0451182	0.075197	0	0.444444	0.18209	0.61408	0.602784	0.0625	0.0164913	0.307808	0.450008
F_0579	1102:24271:8901__T604__S_0011	Fungi	Basidiomycota	Agaricomycetes	Russulales	Russulaceae	Russula	0	Ectomycorrhizal	13	Symbiotroph	Agaricoid	NULL	Highly_Probable	Ectomycorrhizal	0	0	0	0	9	683	0	0	0	692	692	0.000546334	0.00181488	0.2827	0.00126595	NA	NA	NA	NA	0.00340136	0.207048	0	0.00151302	0	NA	0	NA	NA	NA	NA	NA	NA	NA	NA
F_0580	2104:8878:19240__T593__S_0791	Fungi	Basidiomycota	Agaricomycetes	Agaricales	0	0	0	-	-	-	-	-	-	Others_Unknown	0	0	0	0	0	0	690	0	0	690	690	0.000940115	0.0181488	0.308017	0.00582654	NA	NA	NA	NA	0.0340136	0.251101	0.0666667	0.0022623	0.130902	NA	0.130902	NA	NA	NA	NA	NA	NA	NA	NA
F_0581	1101:14385:12596__T604__S_0128	Fungi	Glomeromycota	Glomeromycetes	Glomerales	Glomeraceae	0	0	Arbuscular_Mycorrhizal	9	Symbiotroph	NULL	NULL	Highly_Probable	Arbuscular_Mycorrhizal	0	57	34	0	0	599	0	0	91	599	690	0.0534062	0.0671506	0.489451	0.0314157	0.0267062	0.472325	0	0.0385191	0.0918367	0.317181	0	0.0232385	0.274087	0.0958682	0.630524	NA	NA	NA	NA	0.1875	0.120234	0.527752	0.691721
F_0582	1102:23293:6143__T604__S_0359	Fungi	Ascomycota	0	0	0	0	0	-	-	-	-	-	-	Others_Unknown	74	4	133	74	7	397	0	0	285	404	689	0.0427106	0.0562613	0.510549	0.0708287	0.0563798	0.630996	0.0555556	0.13392	0.037415	0.259912	0	0.00261211	0.0948302	0.136241	0.0120087	0.166667	0.0920554	0.439001	0.557689	0	0	0.210547	0.39035
F_0583	1109:21500:20935__T604__S_1288	Fungi	Basidiomycota	Agaricomycetes	Agaricales	Cortinariaceae	Cortinarius	0	Ectomycorrhizal	13	Symbiotroph	NULL	NULL	Highly_Probable	Ectomycorrhizal	0	4	0	0	683	0	0	0	4	683	687	0.00406173	0.0199637	0.341772	0.0150044	0	0.195572	0	0	0.0340136	0.286344	0	0.00600228	0.0839678	0	0.167936	NA	NA	NA	NA	0	0	0.0830553	0.107804
F_0584	1103:9269:13182__T604__S_0058	Fungi	Basidiomycota	Agaricomycetes	Russulales	Russulaceae	Russula	0	Ectomycorrhizal	13	Symbiotroph	Agaricoid	NULL	Highly_Probable	Ectomycorrhizal	0	0	0	0	81	606	0	0	0	687	687	0.00493531	0.0235935	0.341772	0.0077933	NA	NA	NA	NA	0.0442177	0.30837	0	0.0134727	0.0576063	NA	0.0576063	NA	NA	NA	NA	NA	NA	NA	NA
F_0585	2110:10086:4692__T593__S_1163	Fungi	Basidiomycota	Agaricomycetes	Agaricales	Cortinariaceae	Cortinarius	0	Ectomycorrhizal	13	Symbiotroph	NULL	NULL	Highly_Probable	Ectomycorrhizal	0	370	316	0	0	0	0	0	686	0	686	0.000891428	0.00362976	0.320675	0.0138694	0.00593472	0.346863	0	0.00678251	NA	NA	NA	NA	0	0	NA	NA	NA	NA	NA	0	0	0.115031	0.203547
F_0586	1114:11017:3486__T593__S_0053	Fungi	Basidiomycota	Agaricomycetes	Agaricales	0	0	0	-	-	-	-	-	-	Others_Unknown	682	0	0	0	0	0	0	0	682	0	682	5.32e-05	0.00181488	0.240506	0.000163405	0.00296736	0.188192	0	0.000406803	NA	NA	NA	NA	0.0049728	0.0049728	NA	0.0555556	0.0049728	0.0503084	0.0642608	NA	NA	NA	NA
F_0587	1113:8624:16829__T604__S_0130	Fungi	Basidiomycota	Agaricomycetes	Russulales	Russulaceae	0	0	Ectomycorrhizal	9	Symbiotroph	Agaricoid,_Corticioid,_Gasteroid,_Pleurotoid,_or_Secotioid	NULL	Probable	Ectomycorrhizal	0	0	0	0	0	681	0	0	0	681	681	0.00110143	0.00725953	0.303797	0.00195024	NA	NA	NA	NA	0.0136054	0.237885	0	0.00292261	0.0764143	NA	0.0764143	NA	NA	NA	NA	NA	NA	NA	NA
F_0588	2108:26593:17980__T604__S_1148	Fungi	Basidiomycota	Agaricomycetes	0	0	0	0	-	-	-	-	-	-	Others_Unknown	0	0	0	0	0	0	0	680	0	680	680	0	0	0.156118	9.44e-06	NA	NA	NA	NA	0	0.110132	0	0	0	NA	0	NA	NA	NA	NA	NA	NA	NA	NA
F_0589	1102:21615:25373__T593__S_0839	Fungi	Basidiomycota	Agaricomycetes	Agaricales	0	0	0	-	-	-	-	-	-	Others_Unknown	0	0	0	0	0	0	679	0	0	679	679	0	0	0.257384	0.000411757	NA	NA	NA	NA	0	0.167401	0	0	0	NA	0	NA	NA	NA	NA	NA	NA	NA	NA
F_0590	1101:5478:11822__T593__S_0266	Fungi	Basidiomycota	Agaricomycetes	Agaricales	Cortinariaceae	Cortinarius	0	Ectomycorrhizal	13	Symbiotroph	NULL	NULL	Highly_Probable	Ectomycorrhizal	679	0	0	0	0	0	0	0	679	0	679	0	0	0.227848	0.000312652	0	0.180812	0	0	NA	NA	NA	NA	0	0	NA	0	0	0.034041	0.0560819	NA	NA	NA	NA
F_0591	1106:20366:9720__T604__S_1064	Fungi	Ascomycota	Dothideomycetes	Pleosporales	Morosphaeriaceae	0	0	-	-	-	-	-	-	Others_Unknown	0	0	0	0	0	0	0	678	0	678	678	0.000205697	0.0127042	0.274262	0.000987509	NA	NA	NA	NA	0.0238095	0.189427	0	0.000493745	0.0101407	NA	0.0101407	NA	NA	NA	NA	NA	NA	NA	NA
F_0592	2101:12509:5996__T593__S_1386	Fungi	Basidiomycota	Agaricomycetes	Sebacinales	Sebacinaceae	Sebacina	0	Ectomycorrhizal-Orchid_Mycorrhizal-Root_Associated_Biotroph	13	Symbiotroph	NULL	NULL	Possible	Ectomycorrhizal	0	0	677	0	0	0	0	0	677	0	677	0	0	0.299578	0.00944977	0	0.298893	0	0	NA	NA	NA	NA	0	0	NA	NA	NA	NA	NA	NA	NA	NA	NA
F_0593	1103:17026:15197__T593__S_0318	Fungi	Ascomycota	Pezizomycetes	Pezizales	Pyronemataceae	Genea	Genea_hispidula	Ectomycorrhizal	13	Symbiotroph	NULL	NULL	Highly_Probable	Ectomycorrhizal	345	173	36	95	0	27	0	0	649	27	676	0.0229735	0.0272232	0.434599	0.0326279	0.041543	0.616236	0.0555556	0.131085	0	0.127753	0	0	0.0537119	0.0671399	0	0.0555556	0.00934843	0.144432	0.200668	0.25	0.133594	0.486615	0.658096
F_0594	1108:9653:15580__T593__S_1217	Fungi	Ascomycota	Sordariomycetes	0	0	0	0	-	-	-	-	-	-	Others_Unknown	54	0	622	0	0	0	0	0	676	0	676	0.00440086	0.0254083	0.35865	0.0707845	0.041543	0.431734	0.0555556	0.0332594	NA	NA	NA	NA	0.130365	0.130365	NA	0.222222	0.043875	0.275931	0.296496	NA	NA	NA	NA
F_0595	1101:10259:11290__T593__S_1268	Fungi	Basidiomycota	Agaricomycetes	Thelephorales	Thelephoraceae	Tomentella	0	Ectomycorrhizal	13	Symbiotroph	Resupinate	NULL	Highly_Probable	Ectomycorrhizal	0	0	676	0	0	0	0	0	676	0	676	0.00135485	0.00725953	0.329114	0.0215984	0.0118694	0.361624	0	0.0113696	NA	NA	NA	NA	0.414554	0.414554	NA	NA	NA	NA	NA	NA	NA	NA	NA
F_0596	1103:25215:8758__T593__S_0461	Fungi	Basidiomycota	Agaricomycetes	Thelephorales	Thelephoraceae	Tomentella	0	Ectomycorrhizal	13	Symbiotroph	Resupinate	NULL	Highly_Probable	Ectomycorrhizal	482	0	0	194	0	0	0	0	676	0	676	0.00479516	0.0163339	0.341772	0.0084074	0.0267062	0.398524	0	0.0382488	NA	NA	NA	NA	0.0846398	0.0846398	NA	0.277778	0.156185	0.551153	0.596681	NA	NA	NA	NA
F_0597	2112:12833:18350__T593__S_0390	Fungi	Ascomycota	Leotiomycetes	0	Myxotrichaceae	Oidiodendron	0	Ericoid_Mycorrhizal	13	Pathotroph-Symbiotroph	Dark_Septate_Endophyte	NULL	Probable	Ericoid_Mycorrhizal	46	361	3	223	40	0	0	0	633	40	673	0.0156195	0.0254083	0.42616	0.0257331	0.0385757	0.542435	0	0.0859607	0	0.171806	0	0	0.0164037	0.0205046	0	0.111111	0.0488609	0.260532	0.387802	0	0	0.115031	0.203547
F_0598	1107:9245:15737__T593__S_1365	Fungi	Ascomycota	Leotiomycetes	Helotiales	0	0	0	-	-	-	-	-	-	Others_Unknown	0	12	566	93	0	0	0	0	671	0	671	0.00393995	0.0199637	0.35443	0.0265253	0.032641	0.420664	0.0555556	0.0320019	NA	NA	NA	NA	0.067224	0.067224	NA	NA	NA	NA	NA	0	0	0.0830553	0.107804
F_0599	1101:24762:7692__T604__S_0934	Fungi	Glomeromycota	Glomeromycetes	Glomerales	Glomeraceae	Rhizophagus	0	Arbuscular_Mycorrhizal	9	Symbiotroph	NULL	NULL	Highly_Probable	Arbuscular_Mycorrhizal	0	0	0	0	0	0	0	671	0	671	671	0.00139036	0.0181488	0.278481	0.000497884	NA	NA	NA	NA	0.0340136	0.198238	0	0.00289827	0.0437623	NA	0.0437623	NA	NA	NA	NA	NA	NA	NA	NA
F_0600	1109:22752:23008__T593__S_0664	Fungi	Basidiomycota	Agaricomycetes	0	0	0	0	-	-	-	-	-	-	Others_Unknown	0	0	0	669	0	0	0	0	669	0	669	0.000158203	0.00362976	0.274262	0.00254782	0.00593472	0.239852	0	0.0013507	NA	NA	NA	NA	0.0143369	0.0143369	NA	NA	NA	NA	NA	NA	NA	NA	NA
F_0601	1101:13119:22289__T604__S_1401	Fungi	Ascomycota	Leotiomycetes	0	Myxotrichaceae	Oidiodendron	0	Ericoid_Mycorrhizal	13	Pathotroph-Symbiotroph	Dark_Septate_Endophyte	NULL	Probable	Ericoid_Mycorrhizal	0	0	0	0	665	0	0	0	0	665	665	0.00366095	0.0326679	0.337553	0.0251431	NA	NA	NA	NA	0.0612245	0.299559	0.0666667	0.0102873	0.314767	NA	0.314767	NA	NA	NA	NA	NA	NA	NA	NA
F_0602	1101:14309:9775__T604__S_0303	Fungi	Glomeromycota	Glomeromycetes	Glomerales	Glomeraceae	0	0	Arbuscular_Mycorrhizal	9	Symbiotroph	NULL	NULL	Highly_Probable	Arbuscular_Mycorrhizal	0	0	0	0	0	139	174	351	0	664	664	0.0310188	0.0816697	0.447257	0.0155901	NA	NA	NA	NA	0.153061	0.511013	0.0666667	0.0741999	0.122513	NA	0.122513	NA	NA	NA	NA	NA	NA	NA	NA
F_0603	1105:24649:15764__T604__S_1312	Fungi	Basidiomycota	Agaricomycetes	Sebacinales	Sebacinaceae	0	0	-	-	-	-	-	-	Others_Unknown	0	0	0	0	663	0	0	0	0	663	663	0.000141205	0.00181488	0.274262	0.00212309	NA	NA	NA	NA	0.00340136	0.193833	0	0.000372763	0.00988592	NA	0.00988592	NA	NA	NA	NA	NA	NA	NA	NA
F_0604	1103:6343:15384__T593__S_0358	Fungi	Basidiomycota	Agaricomycetes	Agaricales	Tricholomataceae	Mycena	Mycena_amicta	Undefined_Saprotroph	13	Saprotroph	NULL	NULL	Probable	Saprotroph	662	0	0	0	0	0	0	0	662	0	662	0	0	0.253165	0.000483136	0	0.202952	0	0	NA	NA	NA	NA	0	0	NA	0	0	0.0839822	0.110908	NA	NA	NA	NA
F_0605	1110:19710:15184__T593__S_0895	Fungi	Ascomycota	Dothideomycetes	0	0	0	0	-	-	-	-	-	-	Others_Unknown	0	0	0	0	0	0	604	57	0	661	661	0.00663414	0.0362976	0.35443	0.0114354	NA	NA	NA	NA	0.0680272	0.325991	0.0666667	0.0158598	0.088997	NA	0.088997	NA	NA	NA	NA	NA	NA	NA	NA
F_0606	1107:24526:7475__T593__S_0851	Fungi	Glomeromycota	Glomeromycetes	Glomerales	Glomeraceae	0	0	Arbuscular_Mycorrhizal	9	Symbiotroph	NULL	NULL	Highly_Probable	Arbuscular_Mycorrhizal	0	8	116	24	71	207	235	0	148	513	661	0.188554	0.132486	0.662447	0.0608716	0.0385757	0.464945	0.0555556	0.0511828	0.20068	0.629956	0.133333	0.221183	0.207644	0.10578	0.309508	NA	NA	NA	NA	0.125	0.0311092	0.278458	0.428688
F_0607	1106:6055:17826__T604__S_0098	Fungi	Basidiomycota	Agaricomycetes	Russulales	Russulaceae	Lactarius	0	Ectomycorrhizal	13	Symbiotroph	Agaricoid	NULL	Highly_Probable	Ectomycorrhizal	0	0	0	0	0	660	0	0	0	660	660	0.000311441	0.00362976	0.261603	0.000346867	NA	NA	NA	NA	0.00680272	0.171806	0	0.000807091	0.0197289	NA	0.0197289	NA	NA	NA	NA	NA	NA	NA	NA
F_0608	1101:10659:24631__T604__S_0942	Fungi	Glomeromycota	Glomeromycetes	Glomerales	Glomeraceae	Glomus	Glomus_sp._8_SUN-2011	Arbuscular_Mycorrhizal	9	Symbiotroph	NULL	NULL	Highly_Probable	Arbuscular_Mycorrhizal	0	0	0	0	0	0	0	655	0	655	655	0.0085863	0.0526316	0.333333	0.00345628	NA	NA	NA	NA	0.0986395	0.290749	0	0.0193629	0.351148	NA	0.351148	NA	NA	NA	NA	NA	NA	NA	NA
F_0609	1103:13987:5322__T604__S_0173	Fungi	Glomeromycota	Glomeromycetes	Glomerales	Claroideoglomeraceae	Claroideoglomus	Claroideoglomus_claroideum	Arbuscular_Mycorrhizal	13	Symbiotroph	NULL	NULL	Highly_Probable	Arbuscular_Mycorrhizal	0	0	0	0	0	654	0	0	0	654	654	4.53e-05	0.00725953	0.278481	0.0028239	NA	NA	NA	NA	0.0136054	0.198238	0	0.000134416	0.00299675	NA	0.00299675	NA	NA	NA	NA	NA	NA	NA	NA
F_0610	1101:18165:8975__T604__S_1039	Fungi	Ascomycota	Sordariomycetes	Hypocreales	Hypocreaceae	Trichoderma	Trichoderma_spirale	Wood_Saprotroph	13	Saprotroph	NULL	Soft_Rot	Highly_Probable	Saprotroph	0	0	0	0	24	20	122	485	0	651	651	0.18155	0.114338	0.561181	0.0242931	NA	NA	NA	NA	0.214286	0.757709	0.133333	0.460357	0.2657	NA	0.2657	NA	NA	NA	NA	NA	NA	NA	NA
F_0611	1110:11543:5113__T604__S_1465	Fungi	Ascomycota	0	0	0	0	0	-	-	-	-	-	-	Others_Unknown	0	0	0	1	277	0	369	0	1	646	647	0.0380307	0.076225	0.43038	0.0499182	0	0.221402	0	0	0.139456	0.418502	0.133333	0.064679	0.146321	0	0.219482	NA	NA	NA	NA	NA	NA	NA	NA
F_0612	1106:15635:16598__T604__S_1401	Fungi	Ascomycota	Dothideomycetes	0	Gloniaceae	Cenococcum	0	Ectomycorrhizal	13	Symbiotroph	NULL	NULL	Highly_Probable	Ectomycorrhizal	0	0	0	8	636	0	0	0	8	636	644	0.00177784	0.0217786	0.320675	0.0227658	0	0.180812	0	0	0.037415	0.259912	0.0666667	0.00298635	0.0418711	0	0.0837423	NA	NA	NA	NA	NA	NA	NA	NA
F_0613	1110:12013:22046__T593__S_0537	Fungi	Basidiomycota	Agaricomycetes	Agaricales	Tricholomataceae	Tricholoma	0	Ectomycorrhizal	13	Symbiotroph	Agaricoid	NULL	Highly_Probable	Ectomycorrhizal	0	0	0	641	0	0	0	0	641	0	641	0	0	0.257384	0.00145531	0	0.214022	0	0	NA	NA	NA	NA	0	0	NA	NA	NA	NA	NA	NA	NA	NA	NA
F_0614	1101:11277:3872__T604__S_0449	Fungi	Ascomycota	0	0	0	0	0	-	-	-	-	-	-	Others_Unknown	18	478	43	100	0	0	0	0	639	0	639	0.0168529	0.0417423	0.417722	0.0501028	0.0682493	0.590406	0.0555556	0.138013	NA	NA	NA	NA	0.0896621	0.0896621	NA	0	0	0.0389583	0.0638686	0.3125	0.234695	0.610818	0.763214
F_0615	1110:9649:14639__T593__S_0877	Fungi	Glomeromycota	Glomeromycetes	Glomerales	Glomeraceae	0	0	Arbuscular_Mycorrhizal	9	Symbiotroph	NULL	NULL	Highly_Probable	Arbuscular_Mycorrhizal	0	0	0	24	0	0	567	48	24	615	639	0.00703368	0.0889292	0.35443	0.0323271	0	0.162362	0	0	0.163265	0.330396	0.2	0.0146355	0.139356	0	0.209034	NA	NA	NA	NA	NA	NA	NA	NA
F_0616	1111:24467:18311__T593__S_0016	Fungi	Glomeromycota	Glomeromycetes	Glomerales	Glomeraceae	Glomus	0	Arbuscular_Mycorrhizal	9	Symbiotroph	NULL	NULL	Highly_Probable	Arbuscular_Mycorrhizal	169	0	469	0	0	0	0	0	638	0	638	0.00687322	0.0254083	0.371308	0.023774	0.041543	0.464945	0	0.0504069	NA	NA	NA	NA	0.193103	0.193103	NA	0.222222	0.0781493	0.386089	0.434817	NA	NA	NA	NA
F_0617	1114:11383:24470__T593__S_0546	Fungi	Basidiomycota	Agaricomycetes	Thelephorales	Thelephoraceae	0	0	-	-	-	-	-	-	Others_Unknown	128	57	0	452	0	0	0	0	637	0	637	0.00251095	0.00725953	0.341772	0.00925982	0.0118694	0.391144	0	0.0197087	NA	NA	NA	NA	0.00798909	0.00798909	NA	0.0555556	0.0239673	0.223617	0.351184	0	0	0.210547	0.39035
F_0618	1102:7141:18751__T604__S_0891	Fungi	Ascomycota	Geoglossomycetes	Geoglossales	Geoglossaceae	Geoglossum	0	Undefined_Saprotroph	13	Saprotroph	NULL	NULL	Probable	Saprotroph	0	0	0	0	0	261	0	372	0	633	633	0.00235757	0.00907441	0.329114	0.0013503	NA	NA	NA	NA	0.0170068	0.286344	0	0.00570656	0.0181853	NA	0.0181853	NA	NA	NA	NA	NA	NA	NA	NA
F_0619	2103:14881:21371__T604__S_1127	Fungi	Basidiomycota	Agaricomycetes	Polyporales	Phanerochaetaceae	Phanerochaete	0	Wood_Saprotroph	13	Saprotroph	Resupinate	White_Rot	Highly_Probable	Saprotroph	0	0	0	0	0	0	0	633	0	633	633	1.39e-05	0.00181488	0.219409	1.42e-05	NA	NA	NA	NA	0.00340136	0.132159	0	3.07e-05	0.000658688	NA	0.000658688	NA	NA	NA	NA	NA	NA	NA	NA
F_0620	1103:7559:6912__T593__S_0533	Fungi	Basidiomycota	Agaricomycetes	Russulales	Russulaceae	Russula	0	Ectomycorrhizal	13	Symbiotroph	Agaricoid	NULL	Highly_Probable	Ectomycorrhizal	0	16	0	616	0	0	0	0	632	0	632	0.0009743	0.00907441	0.308017	0.00632796	0.0148368	0.313653	0	0.00883287	NA	NA	NA	NA	0.00758333	0.00758333	NA	NA	NA	NA	NA	0	0	0.210547	0.39035
F_0621	2111:11840:18830__T604__S_1006	Fungi	Basidiomycota	Agaricomycetes	Sebacinales	0	0	0	-	-	-	-	-	-	Others_Unknown	0	0	0	0	115	0	7	509	0	631	631	0.00208779	0.00725953	0.316456	0.00213783	NA	NA	NA	NA	0.0136054	0.259912	0	0.00529083	0.00368888	NA	0.00368888	NA	NA	NA	NA	NA	NA	NA	NA
F_0622	1109:23803:19564__T604__S_0072	Fungi	Glomeromycota	Glomeromycetes	Glomerales	Glomeraceae	0	0	Arbuscular_Mycorrhizal	9	Symbiotroph	NULL	NULL	Highly_Probable	Arbuscular_Mycorrhizal	6	3	0	5	26	128	123	340	14	617	631	0.130471	0.150635	0.552743	0.0235758	0.0178042	0.298893	0	0.00937495	0.258503	0.581498	0.133333	0.173189	0.102557	0.00670853	0.174443	0.0555556	0.00988456	0.192212	0.241724	0.0625	0.00895309	0.172279	0.191224
F_0623	2109:18106:23531__T593__S_0445	Fungi	0	0	Mortierellales	Mortierellaceae	Mortierella	0	Undefined_Saprotroph	13	Saprotroph	NULL	NULL	Probable	Saprotroph	97	157	4	27	161	8	0	176	285	345	630	0.382017	0.150635	0.725738	0.10302	0.124629	0.785978	0.0555556	0.289161	0.136054	0.497797	0.0666667	0.235908	0.162935	0.15409	0.174728	0.222222	0.149545	0.500599	0.64682	0.4375	0.334013	0.715908	0.804045
F_0624	2105:27433:20081__T604__S_1358	Fungi	Ascomycota	0	0	0	0	0	-	-	-	-	-	-	Others_Unknown	0	0	0	0	630	0	0	0	0	630	630	6.57e-05	0.00725953	0.274262	0.00564426	NA	NA	NA	NA	0.0136054	0.193833	0	0.000209251	0.00578444	NA	0.00578444	NA	NA	NA	NA	NA	NA	NA	NA
F_0625	1101:10107:6935__T593__S_0233	Fungi	Basidiomycota	Agaricomycetes	Thelephorales	Thelephoraceae	Tomentella	0	Ectomycorrhizal	13	Symbiotroph	Resupinate	NULL	Highly_Probable	Ectomycorrhizal	630	0	0	0	0	0	0	0	630	0	630	0.000356205	0.0145191	0.295359	0.0111487	0.0237389	0.284133	0	0.00263674	NA	NA	NA	NA	0.0410244	0.0410244	NA	0.111111	0.0410244	0.295824	0.405834	NA	NA	NA	NA
F_0626	1108:15439:8800__T604__S_0829	Fungi	Glomeromycota	Glomeromycetes	Glomerales	Glomeraceae	0	0	Arbuscular_Mycorrhizal	9	Symbiotroph	NULL	NULL	Highly_Probable	Arbuscular_Mycorrhizal	0	384	2	0	33	24	31	153	386	241	627	0.0957057	0.134301	0.531646	0.0511818	0.0979228	0.309963	0.0555556	0.0134369	0.136054	0.519824	0.0666667	0.0909091	0.123363	0.17722	0.0964343	NA	NA	NA	NA	0.625	0.354439	0.762635	0.712807
F_0627	1101:18953:10021__T593__S_0578	Fungi	Ascomycota	0	0	0	0	0	-	-	-	-	-	-	Others_Unknown	44	15	204	251	109	2	0	0	514	111	625	0.118182	0.117967	0.607595	0.206373	0.11276	0.708487	0.166667	0.218695	0.0884354	0.378855	0.0666667	0.0320922	0.166677	0.138889	0.222254	0.0555556	0.018585	0.236378	0.333272	0.25	0.169595	0.616041	0.744783
F_0628	2107:18814:13115__T604__S_0023	Fungi	Ascomycota	Pezizomycetes	Pezizales	Tuberaceae	Tuber	0	Ectomycorrhizal	13	Symbiotroph	Gasteroid	Hypogeous	Highly_Probable	Ectomycorrhizal	0	0	0	0	0	625	0	0	0	625	625	0.000757894	0.00725953	0.299578	0.00148716	NA	NA	NA	NA	0.0136054	0.23348	0	0.00196416	0.0493594	NA	0.0493594	NA	NA	NA	NA	NA	NA	NA	NA
F_0629	1101:19982:3336__T604__S_1115	Fungi	Ascomycota	Sordariomycetes	0	0	0	0	-	-	-	-	-	-	Others_Unknown	0	0	0	0	0	175	0	450	0	625	625	0.00341991	0.0235935	0.329114	0.00286165	NA	NA	NA	NA	0.0442177	0.281938	0	0.00817202	0.0213591	NA	0.0213591	NA	NA	NA	NA	NA	NA	NA	NA
F_0630	2107:23442:12018__T604__S_0322	Fungi	Basidiomycota	Agaricomycetes	Agaricales	Tricholomataceae	Laccaria	0	Ectomycorrhizal	13	Symbiotroph	Agaricoid	NULL	Highly_Probable	Ectomycorrhizal	9	59	1	0	2	554	0	0	69	556	625	0.00779144	0.0127042	0.362869	0.00495701	0.00890208	0.269373	0	0.00469389	0.0102041	0.264317	0	0.00634848	0.00531968	0.00209742	0.0101531	0	0	0.0389583	0.0638686	0.0625	0.00629227	0.0582948	0.0750039
F_0631	1105:10268:6908__T593__S_1231	Fungi	Glomeromycota	Glomeromycetes	Glomerales	Glomeraceae	0	0	Arbuscular_Mycorrhizal	9	Symbiotroph	NULL	NULL	Highly_Probable	Arbuscular_Mycorrhizal	58	3	207	78	64	8	184	23	346	279	625	0.238211	0.150635	0.7173	0.0782403	0.10089	0.726937	0.0555556	0.259324	0.163265	0.506608	0.2	0.0730191	0.190588	0.215547	0.16563	0.444444	0.303514	0.718425	0.783595	0	0	0.210547	0.39035
F_0632	2104:6680:15845__T593__S_0530	Fungi	Ascomycota	0	0	0	0	0	-	-	-	-	-	-	Others_Unknown	214	0	0	167	243	0	0	0	381	243	624	0.00683901	0.0362976	0.35443	0.0246978	0.0356083	0.284133	0	0.00464771	0.0238095	0.22467	0	0.00140523	0.0210175	0.0111145	0.0408237	0.0555556	0.0222289	0.246409	0.377328	NA	NA	NA	NA
F_0633	2107:19319:25883__T593__S_0993	Fungi	Ascomycota	Leotiomycetes	Helotiales	0	0	0	-	-	-	-	-	-	Others_Unknown	0	0	0	0	0	0	623	0	0	623	623	0.00133779	0.0254083	0.316456	0.0106868	NA	NA	NA	NA	0.047619	0.264317	0.0666667	0.00319712	0.199392	NA	0.199392	NA	NA	NA	NA	NA	NA	NA	NA
F_0634	1101:20273:20870__T604__S_0466	Fungi	Basidiomycota	Agaricomycetes	Sebacinales	Sebacinaceae	Sebacina	0	Ectomycorrhizal-Orchid_Mycorrhizal-Root_Associated_Biotroph	13	Symbiotroph	NULL	NULL	Possible	Ectomycorrhizal	0	621	2	0	0	0	0	0	623	0	623	0.000236489	0.00362976	0.274262	0.00505199	0.00593472	0.243542	0	0.00193315	NA	NA	NA	NA	0	0	NA	NA	NA	NA	NA	0	0	0.115031	0.203547
F_0635	1101:11706:4047__T593__S_0265	Fungi	Basidiomycota	Agaricomycetes	Russulales	Russulaceae	Lactarius	0	Ectomycorrhizal	13	Symbiotroph	Agaricoid	NULL	Highly_Probable	Ectomycorrhizal	619	0	0	0	0	0	0	0	619	0	619	0.000202765	0.00362976	0.270042	0.00132081	0.00593472	0.232472	0	0.00146824	NA	NA	NA	NA	0.0240729	0.0240729	NA	0.111111	0.0240729	0.176818	0.213717	NA	NA	NA	NA
F_0636	1103:12175:2765__T593__S_0773	Fungi	Ascomycota	Eurotiomycetes	Chaetothyriales	Herpotrichiellaceae	Cladophialophora	0	Undefined_Saprotroph	13	Saprotroph	Facultative_Yeast	NULL	Probable	Saprotroph	0	0	0	0	0	0	255	363	0	618	618	0.015915	0.0508167	0.388186	0.011915	NA	NA	NA	NA	0.0952381	0.396476	0.0666667	0.0374422	0.166551	NA	0.166551	NA	NA	NA	NA	NA	NA	NA	NA
F_0637	1111:26238:10101__T593__S_0713	Fungi	Basidiomycota	Agaricomycetes	Sebacinales	Sebacinaceae	Sebacina	0	Ectomycorrhizal-Orchid_Mycorrhizal-Root_Associated_Biotroph	13	Symbiotroph	NULL	NULL	Possible	Ectomycorrhizal	0	0	0	618	0	0	0	0	618	0	618	0	0	0.261603	0.00112378	0	0.221402	0	0	NA	NA	NA	NA	0	0	NA	NA	NA	NA	NA	NA	NA	NA	NA
F_0638	1106:21398:20041__T593__S_0215	Fungi	Glomeromycota	Glomeromycetes	0	0	0	0	Arbuscular_Mycorrhizal	3	Symbiotroph	NULL	NULL	Highly_Probable	Arbuscular_Mycorrhizal	128	170	13	104	12	191	0	0	415	203	618	0.0240168	0.0562613	0.42616	0.0170732	0.0652819	0.476015	0	0.0821476	0.0272109	0.220264	0	0.00348118	0.0383781	0.0499037	0.0153269	0.111111	0.0205347	0.264419	0.294192	0.3125	0.131185	0.57815	0.600149
F_0639	1101:12819:18675__T604__S_0757	Fungi	Basidiomycota	Agaricomycetes	Russulales	Russulaceae	Lactifluus	0	Ectomycorrhizal	13	Symbiotroph	Agaricoid	NULL	Highly_Probable	Ectomycorrhizal	0	616	0	0	0	0	0	0	616	0	616	0.000574076	0.00907441	0.299578	0.0102597	0.0148368	0.295203	0	0.00455118	NA	NA	NA	NA	0.11969	0.11969	NA	NA	NA	NA	NA	0.1875	0.11969	0.455508	0.651063
F_0640	1107:10878:16769__T604__S_0751	Fungi	Basidiomycota	Agaricomycetes	Thelephorales	Thelephoraceae	Tomentella	0	Ectomycorrhizal	13	Symbiotroph	Resupinate	NULL	Highly_Probable	Ectomycorrhizal	31	584	0	0	0	0	0	0	615	0	615	0.000574466	0.00362976	0.295359	0.00345097	0.00593472	0.284133	0	0.00437209	NA	NA	NA	NA	0.00501526	0.00501526	NA	0	0	0.128148	0.202159	0.0625	0.0100305	0.14579	0.227673
F_0641	1109:11476:17352__T604__S_0085	Fungi	Basidiomycota	Agaricomycetes	Agaricales	Crepidotaceae	Simocybe	0	Wood_Saprotroph	13	Saprotroph	NULL	NULL	Highly_Probable	Saprotroph	0	0	0	0	0	612	0	0	0	612	612	0.000329786	0.00181488	0.291139	0.000972761	NA	NA	NA	NA	0.00340136	0.220264	0	0.00084334	0.0203061	NA	0.0203061	NA	NA	NA	NA	NA	NA	NA	NA
F_0642	1104:11902:11773__T593__S_0387	Fungi	Basidiomycota	Agaricomycetes	Russulales	Russulaceae	Russula	0	Ectomycorrhizal	13	Symbiotroph	Agaricoid	NULL	Highly_Probable	Ectomycorrhizal	0	253	0	359	0	0	0	0	612	0	612	0.00728956	0.0163339	0.350211	0.00943502	0.0267062	0.413284	0	0.0595904	NA	NA	NA	NA	0.153984	0.153984	NA	NA	NA	NA	NA	0.25	0.174318	0.534642	0.704061
F_0643	1110:18837:23464__T593__S_0971	Fungi	Ascomycota	Sordariomycetes	0	0	0	0	-	-	-	-	-	-	Others_Unknown	0	0	0	0	0	38	490	83	0	611	611	0.00103164	0.0217786	0.316456	0.00954179	NA	NA	NA	NA	0.0408163	0.259912	0.0666667	0.00253546	0.000925665	NA	0.000925665	NA	NA	NA	NA	NA	NA	NA	NA
F_0644	1101:13309:4774__T604__S_0276	Fungi	Basidiomycota	Agaricomycetes	Thelephorales	Thelephoraceae	Tomentella	0	Ectomycorrhizal	13	Symbiotroph	Resupinate	NULL	Highly_Probable	Ectomycorrhizal	0	0	0	0	0	611	0	0	0	611	611	0	0	0.253165	0.000274898	NA	NA	NA	NA	0	0.162996	0	0	0	NA	0	NA	NA	NA	NA	NA	NA	NA	NA
F_0645	1104:18232:18755__T593__S_1145	Fungi	Ascomycota	0	0	0	0	0	-	-	-	-	-	-	Others_Unknown	0	0	0	0	0	0	609	0	0	609	609	0.000817161	0.00907441	0.295359	0.00203283	NA	NA	NA	NA	0.0170068	0.229075	0	0.00190493	0.110774	NA	0.110774	NA	NA	NA	NA	NA	NA	NA	NA
F_0646	1101:18874:20367__T604__S_0003	Fungi	Ascomycota	0	0	0	0	0	-	-	-	-	-	-	Others_Unknown	0	0	0	0	0	573	0	35	0	608	608	0.00467429	0.0254083	0.337553	0.0043441	NA	NA	NA	NA	0.047619	0.299559	0	0.0114109	0.0972574	NA	0.0972574	NA	NA	NA	NA	NA	NA	NA	NA
F_0647	1101:11323:7911__T593__S_1192	Fungi	Ascomycota	Leotiomycetes	Helotiales	0	0	0	-	-	-	-	-	-	Others_Unknown	0	0	608	0	0	0	0	0	608	0	608	0.000695589	0.0453721	0.324895	0.202434	0.074184	0.350554	0.222222	0.00577715	NA	NA	NA	NA	0.235492	0.235492	NA	NA	NA	NA	NA	NA	NA	NA	NA
F_0648	1104:19694:15515__T593__S_0405	Fungi	Glomeromycota	Glomeromycetes	Glomerales	Glomeraceae	Rhizophagus	Rhizophagus_intraradices	Arbuscular_Mycorrhizal	9	Symbiotroph	NULL	NULL	Highly_Probable	Arbuscular_Mycorrhizal	11	17	60	387	0	132	0	0	475	132	607	0.0147484	0.030853	0.392405	0.00756972	0.0356083	0.354244	0	0.0301499	0.0136054	0.242291	0	0.00118567	0.0181589	0.0152845	0.0296567	0.166667	0.0338721	0.33469	0.37603	0	0	0.0399879	0.0559454
F_0649	1101:11215:9579__T604__S_0613	Fungi	Ascomycota	0	0	0	0	0	-	-	-	-	-	-	Others_Unknown	0	162	186	220	0	38	0	0	568	38	606	0.0314494	0.0344828	0.443038	0.035102	0.0534125	0.557196	0.0555556	0.154536	0	0.193833	0	0	0.142619	0.190159	0	NA	NA	NA	NA	0.375	0.214419	0.580187	0.624644
F_0650	2106:24842:22574__T593__S_1053	Fungi	Ascomycota	0	0	0	0	0	-	-	-	-	-	-	Others_Unknown	0	0	0	0	0	0	521	82	0	603	603	0.000589041	0.00907441	0.278481	0.00311118	NA	NA	NA	NA	0.0170068	0.202643	0	0.00102605	0.00353232	NA	0.00353232	NA	NA	NA	NA	NA	NA	NA	NA
F_0651	1101:19529:12633__T593__S_0679	Fungi	Glomeromycota	Glomeromycetes	Glomerales	Glomeraceae	Glomus	0	Arbuscular_Mycorrhizal	9	Symbiotroph	NULL	NULL	Highly_Probable	Arbuscular_Mycorrhizal	0	3	0	489	6	105	0	0	492	111	603	0.0083483	0.0254083	0.345992	0.00435472	0.0207715	0.280443	0	0.00901474	0.0204082	0.22467	0	0.00395646	0.0140853	0.00939691	0.0187736	NA	NA	NA	NA	0	0	0.210547	0.39035
F_0652	1113:12333:4902__T604__S_1080	Fungi	Glomeromycota	Glomeromycetes	Glomerales	Glomeraceae	Rhizophagus	0	Arbuscular_Mycorrhizal	9	Symbiotroph	NULL	NULL	Highly_Probable	Arbuscular_Mycorrhizal	0	0	0	0	0	0	0	602	0	602	602	0.00139036	0.0181488	0.278481	0.000497884	NA	NA	NA	NA	0.0340136	0.198238	0	0.00289827	0.0437623	NA	0.0437623	NA	NA	NA	NA	NA	NA	NA	NA
F_0653	1108:13613:14661__T604__S_1460	Fungi	Ascomycota	Sordariomycetes	0	0	0	0	-	-	-	-	-	-	Others_Unknown	0	0	0	0	601	0	0	0	0	601	601	0.00115014	0.0108893	0.316456	0.00760925	NA	NA	NA	NA	0.0204082	0.259912	0	0.00290531	0.0896515	NA	0.0896515	NA	NA	NA	NA	NA	NA	NA	NA
F_0654	2110:4053:12705__T593__S_0483	Fungi	Basidiomycota	Agaricomycetes	Agaricales	0	0	0	-	-	-	-	-	-	Others_Unknown	267	4	0	330	0	0	0	0	601	0	601	0.000627965	0.00725953	0.299578	0.00444733	0.0118694	0.291513	0	0.00510119	NA	NA	NA	NA	0	0	NA	0	0	0.0389583	0.0638686	0	0	0.210547	0.39035
F_0655	1103:12954:14594__T593__S_0120	Fungi	Basidiomycota	Agaricomycetes	Agaricales	Omphalotaceae	Rhodocollybia	Rhodocollybia_butyracea	Undefined_Saprotroph	13	Saprotroph	Agaricoid	NULL	Probable	Saprotroph	561	0	1	39	0	0	0	0	601	0	601	0.00253232	0.00725953	0.333333	0.00514284	0.0118694	0.369004	0	0.0211477	NA	NA	NA	NA	0.00996003	0.00996003	NA	0.0555556	0.00871595	0.215005	0.264947	NA	NA	NA	NA
F_0656	2101:10383:5125__T604__S_0273	Fungi	Basidiomycota	Agaricomycetes	Thelephorales	Thelephoraceae	0	0	-	-	-	-	-	-	Others_Unknown	0	0	0	0	0	601	0	0	0	601	601	0	0	0.236287	0.00013273	NA	NA	NA	NA	0	0.127753	0	0	0	NA	0	NA	NA	NA	NA	NA	NA	NA	NA
F_0657	1109:10806:19211__T604__S_1110	Fungi	Glomeromycota	Glomeromycetes	Glomerales	Glomeraceae	0	0	Arbuscular_Mycorrhizal	9	Symbiotroph	NULL	NULL	Highly_Probable	Arbuscular_Mycorrhizal	263	0	0	0	0	0	0	338	263	338	601	0.0164838	0.0326679	0.367089	0.00590382	0.0148368	0.287823	0	0.00447353	0.0408163	0.246696	0	0.00296253	0.0737007	0.0788958	0.0685055	0.222222	0.0788958	0.405172	0.431306	NA	NA	NA	NA
F_0658	1110:15297:6803__T593__S_0199	Fungi	Basidiomycota	Agaricomycetes	Thelephorales	Thelephoraceae	Tomentella	0	Ectomycorrhizal	13	Symbiotroph	Resupinate	NULL	Highly_Probable	Ectomycorrhizal	600	0	0	0	0	0	0	0	600	0	600	0.000263888	0.00544465	0.278481	0.00391877	0.00890208	0.254613	0	0.00190381	NA	NA	NA	NA	0.0325553	0.0325553	NA	0.111111	0.0325553	0.226632	0.296496	NA	NA	NA	NA
F_0659	2108:13581:22095__T593__S_0433	Fungi	Ascomycota	Dothideomycetes	Capnodiales	Cladosporiaceae	Cladosporium	0	Endophyte-Plant_Pathogen	13	Pathotroph	NULL	NULL	Possible	Plant_Pathogen	28	205	144	98	35	65	19	5	475	124	599	0.173756	0.105263	0.658228	0.112769	0.127596	0.763838	0.111111	0.27155	0.047619	0.409692	0	0.057178	0.109582	0.181162	0.0380023	0.166667	0.103217	0.391555	0.551919	0.375	0.262427	0.655156	0.792974
F_0660	2103:21709:8636__T604__S_1288	Fungi	Basidiomycota	Agaricomycetes	Hymenochaetales	Hymenochaetaceae	Coltriciella	0	Ectomycorrhizal	13	Symbiotroph	Polyporoid	NULL	Probable	Ectomycorrhizal	0	0	0	0	596	0	0	0	0	596	596	0.00255297	0.0344828	0.333333	0.0252599	NA	NA	NA	NA	0.0646258	0.295154	0.0666667	0.00684486	0.190478	NA	0.190478	NA	NA	NA	NA	NA	NA	NA	NA
F_0661	1108:7105:19137__T604__S_1065	Fungi	Basidiomycota	Agaricomycetes	0	0	0	0	-	-	-	-	-	-	Others_Unknown	0	0	0	0	0	0	0	595	0	595	595	0.000585247	0.00907441	0.270042	0.000338608	NA	NA	NA	NA	0.0170068	0.189427	0	0.00111573	0.0228731	NA	0.0228731	NA	NA	NA	NA	NA	NA	NA	NA
F_0662	1114:18709:11638__T593__S_0783	Fungi	Ascomycota	0	0	0	0	0	-	-	-	-	-	-	Others_Unknown	0	0	0	0	0	32	520	42	0	594	594	0.00251221	0.00907441	0.337553	0.00304099	NA	NA	NA	NA	0.0170068	0.295154	0	0.00608182	0.0116136	NA	0.0116136	NA	NA	NA	NA	NA	NA	NA	NA
F_0663	1110:10237:22294__T604__S_0308	Fungi	Basidiomycota	Agaricomycetes	Russulales	Russulaceae	Lactarius	0	Ectomycorrhizal	13	Symbiotroph	Agaricoid	NULL	Highly_Probable	Ectomycorrhizal	0	0	0	0	0	593	0	0	0	593	593	0	0	0.236287	0.00013273	NA	NA	NA	NA	0	0.127753	0	0	0	NA	0	NA	NA	NA	NA	NA	NA	NA	NA
F_0664	1108:20858:17624__T593__S_1258	Fungi	Ascomycota	0	0	0	0	0	-	-	-	-	-	-	Others_Unknown	0	0	539	0	0	53	0	0	539	53	592	0.00107657	0.0145191	0.295359	0.00194906	0.0178042	0.180812	0	0	0.00340136	0.211454	0	0.000612933	0.00736886	0	0.0147377	NA	NA	NA	NA	NA	NA	NA	NA
F_0665	1101:23014:21220__T593__S_0782	Fungi	Basidiomycota	Agaricomycetes	Russulales	Russulaceae	0	0	Ectomycorrhizal	9	Symbiotroph	Agaricoid,_Corticioid,_Gasteroid,_Pleurotoid,_or_Secotioid	NULL	Probable	Ectomycorrhizal	0	0	0	0	0	0	589	0	0	589	589	1.92e-05	0.00181488	0.257384	0.000269589	NA	NA	NA	NA	0.00340136	0.162996	0	4.47e-05	0.00279931	NA	0.00279931	NA	NA	NA	NA	NA	NA	NA	NA
F_0666	1103:20560:25539__T604__S_0071	Fungi	Ascomycota	0	0	0	0	0	-	-	-	-	-	-	Others_Unknown	0	0	0	0	23	565	0	0	0	588	588	0.0123795	0.0145191	0.379747	0.00746413	NA	NA	NA	NA	0.0272109	0.378855	0	0.0347983	0.0512353	NA	0.0512353	NA	NA	NA	NA	NA	NA	NA	NA
F_0667	1101:24145:4392__T593__S_1420	Fungi	Basidiomycota	Agaricomycetes	Russulales	Russulaceae	Russula	0	Ectomycorrhizal	13	Symbiotroph	Agaricoid	NULL	Highly_Probable	Ectomycorrhizal	0	0	587	0	0	0	0	0	587	0	587	0.000220082	0.00907441	0.303797	0.0473839	0.0148368	0.302583	0.0555556	0.00185518	NA	NA	NA	NA	0.0701901	0.0701901	NA	NA	NA	NA	NA	NA	NA	NA	NA
F_0668	1101:10872:24763__T604__S_1043	Fungi	Glomeromycota	Glomeromycetes	Glomerales	Glomeraceae	0	0	Arbuscular_Mycorrhizal	9	Symbiotroph	NULL	NULL	Highly_Probable	Arbuscular_Mycorrhizal	0	0	0	0	0	56	0	531	0	587	587	0.00913	0.0399274	0.375527	0.00366216	NA	NA	NA	NA	0.0748299	0.365639	0	0.0218218	0.100825	NA	0.100825	NA	NA	NA	NA	NA	NA	NA	NA
F_0669	1110:13488:9831__T593__S_1351	Fungi	Ascomycota	0	0	0	0	0	-	-	-	-	-	-	Others_Unknown	0	0	586	0	0	0	0	0	586	0	586	0	0	0	4.13e-06	0	0	0	0	NA	NA	NA	NA	0	0	NA	NA	NA	NA	NA	NA	NA	NA	NA
F_0670	1108:18588:12407__T604__S_1418	Fungi	Ascomycota	Leotiomycetes	Rhytismatales	Rhytismataceae	0	0	-	-	-	-	-	-	Others_Unknown	0	0	0	0	586	0	0	0	0	586	586	0.000468758	0.0235935	0.295359	0.0248051	NA	NA	NA	NA	0.0442177	0.22467	0.0666667	0.00133162	0.0395933	NA	0.0395933	NA	NA	NA	NA	NA	NA	NA	NA
F_0671	1101:21548:11265__T593__S_1154	Fungi	Ascomycota	Leotiomycetes	Rhytismatales	0	0	0	-	-	-	-	-	-	Others_Unknown	0	0	585	0	0	0	0	0	585	0	585	0	0.00362976	0.299578	0.0283534	0.00593472	0.298893	0.0555556	0	NA	NA	NA	NA	0	0	NA	NA	NA	NA	NA	NA	NA	NA	NA
F_0672	1108:12466:7006__T604__S_1222	Fungi	Basidiomycota	Agaricomycetes	Thelephorales	Thelephoraceae	0	0	-	-	-	-	-	-	Others_Unknown	0	0	0	0	292	292	0	0	0	584	584	0.00857363	0.0235935	0.35865	0.0106827	NA	NA	NA	NA	0.0442177	0.339207	0	0.025611	0.0684184	NA	0.0684184	NA	NA	NA	NA	NA	NA	NA	NA
F_0673	1111:20437:8782__T604__S_1224	Fungi	Basidiomycota	Agaricomycetes	Russulales	Russulaceae	Russula	0	Ectomycorrhizal	13	Symbiotroph	Agaricoid	NULL	Highly_Probable	Ectomycorrhizal	0	0	0	3	576	0	0	0	3	576	579	0.000251583	0.00362976	0.2827	0.00189243	0	0.180812	0	0	0.00340136	0.193833	0	0.000209251	0.00289222	0	0.00578444	NA	NA	NA	NA	NA	NA	NA	NA
F_0674	1101:14439:10834__T604__S_1483	Fungi	Ascomycota	0	0	0	0	0	-	-	-	-	-	-	Others_Unknown	0	0	0	0	578	0	0	0	0	578	578	0.00372546	0.0490018	0.341772	0.0343876	NA	NA	NA	NA	0.0918367	0.312775	0.0666667	0.0101722	0.3078	NA	0.3078	NA	NA	NA	NA	NA	NA	NA	NA
F_0675	2108:20699:21572__T593__S_0349	Fungi	Basidiomycota	Agaricomycetes	Thelephorales	Thelephoraceae	0	0	-	-	-	-	-	-	Others_Unknown	578	0	0	0	0	0	0	0	578	0	578	7.19e-05	0.00181488	0.261603	0.00100698	0.00296736	0.221402	0	0.000534476	NA	NA	NA	NA	0.00767607	0.00767607	NA	0.0555556	0.00767607	0.139902	0.169687	NA	NA	NA	NA
F_0676	1113:8494:12525__T593__S_0692	Fungi	Basidiomycota	Agaricomycetes	Cantharellales	Ceratobasidiaceae	0	0	-	-	-	-	-	-	Others_Unknown	0	0	0	576	0	0	0	0	576	0	576	0.000104373	0.00362976	0.185654	4.31e-05	0.00593472	0.166052	0	0.000508566	NA	NA	NA	NA	0.00278453	0.00278453	NA	NA	NA	NA	NA	NA	NA	NA	NA
F_0677	1102:11670:24438__T604__S_0212	Fungi	Basidiomycota	Agaricomycetes	Boletales	Boletaceae	0	0	-	-	-	-	-	-	Others_Unknown	0	0	0	0	0	574	0	0	0	574	574	0	0.00181488	0.236287	0.000267229	NA	NA	NA	NA	0.00340136	0.127753	0	0	0	NA	0	NA	NA	NA	NA	NA	NA	NA	NA
F_0678	1105:17207:9730__T604__S_1213	Fungi	Ascomycota	Eurotiomycetes	Chaetothyriales	Herpotrichiellaceae	Cladophialophora	0	Undefined_Saprotroph	13	Saprotroph	Facultative_Yeast	NULL	Probable	Saprotroph	0	0	0	0	298	190	85	0	0	573	573	0.0320714	0.0508167	0.43038	0.0250022	NA	NA	NA	NA	0.0952381	0.471366	0.0666667	0.0932175	0.236942	NA	0.236942	NA	NA	NA	NA	NA	NA	NA	NA
F_0679	2111:11616:21464__T593__S_0760	Fungi	Basidiomycota	Agaricomycetes	Agaricales	0	0	0	-	-	-	-	-	-	Others_Unknown	0	0	0	573	0	0	0	0	573	0	573	0	0.00181488	0.223629	0.000120932	0.00296736	0.177122	0	0	NA	NA	NA	NA	0	0	NA	NA	NA	NA	NA	NA	NA	NA	NA
F_0680	1101:14718:24201__T604__S_0266	Fungi	Basidiomycota	Agaricomycetes	Russulales	Russulaceae	Russula	0	Ectomycorrhizal	13	Symbiotroph	Agaricoid	NULL	Highly_Probable	Ectomycorrhizal	0	0	0	0	0	571	0	0	0	571	571	0.000213498	0.00725953	0.28692	0.00233014	NA	NA	NA	NA	0.0136054	0.207048	0	0.000557051	0.0143124	NA	0.0143124	NA	NA	NA	NA	NA	NA	NA	NA
F_0681	1106:26751:11615__T593__S_0005	Fungi	Basidiomycota	Agaricomycetes	Thelephorales	Thelephoraceae	Tomentella	0	Ectomycorrhizal	13	Symbiotroph	Resupinate	NULL	Highly_Probable	Ectomycorrhizal	569	0	0	2	0	0	0	0	571	0	571	0.00381911	0.0108893	0.295359	0.00488799	0.0178042	0.287823	0	0.0201479	NA	NA	NA	NA	0.038924	0.038924	NA	0.222222	0.0778481	0.328959	0.424333	NA	NA	NA	NA
F_0682	1105:5588:19777__T593__S_0852	Fungi	Glomeromycota	Glomeromycetes	Glomerales	Glomeraceae	0	0	Arbuscular_Mycorrhizal	9	Symbiotroph	NULL	NULL	Highly_Probable	Arbuscular_Mycorrhizal	41	0	2	0	0	0	527	1	43	528	571	0.0123959	0.0435572	0.379747	0.0135903	0.0267062	0.284133	0	0.00454685	0.047619	0.268722	0.0666667	0.00361551	0.0460678	0.0305008	0.0616349	0.277778	0.0610016	0.383334	0.398432	NA	NA	NA	NA
F_0683	1111:8083:4996__T593__S_0108	Fungi	Basidiomycota	Agaricomycetes	Thelephorales	Thelephoraceae	Tomentella	0	Ectomycorrhizal	13	Symbiotroph	Resupinate	NULL	Highly_Probable	Ectomycorrhizal	570	0	0	0	0	0	0	0	570	0	570	0	0	0.270042	0.00170779	0	0.232472	0	0	NA	NA	NA	NA	0	0	NA	0	0	0.115387	0.206656	NA	NA	NA	NA
F_0684	2102:12945:5867__T604__S_1196	Fungi	Ascomycota	Eurotiomycetes	Chaetothyriales	Herpotrichiellaceae	Cladophialophora	0	Undefined_Saprotroph	13	Saprotroph	Facultative_Yeast	NULL	Probable	Saprotroph	0	0	0	0	568	0	0	0	0	568	568	0.00065858	0.0181488	0.299578	0.0192724	NA	NA	NA	NA	0.0340136	0.237885	0.0666667	0.00178623	0.0468713	NA	0.0468713	NA	NA	NA	NA	NA	NA	NA	NA
F_0685	2106:8646:17489__T604__S_0131	Fungi	Basidiomycota	Agaricomycetes	0	0	0	0	-	-	-	-	-	-	Others_Unknown	0	0	0	0	0	568	0	0	0	568	568	0.000532032	0.00362976	0.28692	0.00100639	NA	NA	NA	NA	0.00680272	0.211454	0	0.00140061	0.0423199	NA	0.0423199	NA	NA	NA	NA	NA	NA	NA	NA
F_0686	1101:16247:3157__T604__S_0402	Fungi	Basidiomycota	Agaricomycetes	Agaricales	Inocybaceae	Inocybe	0	Ectomycorrhizal	13	Symbiotroph	Agaricoid	NULL	Highly_Probable	Ectomycorrhizal	0	567	0	0	0	0	0	0	567	0	567	0	0	0.253165	0.000669548	0	0.199262	0	0	NA	NA	NA	NA	0	0	NA	NA	NA	NA	NA	0	0	0.0944469	0.119542
F_0687	1101:10499:3663__T604__S_0742	Fungi	Ascomycota	Leotiomycetes	Helotiales	0	0	0	-	-	-	-	-	-	Others_Unknown	6	84	276	63	97	39	0	0	429	136	565	0.0714511	0.0798548	0.518987	0.12917	0.0830861	0.527675	0.111111	0.100977	0.0510204	0.343612	0	0.0311566	0.132763	0.154127	0.0900359	0	0	0.0389583	0.0638686	0.125	0.0688381	0.377676	0.588175
F_0688	1105:10304:17849__T593__S_0824	Fungi	Basidiomycota	Agaricomycetes	Agaricales	Cortinariaceae	0	0	-	-	-	-	-	-	Others_Unknown	0	0	0	0	0	0	563	0	0	563	563	0	0	0.253165	0.000312652	NA	NA	NA	NA	0	0.15859	0	0	0	NA	0	NA	NA	NA	NA	NA	NA	NA	NA
F_0689	1104:21445:4230__T604__S_0745	Fungi	Basidiomycota	Tremellomycetes	Trichosporonales	Trichosporonaceae	Trichosporon	0	Animal_Pathogen	13	Pathotroph	NULL	NULL	Probable	Others_Unknown	71	186	165	103	15	22	0	0	525	37	562	0.147995	0.0907441	0.649789	0.0975103	0.121662	0.785978	0.111111	0.30045	0.0272109	0.396476	0	0.0388428	0.146616	0.173113	0.093621	0.333333	0.252276	0.568057	0.6788	0.4375	0.344538	0.754165	0.843889
F_0690	1108:6588:11044__T593__S_1227	Fungi	Basidiomycota	Agaricomycetes	Agaricales	Entolomataceae	Clitopilus	0	Undefined_Saprotroph	13	Saprotroph	Agaricoid	NULL	Probable	Saprotroph	0	3	3	0	38	266	238	13	6	555	561	0.0729999	0.0453721	0.544304	0.0253024	0.00296736	0.261993	0	0.00181267	0.0782313	0.612335	0.0666667	0.143554	0.0463682	0	0.0695522	NA	NA	NA	NA	0	0	0.210547	0.39035
F_0691	1102:11360:22167__T604__S_0485	Fungi	Ascomycota	Leotiomycetes	Helotiales	Hyaloscyphaceae	Lachnum	0	Undefined_Saprotroph	13	Saprotroph	NULL	NULL	Probable	Saprotroph	0	560	0	0	0	0	0	0	560	0	560	0.000603119	0.0127042	0.299578	0.012768	0.0207715	0.295203	0	0.00436547	NA	NA	NA	NA	0.124201	0.124201	NA	NA	NA	NA	NA	0.25	0.124201	0.492194	0.652231
F_0692	1101:16459:1820__T604__S_1271	Fungi	Ascomycota	0	0	0	0	0	-	-	-	-	-	-	Others_Unknown	0	0	0	0	558	0	0	0	0	558	558	9.85e-05	0.0108893	0.278481	0.0078051	NA	NA	NA	NA	0.0204082	0.193833	0	0.000259776	0.00771709	NA	0.00771709	NA	NA	NA	NA	NA	NA	NA	NA
F_0693	1103:21471:19433__T593__S_0565	Fungi	Basidiomycota	Agaricomycetes	Russulales	Russulaceae	Lactarius	0	Ectomycorrhizal	13	Symbiotroph	Agaricoid	NULL	Highly_Probable	Ectomycorrhizal	22	247	55	124	110	0	0	0	448	110	558	0.0111609	0.0526316	0.388186	0.0484021	0.074184	0.450185	0.0555556	0.0539049	0.0102041	0.167401	0	0	0.0238445	0.0298057	0	0.111111	0.0266021	0.20414	0.269362	0.125	0.0803457	0.4191	0.623514
F_0694	1104:19565:8346__T593__S_0050	Fungi	Basidiomycota	Agaricomycetes	Russulales	Russulaceae	Russula	0	Ectomycorrhizal	13	Symbiotroph	Agaricoid	NULL	Highly_Probable	Ectomycorrhizal	558	0	0	0	0	0	0	0	558	0	558	0.00160159	0.0272232	0.324895	0.0209707	0.0445104	0.346863	0	0.0121701	NA	NA	NA	NA	0.191821	0.191821	NA	0.277778	0.191821	0.627581	0.731162	NA	NA	NA	NA
F_0695	1101:12322:14819__T604__S_0099	Fungi	Ascomycota	Sordariomycetes	Hypocreales	Nectriaceae	0	0	Undefined_Saprotroph	7	Saprotroph	Mold	NULL	Possible	Saprotroph	0	11	3	0	0	468	0	75	14	543	557	0.0188543	0.0453721	0.409283	0.0152993	0.00593472	0.261993	0	0.000596432	0.0748299	0.348018	0	0.0252636	0.0997399	0	0.19948	NA	NA	NA	NA	0	0	0.210547	0.39035
F_0696	1101:6124:15347__T604__S_0802	Fungi	Basidiomycota	Agaricomycetes	0	0	0	0	-	-	-	-	-	-	Others_Unknown	0	0	0	0	0	0	0	555	0	555	555	0.0017567	0.0235935	0.316456	0.00206469	NA	NA	NA	NA	0.0442177	0.264317	0	0.00410178	0.0929787	NA	0.0929787	NA	NA	NA	NA	NA	NA	NA	NA
F_0697	1103:15329:8203__T593__S_0344	Fungi	Glomeromycota	Glomeromycetes	Glomerales	Glomeraceae	0	0	Arbuscular_Mycorrhizal	9	Symbiotroph	NULL	NULL	Highly_Probable	Arbuscular_Mycorrhizal	331	0	224	0	0	0	0	0	555	0	555	0.0137995	0.0508167	0.405063	0.0395458	0.0830861	0.560886	0.0555556	0.111039	NA	NA	NA	NA	0.394849	0.394849	NA	0.388889	0.290894	0.690948	0.785758	NA	NA	NA	NA
F_0698	1105:5261:18557__T593__S_0226	Fungi	Glomeromycota	Glomeromycetes	Glomerales	Glomeraceae	0	0	Arbuscular_Mycorrhizal	9	Symbiotroph	NULL	NULL	Highly_Probable	Arbuscular_Mycorrhizal	432	9	29	0	85	0	0	0	470	85	555	0.0161321	0.0508167	0.421941	0.0247402	0.0771513	0.501845	0	0.0711966	0.00340136	0.193833	0	0.00024452	0.101464	0.131635	0.0109508	0.666667	0.381847	0.760306	0.777139	0	0	0.210547	0.39035
F_0699	2102:11859:17626__T604__S_0004	Fungi	Basidiomycota	Agaricomycetes	0	0	0	0	-	-	-	-	-	-	Others_Unknown	0	0	0	0	0	554	0	0	0	554	554	0	0	0.270042	0.000601118	NA	NA	NA	NA	0	0.185022	0	0	0	NA	0	NA	NA	NA	NA	NA	NA	NA	NA
F_0700	1106:13836:2347__T604__S_0855	Fungi	Ascomycota	0	0	0	0	0	-	-	-	-	-	-	Others_Unknown	0	0	0	0	0	0	0	553	0	553	553	0.00339388	0.0199637	0.324895	0.00125533	NA	NA	NA	NA	0.037415	0.277533	0	0.00785538	0.172696	NA	0.172696	NA	NA	NA	NA	NA	NA	NA	NA
F_0701	1103:15471:24382__T593__S_1117	Fungi	Ascomycota	Sordariomycetes	0	0	0	0	-	-	-	-	-	-	Others_Unknown	0	0	0	0	0	0	553	0	0	553	553	0	0.0127042	0.261603	0.00320793	NA	NA	NA	NA	0.0238095	0.167401	0	0	0	NA	0	NA	NA	NA	NA	NA	NA	NA	NA
F_0702	1114:20147:3115__T593__S_0852	Fungi	Glomeromycota	Glomeromycetes	Glomerales	Glomeraceae	0	0	Arbuscular_Mycorrhizal	9	Symbiotroph	NULL	NULL	Highly_Probable	Arbuscular_Mycorrhizal	0	0	0	0	0	0	553	0	0	553	553	0.00125932	0.0235935	0.316456	0.00759627	NA	NA	NA	NA	0.0442177	0.259912	0.0666667	0.00300693	0.178246	NA	0.178246	NA	NA	NA	NA	NA	NA	NA	NA
F_0703	1110:28746:14576__T593__S_0911	Fungi	Ascomycota	Leotiomycetes	Helotiales	0	0	0	-	-	-	-	-	-	Others_Unknown	0	0	0	0	0	68	484	0	0	552	552	0.00245355	0.0326679	0.333333	0.0130754	NA	NA	NA	NA	0.0612245	0.286344	0.0666667	0.00610423	0.0478231	NA	0.0478231	NA	NA	NA	NA	NA	NA	NA	NA
F_0704	2114:5216:10345__T593__S_0714	Fungi	Basidiomycota	Agaricomycetes	Boletales	Boletaceae	0	0	-	-	-	-	-	-	Others_Unknown	0	0	0	550	0	0	0	0	550	0	550	0	0	0.261603	0.00112378	0	0.221402	0	0	NA	NA	NA	NA	0	0	NA	NA	NA	NA	NA	NA	NA	NA	NA
F_0705	2101:21245:27328__T604__S_0684	Fungi	Glomeromycota	Glomeromycetes	Glomerales	Glomeraceae	0	0	Arbuscular_Mycorrhizal	9	Symbiotroph	NULL	NULL	Highly_Probable	Arbuscular_Mycorrhizal	318	123	46	63	0	0	0	0	550	0	550	0.00361597	0.0381125	0.320675	0.0112991	0.0623145	0.343173	0	0.0254915	NA	NA	NA	NA	0.0344966	0.0344966	NA	0.333333	0.125323	0.475926	0.482808	0.0625	0.0049546	0.139668	0.152277
F_0706	1101:13776:16287__T593__S_0567	Fungi	Ascomycota	Leotiomycetes	Helotiales	0	0	0	-	-	-	-	-	-	Others_Unknown	38	0	0	511	0	0	0	0	549	0	549	0.00292763	0.0254083	0.312236	0.0160668	0.041543	0.324723	0	0.023456	NA	NA	NA	NA	0.0525473	0.0525473	NA	0.0555556	0.00783703	0.0899612	0.121675	NA	NA	NA	NA
F_0707	1107:14174:14732__T604__S_1057	Fungi	Glomeromycota	Glomeromycetes	Glomerales	Glomeraceae	Glomus	0	Arbuscular_Mycorrhizal	9	Symbiotroph	NULL	NULL	Highly_Probable	Arbuscular_Mycorrhizal	0	0	0	0	0	205	0	344	0	549	549	0.00828638	0.0344828	0.375527	0.00507323	NA	NA	NA	NA	0.0646258	0.365639	0	0.020191	0.0575182	NA	0.0575182	NA	NA	NA	NA	NA	NA	NA	NA
F_0708	1114:28516:11083__T593__S_0672	Fungi	Glomeromycota	Glomeromycetes	Glomerales	Glomeraceae	Glomus	0	Arbuscular_Mycorrhizal	9	Symbiotroph	NULL	NULL	Highly_Probable	Arbuscular_Mycorrhizal	0	6	0	412	0	128	0	0	418	128	546	0.00565686	0.0163339	0.35443	0.00462961	0.0148368	0.276753	0	0.00674229	0.0102041	0.242291	0	0.0013949	0.0151221	0.00474354	0.0358791	NA	NA	NA	NA	0	0	0.210547	0.39035
F_0709	2108:26162:13201__T593__S_0204	Fungi	Basidiomycota	Agaricomycetes	Atheliales	Atheliaceae	Amphinema	0	Ectomycorrhizal	13	Symbiotroph	Resupinate	NULL	Highly_Probable	Ectomycorrhizal	519	0	0	24	0	0	0	0	543	0	543	0.00737349	0.0435572	0.362869	0.0287032	0.0712166	0.439114	0	0.0576524	NA	NA	NA	NA	0.139777	0.139777	NA	0.388889	0.267279	0.673951	0.758043	NA	NA	NA	NA
F_0710	1101:20333:26284__T604__S_0577	Fungi	Basidiomycota	Agaricomycetes	Cantharellales	Cantharellaceae	Craterellus	0	Ectomycorrhizal	13	Symbiotroph	Agaricoid	NULL	Highly_Probable	Ectomycorrhizal	0	541	0	0	0	0	0	0	541	0	541	4.18e-05	0.00181488	0.261603	0.00230183	0.00296736	0.221402	0	0.000313869	NA	NA	NA	NA	0.0100305	0.0100305	NA	NA	NA	NA	NA	0.0625	0.0100305	0.14579	0.227673
F_0711	1101:17926:10668__T593__S_0751	Fungi	Ascomycota	Leotiomycetes	Helotiales	0	0	0	-	-	-	-	-	-	Others_Unknown	170	199	0	171	0	0	0	0	540	0	540	0.00298789	0.0181488	0.320675	0.00707184	0.0296736	0.343173	0	0.0242567	NA	NA	NA	NA	0.0267194	0.0267194	NA	0.166667	0.0500209	0.37625	0.435522	0.1875	0.0272015	0.209147	0.188789
F_0712	1103:25974:8003__T604__S_0602	Fungi	Basidiomycota	Agaricomycetes	Sebacinales	Sebacinaceae	Sebacina	0	Ectomycorrhizal-Orchid_Mycorrhizal-Root_Associated_Biotroph	13	Symbiotroph	NULL	NULL	Possible	Ectomycorrhizal	0	498	0	40	0	1	0	0	538	1	539	0.00448325	0.00907441	0.337553	0.0100497	0.0118694	0.328413	0	0.00858595	0	0.162996	0	0	0.0139845	0.0209767	0	NA	NA	NA	NA	0.0625	0.0419534	0.330811	0.558486
F_0713	1101:14927:4781__T604__S_0955	Fungi	Glomeromycota	Glomeromycetes	Glomerales	Glomeraceae	0	0	Arbuscular_Mycorrhizal	9	Symbiotroph	NULL	NULL	Highly_Probable	Arbuscular_Mycorrhizal	0	0	0	0	0	0	0	536	0	536	536	0.00434061	0.0471869	0.333333	0.00319849	NA	NA	NA	NA	0.0884354	0.290749	0	0.0100366	0.237722	NA	0.237722	NA	NA	NA	NA	NA	NA	NA	NA
F_0714	1101:10736:6509__T604__S_1143	Fungi	Ascomycota	Sordariomycetes	0	0	0	0	-	-	-	-	-	-	Others_Unknown	0	0	0	0	0	0	0	535	0	535	535	0.00375455	0.0453721	0.324895	0.00341676	NA	NA	NA	NA	0.085034	0.277533	0	0.00876964	0.216056	NA	0.216056	NA	NA	NA	NA	NA	NA	NA	NA
F_0715	2103:15162:15302__T593__S_0659	Fungi	Glomeromycota	Glomeromycetes	Glomerales	Glomeraceae	Glomus	0	Arbuscular_Mycorrhizal	9	Symbiotroph	NULL	NULL	Highly_Probable	Arbuscular_Mycorrhizal	147	73	0	188	0	120	0	7	408	127	535	0.0152161	0.0344828	0.413502	0.0102721	0.0237389	0.317343	0	0.00919611	0.0340136	0.312775	0	0.00748115	0.0282879	0.0099011	0.055868	0.111111	0.0297033	0.351676	0.394427	0	0	0.0944469	0.119542
F_0716	1112:3689:18217__T604__S_0982	Fungi	Basidiomycota	Agaricomycetes	Russulales	Russulaceae	Lactarius	Lactarius_hatsudake	Ectomycorrhizal	13	Symbiotroph	Agaricoid	NULL	Highly_Probable	Ectomycorrhizal	0	0	0	0	0	0	0	534	0	534	534	0	0.00181488	0.236287	8.49e-05	NA	NA	NA	NA	0.00340136	0.145374	0	0	0	NA	0	NA	NA	NA	NA	NA	NA	NA	NA
F_0717	2114:9157:16008__T593__S_0806	Fungi	Basidiomycota	Agaricomycetes	Russulales	Russulaceae	Russula	0	Ectomycorrhizal	13	Symbiotroph	Agaricoid	NULL	Highly_Probable	Ectomycorrhizal	0	0	0	0	0	0	401	132	0	533	533	0.000413509	0.00544465	0.28692	0.0015963	NA	NA	NA	NA	0.0102041	0.215859	0	0.000997389	0.0111325	NA	0.0111325	NA	NA	NA	NA	NA	NA	NA	NA
F_0718	1101:18915:3910__T604__S_1418	Fungi	Basidiomycota	Agaricomycetes	Russulales	Russulaceae	Russula	0	Ectomycorrhizal	13	Symbiotroph	Agaricoid	NULL	Highly_Probable	Ectomycorrhizal	0	0	0	0	532	0	0	0	0	532	532	0	0	0.270042	0.00130252	NA	NA	NA	NA	0	0.185022	0	0	0	NA	0	NA	NA	NA	NA	NA	NA	NA	NA
F_0719	2107:11515:15576__T604__S_0859	Fungi	Basidiomycota	Agaricomycetes	Agaricales	Agaricaceae	0	0	-	-	-	-	-	-	Others_Unknown	0	0	0	0	0	0	0	531	0	531	531	0.000146536	0.00181488	0.278481	0.000283157	NA	NA	NA	NA	0.00340136	0.198238	0	0.000352205	0.00717204	NA	0.00717204	NA	NA	NA	NA	NA	NA	NA	NA
F_0720	1106:24473:9208__T593__S_1430	Fungi	Basidiomycota	Agaricomycetes	Agaricales	Amanitaceae	Amanita	Amanita_fulva	Ectomycorrhizal	13	Symbiotroph	Agaricoid	NULL	Highly_Probable	Ectomycorrhizal	1	0	529	0	0	0	0	0	530	0	530	0.000595034	0.0145191	0.316456	0.0760972	0.0237389	0.335793	0.0555556	0.0048572	NA	NA	NA	NA	0	0	NA	0	0	0.0839822	0.110908	NA	NA	NA	NA
F_0721	1112:14461:19742__T604__S_1448	Fungi	Ascomycota	0	0	0	0	0	-	-	-	-	-	-	Others_Unknown	0	0	0	0	459	0	69	0	0	528	528	0.00102296	0.00362976	0.308017	0.0028239	NA	NA	NA	NA	0.00680272	0.242291	0	0.00262631	0.0052319	NA	0.0052319	NA	NA	NA	NA	NA	NA	NA	NA
F_0722	2111:17134:19002__T593__S_1430	Fungi	Ascomycota	Leotiomycetes	0	Myxotrichaceae	Oidiodendron	0	Ericoid_Mycorrhizal	13	Pathotroph-Symbiotroph	Dark_Septate_Endophyte	NULL	Probable	Ericoid_Mycorrhizal	3	32	174	128	191	0	0	0	337	191	528	0.03561	0.0852995	0.459916	0.177008	0.0890208	0.453875	0.166667	0.0561668	0.0544218	0.281938	0.0666667	0.00560948	0.0529555	0.0273816	0.155251	0	0	0.034041	0.0560819	0	0	0.115031	0.203547
F_0723	1102:14420:8036__T604__S_0726	Fungi	Basidiomycota	Agaricomycetes	Agaricales	Tricholomataceae	Mycena	0	Undefined_Saprotroph	13	Saprotroph	NULL	NULL	Probable	Saprotroph	0	528	0	0	0	0	0	0	528	0	528	0.000358273	0.00544465	0.295359	0.00762577	0.00890208	0.284133	0	0.00284762	NA	NA	NA	NA	0.0774725	0.0774725	NA	NA	NA	NA	NA	0.125	0.0774725	0.367963	0.583865
F_0724	1101:9220:10304__T604__S_1072	Fungi	Ascomycota	Eurotiomycetes	Chaetothyriales	Herpotrichiellaceae	0	0	-	-	-	-	-	-	Others_Unknown	0	0	0	0	0	0	0	527	0	527	527	0.000739076	0.00907441	0.291139	0.000556285	NA	NA	NA	NA	0.0170068	0.220264	0	0.00173875	0.036166	NA	0.036166	NA	NA	NA	NA	NA	NA	NA	NA
F_0725	2106:18300:15260__T604__S_0947	Fungi	Glomeromycota	Glomeromycetes	Glomerales	Glomeraceae	0	0	Arbuscular_Mycorrhizal	9	Symbiotroph	NULL	NULL	Highly_Probable	Arbuscular_Mycorrhizal	0	0	0	0	0	0	20	507	0	527	527	0.0380014	0.0943739	0.421941	0.00870648	NA	NA	NA	NA	0.176871	0.453744	0.0666667	0.0894068	0.381796	NA	0.381796	NA	NA	NA	NA	NA	NA	NA	NA
F_0726	2102:22434:8272__T604__S_1360	Fungi	Basidiomycota	Agaricomycetes	Agaricales	Cortinariaceae	Cortinarius	0	Ectomycorrhizal	13	Symbiotroph	NULL	NULL	Highly_Probable	Ectomycorrhizal	0	0	0	0	524	0	0	0	0	524	524	0.000152328	0.00181488	0.2827	0.00202339	NA	NA	NA	NA	0.00340136	0.202643	0	0.000384592	0.0104638	NA	0.0104638	NA	NA	NA	NA	NA	NA	NA	NA
F_0727	1101:3742:20163__T593__S_0289	Fungi	Basidiomycota	Agaricomycetes	Agaricales	Tricholomataceae	Mycena	Mycena_pura	Undefined_Saprotroph	13	Saprotroph	NULL	NULL	Probable	Saprotroph	88	0	0	436	0	0	0	0	524	0	524	0.000424739	0.00907441	0.291139	0.00804106	0.0148368	0.280443	0	0.00301191	NA	NA	NA	NA	0.0111145	0.0111145	NA	0.0555556	0.0222289	0.246409	0.377328	NA	NA	NA	NA
F_0728	1101:22345:14281__T604__S_0181	Fungi	Ascomycota	0	0	0	0	0	-	-	-	-	-	-	Others_Unknown	0	0	0	0	0	449	74	0	0	523	523	0.00269611	0.0181488	0.333333	0.00476883	NA	NA	NA	NA	0.0340136	0.295154	0	0.00717767	0.0443735	NA	0.0443735	NA	NA	NA	NA	NA	NA	NA	NA
F_0729	2103:8397:12221__T593__S_0618	Fungi	Ascomycota	Leotiomycetes	Helotiales	0	Phialocephala	Phialocephala_fortinii	Undefined_Endophyte	13	Pathotroph-Symbiotroph	Dark_Septate_Endophyte	NULL	Highly_Probable	Endophyte	96	0	0	426	0	0	0	0	522	0	522	0.00207812	0.0235935	0.316456	0.0142752	0.0385757	0.332103	0	0.0161395	NA	NA	NA	NA	0.0322256	0.0322256	NA	0.166667	0.0555101	0.324718	0.409904	NA	NA	NA	NA
F_0730	1109:13625:8335__T593__S_0746	Fungi	Basidiomycota	Agaricomycetes	Thelephorales	Thelephoraceae	Tomentella	0	Ectomycorrhizal	13	Symbiotroph	Resupinate	NULL	Highly_Probable	Ectomycorrhizal	0	0	0	522	0	0	0	0	522	0	522	0.000208155	0.00544465	0.274262	0.00271653	0.00890208	0.243542	0	0.0016049	NA	NA	NA	NA	0.0130952	0.0130952	NA	NA	NA	NA	NA	NA	NA	NA	NA
F_0731	1112:25476:7672__T604__S_0088	Fungi	Glomeromycota	Glomeromycetes	Glomerales	Glomeraceae	0	0	Arbuscular_Mycorrhizal	9	Symbiotroph	NULL	NULL	Highly_Probable	Arbuscular_Mycorrhizal	0	0	0	0	0	521	0	0	0	521	521	0.000638071	0.0108893	0.303797	0.00291711	NA	NA	NA	NA	0.0204082	0.237885	0	0.00160352	0.0427733	NA	0.0427733	NA	NA	NA	NA	NA	NA	NA	NA
F_0732	1112:27387:20951__T593__S_0077	Fungi	Basidiomycota	Agaricomycetes	Atheliales	Atheliaceae	Tylospora	Tylospora_fibrillosa	Ectomycorrhizal	13	Symbiotroph	Resupinate	NULL	Highly_Probable	Ectomycorrhizal	519	0	0	0	0	0	0	0	519	0	519	0.00146302	0.0290381	0.320675	0.0204191	0.0474777	0.339483	0	0.011129	NA	NA	NA	NA	0.181986	0.181986	NA	0.277778	0.181986	0.580695	0.69038	NA	NA	NA	NA
F_0733	1106:19715:14881__T593__S_0133	Fungi	Ascomycota	0	0	0	0	0	-	-	-	-	-	-	Others_Unknown	518	0	0	0	0	0	0	0	518	0	518	0.0014739	0.0145191	0.316456	0.00925038	0.0237389	0.332103	0	0.0110543	NA	NA	NA	NA	0.16773	0.16773	NA	0.277778	0.16773	0.575272	0.639468	NA	NA	NA	NA
F_0734	1101:8555:23229__T593__S_0567	Fungi	Basidiomycota	Agaricomycetes	Agaricales	Cortinariaceae	Cortinarius	0	Ectomycorrhizal	13	Symbiotroph	NULL	NULL	Highly_Probable	Ectomycorrhizal	0	102	0	416	0	0	0	0	518	0	518	0.00153996	0.0108893	0.316456	0.0108024	0.0178042	0.332103	0	0.0120316	NA	NA	NA	NA	0.0280679	0.0280679	NA	NA	NA	NA	NA	0.0625	0.0419534	0.330811	0.558486
F_0735	1101:15559:19328__T593__S_1267	Fungi	Basidiomycota	Agaricomycetes	Agaricales	Tricholomataceae	Flagelloscypha	Flagelloscypha_minutissima	Undefined_Saprotroph	13	Saprotroph	NULL	NULL	Probable	Saprotroph	134	0	384	0	0	0	0	0	518	0	518	0.000108368	0.00362976	0.253165	0.000471338	0.00593472	0.206642	0	0.000936212	NA	NA	NA	NA	0	0	NA	0	0	0.0474339	0.0611305	NA	NA	NA	NA
F_0736	1102:8193:18640__T593__S_1234	Fungi	0	0	Mortierellales	Mortierellaceae	Mortierella	0	Undefined_Saprotroph	13	Saprotroph	NULL	NULL	Probable	Saprotroph	81	23	250	99	39	24	0	0	453	63	516	0.145171	0.121597	0.632911	0.23502	0.151335	0.678967	0.222222	0.209255	0.0510204	0.436123	0	0.0705944	0.151684	0.150716	0.153619	0.277778	0.186705	0.628475	0.724063	0.125	0.0129176	0.188049	0.189397
F_0737	2102:16798:19898__T604__S_0955	Fungi	Ascomycota	0	0	0	0	0	-	-	-	-	-	-	Others_Unknown	0	0	0	0	0	0	0	516	0	516	516	0.00117948	0.0181488	0.303797	0.001368	NA	NA	NA	NA	0.0340136	0.237885	0	0.00273038	0.0601479	NA	0.0601479	NA	NA	NA	NA	NA	NA	NA	NA
F_0738	1101:13503:18674__T593__S_0468	Fungi	Basidiomycota	Agaricomycetes	Agaricales	Amanitaceae	Amanita	Amanita_spissa	Ectomycorrhizal	13	Symbiotroph	Agaricoid	NULL	Highly_Probable	Ectomycorrhizal	0	0	0	515	0	0	0	0	515	0	515	0	0.00181488	0.257384	0.0029118	0.00296736	0.214022	0	0	NA	NA	NA	NA	0	0	NA	NA	NA	NA	NA	NA	NA	NA	NA
F_0739	1101:12966:24285__T593__S_0557	Fungi	Basidiomycota	Agaricomycetes	Agaricales	Cortinariaceae	Cortinarius	Cortinarius_armillatus	Ectomycorrhizal	13	Symbiotroph	NULL	NULL	Highly_Probable	Ectomycorrhizal	0	0	0	515	0	0	0	0	515	0	515	0.0001013	0.00181488	0.261603	0.00147949	0.00296736	0.217712	0	0.00090744	NA	NA	NA	NA	0.00856069	0.00856069	NA	NA	NA	NA	NA	NA	NA	NA	NA
F_0740	1106:8376:23576__T593__S_1297	Fungi	Basidiomycota	Agaricomycetes	Agaricales	Tricholomataceae	Mycena	0	Undefined_Saprotroph	13	Saprotroph	NULL	NULL	Probable	Saprotroph	0	0	515	0	0	0	0	0	515	0	515	0.000298285	0.00362976	0.320675	0.0208049	0.00593472	0.335793	0	0.00233048	NA	NA	NA	NA	0.071502	0.071502	NA	NA	NA	NA	NA	NA	NA	NA	NA
F_0741	1102:16528:9396__T593__S_1281	Fungi	Glomeromycota	Glomeromycetes	Glomerales	Glomeraceae	0	0	Arbuscular_Mycorrhizal	9	Symbiotroph	NULL	NULL	Highly_Probable	Arbuscular_Mycorrhizal	73	0	30	162	0	244	6	0	265	250	515	0.0388212	0.0381125	0.413502	0.00933002	0.0296736	0.328413	0	0.0529833	0.0340136	0.299559	0	0.00612952	0.0324253	0.0357344	0.0274616	0.111111	0.0404572	0.203108	0.279406	NA	NA	NA	NA
F_0742	2114:5108:17227__T593__S_0456	Fungi	Glomeromycota	Glomeromycetes	Glomerales	Glomeraceae	0	0	Arbuscular_Mycorrhizal	9	Symbiotroph	NULL	NULL	Highly_Probable	Arbuscular_Mycorrhizal	60	293	0	106	0	0	0	56	459	56	515	0.0122672	0.0471869	0.388186	0.0274054	0.0712166	0.402214	0	0.0344611	0.00340136	0.193833	0	7.59e-05	0.0363143	0.0478564	0.00168806	0.166667	0.0659429	0.370716	0.421562	0.1875	0.0763382	0.433281	0.540993
F_0743	1101:12139:17216__T593__S_1134	Fungi	Ascomycota	Sordariomycetes	0	0	0	0	-	-	-	-	-	-	Others_Unknown	0	0	0	0	0	0	514	0	0	514	514	0.00218076	0.0598911	0.324895	0.0264616	NA	NA	NA	NA	0.112245	0.277533	0.2	0.00515073	0.294121	NA	0.294121	NA	NA	NA	NA	NA	NA	NA	NA
F_0744	1109:18479:13436__T593__S_0459	Fungi	Ascomycota	Leotiomycetes	Helotiales	Leotiaceae	Leotia	0	Undefined_Saprotroph	13	Saprotroph	NULL	NULL	Probable	Saprotroph	0	170	0	343	0	0	0	0	513	0	513	0.00161162	0.0145191	0.312236	0.0112567	0.0237389	0.321033	0	0.013427	NA	NA	NA	NA	0.0401489	0.0401489	NA	NA	NA	NA	NA	0.125	0.0613646	0.381612	0.57851
F_0745	1103:23327:14093__T604__S_0927	Fungi	Ascomycota	Leotiomycetes	0	0	0	0	-	-	-	-	-	-	Others_Unknown	0	0	0	0	0	0	0	512	0	512	512	0.000149822	0.00725953	0.270042	0.00025897	NA	NA	NA	NA	0.0136054	0.180617	0	0.000347609	0.00904802	NA	0.00904802	NA	NA	NA	NA	NA	NA	NA	NA
F_0746	2101:22788:17030__T593__S_1367	Fungi	Basidiomycota	Agaricomycetes	Agaricales	Cortinariaceae	Cortinarius	0	Ectomycorrhizal	13	Symbiotroph	NULL	NULL	Highly_Probable	Ectomycorrhizal	0	0	511	0	0	0	0	0	511	0	511	0	0.00181488	0.299578	0.0189019	0.00296736	0.298893	0	0	NA	NA	NA	NA	0	0	NA	NA	NA	NA	NA	NA	NA	NA	NA
F_0747	1106:3813:10810__T593__S_1288	Fungi	Basidiomycota	Agaricomycetes	Sebacinales	Sebacinaceae	Sebacina	0	Ectomycorrhizal-Orchid_Mycorrhizal-Root_Associated_Biotroph	13	Symbiotroph	NULL	NULL	Possible	Ectomycorrhizal	0	90	421	0	0	0	0	0	511	0	511	0.000177328	0.00362976	0.308017	0.0191703	0.00593472	0.309963	0	0.00149921	NA	NA	NA	NA	0	0	NA	NA	NA	NA	NA	0	0	0.0455667	0.0569064
F_0748	1107:9037:15125__T593__S_0998	Fungi	Basidiomycota	Agaricomycetes	Agaricales	Tricholomataceae	0	0	-	-	-	-	-	-	Others_Unknown	0	0	0	0	0	0	509	0	0	509	509	0.000158096	0.00544465	0.291139	0.00305219	NA	NA	NA	NA	0.0102041	0.215859	0	0.000375673	0.0213721	NA	0.0213721	NA	NA	NA	NA	NA	NA	NA	NA
F_0749	1103:18094:23957__T604__S_0699	Fungi	Basidiomycota	Agaricomycetes	Russulales	Russulaceae	Russula	0	Ectomycorrhizal	13	Symbiotroph	Agaricoid	NULL	Highly_Probable	Ectomycorrhizal	0	1	0	507	0	0	0	0	508	0	508	0.000373486	0.00544465	0.2827	0.00308405	0.00890208	0.254613	0	0.00331606	NA	NA	NA	NA	0.00322794	0.00322794	NA	NA	NA	NA	NA	0	0	0.0944469	0.119542
F_0750	2101:25016:7024__T593__S_0528	Fungi	Basidiomycota	Agaricomycetes	Russulales	Russulaceae	Russula	0	Ectomycorrhizal	13	Symbiotroph	Agaricoid	NULL	Highly_Probable	Ectomycorrhizal	0	31	0	474	0	0	0	0	505	0	505	0.00118035	0.00907441	0.312236	0.00686655	0.0148368	0.317343	0	0.0103658	NA	NA	NA	NA	0.0124545	0.0124545	NA	NA	NA	NA	NA	0.0625	0.0184531	0.310228	0.454529
F_0751	1101:11341:11687__T593__S_0650	Fungi	Ascomycota	Sordariomycetes	Hypocreales	Nectriaceae	Ilyonectria	0	Plant_Pathogen	13	Pathotroph	NULL	NULL	Probable	Plant_Pathogen	0	301	0	203	0	0	0	0	504	0	504	0.0136234	0.061706	0.35865	0.0359715	0.10089	0.431734	0.0555556	0.10971	NA	NA	NA	NA	0.354212	0.354212	NA	NA	NA	NA	NA	0.5625	0.510252	0.803221	0.893157
F_0752	2106:21707:19407__T604__S_1071	Fungi	Basidiomycota	Agaricomycetes	Agaricales	0	0	0	-	-	-	-	-	-	Others_Unknown	0	0	0	0	0	0	63	441	0	504	504	4.67e-05	0.00181488	0.265823	0.000448921	NA	NA	NA	NA	0.00340136	0.176211	0	0.000108147	0	NA	0	NA	NA	NA	NA	NA	NA	NA	NA
F_0753	1101:12143:6155__T604__S_1530	Fungi	Basidiomycota	Agaricomycetes	0	0	0	0	-	-	-	-	-	-	Others_Unknown	0	0	0	0	502	0	0	0	0	502	502	0.00061988	0.0235935	0.299578	0.0138995	NA	NA	NA	NA	0.0442177	0.23348	0	0.00171336	0.0470628	NA	0.0470628	NA	NA	NA	NA	NA	NA	NA	NA
F_0754	1101:18763:26259__T593__S_0134	Fungi	Glomeromycota	Glomeromycetes	Glomerales	Glomeraceae	0	0	Arbuscular_Mycorrhizal	9	Symbiotroph	NULL	NULL	Highly_Probable	Arbuscular_Mycorrhizal	200	178	96	19	9	0	0	0	493	9	502	0.037663	0.0744102	0.476793	0.0554568	0.115727	0.690037	0.0555556	0.210215	0.00340136	0.171806	0	0.000155436	0.143728	0.178288	0.00548426	0.666667	0.46265	0.848906	0.854286	0.1875	0.0644569	0.433248	0.519916
F_0755	2103:11444:20651__T593__S_0099	Fungi	Glomeromycota	Glomeromycetes	Glomerales	Glomeraceae	Rhizophagus	Rhizophagus_intraradices	Arbuscular_Mycorrhizal	9	Symbiotroph	NULL	NULL	Highly_Probable	Arbuscular_Mycorrhizal	421	0	61	0	20	0	0	0	482	20	502	0.00730143	0.0381125	0.345992	0.0160963	0.0563798	0.321033	0	0.024664	0.00340136	0.189427	0	0.000177489	0.064407	0.0935708	0.00607944	0.333333	0.121416	0.485731	0.490355	NA	NA	NA	NA
F_0756	1101:12869:17247__T604__S_0389	Fungi	Ascomycota	Sordariomycetes	0	0	0	0	-	-	-	-	-	-	Others_Unknown	72	62	0	104	63	150	2	48	238	263	501	0.270386	0.0980036	0.662447	0.0333175	0.074184	0.531365	0	0.18099	0.0952381	0.577093	0	0.200712	0.140806	0.160528	0.126015	0.277778	0.108019	0.313185	0.388461	0.25	0.152606	0.569581	0.714063
F_0757	1105:20202:8181__T593__S_0942	Fungi	Ascomycota	0	0	0	0	0	-	-	-	-	-	-	Others_Unknown	0	0	0	0	0	0	500	0	0	500	500	0.000152104	0.00725953	0.2827	0.00286342	NA	NA	NA	NA	0.0136054	0.202643	0	0.000357317	0.02009	NA	0.02009	NA	NA	NA	NA	NA	NA	NA	NA
F_0758	1104:20184:23241__T604__S_0289	Fungi	Ascomycota	Eurotiomycetes	Chaetothyriales	Herpotrichiellaceae	Cladophialophora	0	Undefined_Saprotroph	13	Saprotroph	Facultative_Yeast	NULL	Probable	Saprotroph	0	0	0	0	52	332	6	110	0	500	500	0.0249653	0.0381125	0.43038	0.00942735	NA	NA	NA	NA	0.0714286	0.471366	0	0.0648047	0.0742448	NA	0.0742448	NA	NA	NA	NA	NA	NA	NA	NA
F_0759	1101:23379:14288__T593__S_0482	Fungi	Basidiomycota	Agaricomycetes	Agaricales	Tricholomataceae	Singerocybe	0	-	-	-	-	-	-	Others_Unknown	0	0	0	500	0	0	0	0	500	0	500	0	0	0.244726	0.000529149	0	0.195572	0	0	NA	NA	NA	NA	0	0	NA	NA	NA	NA	NA	NA	NA	NA	NA
F_0760	1104:15590:6369__T593__S_0229	Fungi	Basidiomycota	Agaricomycetes	Atheliales	Atheliaceae	0	0	-	-	-	-	-	-	Others_Unknown	500	0	0	0	0	0	0	0	500	0	500	9.66e-05	0.00362976	0.274262	0.00369402	0.00593472	0.243542	0	0.000715114	NA	NA	NA	NA	0.011424	0.011424	NA	0.0555556	0.011424	0.164801	0.250267	NA	NA	NA	NA
F_0761	2105:6134:7368__T593__S_1481	Fungi	Ascomycota	Leotiomycetes	0	Myxotrichaceae	Oidiodendron	0	Ericoid_Mycorrhizal	13	Pathotroph-Symbiotroph	Dark_Septate_Endophyte	NULL	Probable	Ericoid_Mycorrhizal	0	2	495	0	2	0	0	0	497	2	499	0.00352029	0.0145191	0.35865	0.0530246	0.0207715	0.346863	0.0555556	0.00746092	0	0.185022	0	0	0.00324546	0.00486819	0	NA	NA	NA	NA	0	0	0.115031	0.203547
F_0762	1101:21976:17931__T604__S_0877	Fungi	Ascomycota	Eurotiomycetes	Chaetothyriales	Herpotrichiellaceae	Cladophialophora	0	Undefined_Saprotroph	13	Saprotroph	Facultative_Yeast	NULL	Probable	Saprotroph	0	0	0	0	0	0	0	497	0	497	497	0.00722783	0.0490018	0.333333	0.0028528	NA	NA	NA	NA	0.0918367	0.295154	0	0.0157905	0.322216	NA	0.322216	NA	NA	NA	NA	NA	NA	NA	NA
F_0763	2108:16460:8236__T593__S_0463	Fungi	Basidiomycota	Agaricomycetes	Thelephorales	Thelephoraceae	Tomentella	0	Ectomycorrhizal	13	Symbiotroph	Resupinate	NULL	Highly_Probable	Ectomycorrhizal	0	0	0	497	0	0	0	0	497	0	497	0.000208155	0.00181488	0.274262	0.0016547	0.00296736	0.243542	0	0.0016049	NA	NA	NA	NA	0.0130952	0.0130952	NA	NA	NA	NA	NA	NA	NA	NA	NA
F_0764	1108:24597:15800__T593__S_1141	Fungi	Ascomycota	Eurotiomycetes	Chaetothyriales	Herpotrichiellaceae	Cladophialophora	Cladophialophora_sp._KO-groupE_2014	Undefined_Saprotroph	13	Saprotroph	Facultative_Yeast	NULL	Probable	Saprotroph	46	50	68	111	34	6	128	53	275	221	496	0.166336	0.0852995	0.607595	0.0300052	0.074184	0.542435	0	0.129876	0.0714286	0.471366	0	0.110801	0.0700706	0.0780956	0.0620455	0.111111	0.0297033	0.351676	0.394427	0.1875	0.0451471	0.338971	0.456346
F_0765	2109:23455:12770__T604__S_0786	Fungi	Ascomycota	Eurotiomycetes	Chaetothyriales	Herpotrichiellaceae	Cladophialophora	0	Undefined_Saprotroph	13	Saprotroph	Facultative_Yeast	NULL	Probable	Saprotroph	0	0	0	0	0	0	0	496	0	496	496	0.000707397	0.0127042	0.299578	0.00106715	NA	NA	NA	NA	0.0238095	0.237885	0	0.00167885	0.0402355	NA	0.0402355	NA	NA	NA	NA	NA	NA	NA	NA
F_0766	1103:20179:20238__T593__S_1127	Fungi	Ascomycota	Leotiomycetes	Helotiales	Dermateaceae	0	0	-	-	-	-	-	-	Others_Unknown	0	0	0	0	0	0	493	0	0	493	493	0.00159645	0.0326679	0.320675	0.0127019	NA	NA	NA	NA	0.0612245	0.268722	0.0666667	0.00382485	0.222089	NA	0.222089	NA	NA	NA	NA	NA	NA	NA	NA
F_0767	1109:10688:16381__T593__S_0382	Fungi	Basidiomycota	Agaricomycetes	Russulales	Russulaceae	Russula	0	Ectomycorrhizal	13	Symbiotroph	Agaricoid	NULL	Highly_Probable	Ectomycorrhizal	493	0	0	0	0	0	0	0	493	0	493	0	0	0.270042	0.00114737	0	0.228782	0	0	NA	NA	NA	NA	0	0	NA	0	0	0.128148	0.202159	NA	NA	NA	NA
F_0768	1104:11812:11861__T593__S_0683	Fungi	Ascomycota	Sordariomycetes	Hypocreales	Nectriaceae	0	0	Undefined_Saprotroph	7	Saprotroph	Mold	NULL	Possible	Saprotroph	0	91	10	391	0	0	0	0	492	0	492	0.0273318	0.0598911	0.409283	0.025165	0.0979228	0.575646	0	0.208151	NA	NA	NA	NA	0.209482	0.209482	NA	NA	NA	NA	NA	0.375	0.306637	0.654651	0.798492
F_0769	1101:9652:21026__T604__S_0148	Fungi	Glomeromycota	Glomeromycetes	Glomerales	Glomeraceae	0	0	Arbuscular_Mycorrhizal	9	Symbiotroph	NULL	NULL	Highly_Probable	Arbuscular_Mycorrhizal	20	100	91	3	2	276	0	0	214	278	492	0.0806833	0.0852995	0.552743	0.0429744	0.0682493	0.583026	0.0555556	0.127804	0.0782313	0.361233	0	0.0335422	0.188155	0.180127	0.204211	0.111111	0.0224259	0.188176	0.252421	0.25	0.164045	0.564904	0.714063
F_0770	1102:19803:25901__T604__S_1054	Fungi	Glomeromycota	Glomeromycetes	Glomerales	Glomeraceae	Rhizophagus	0	Arbuscular_Mycorrhizal	9	Symbiotroph	NULL	NULL	Highly_Probable	Arbuscular_Mycorrhizal	0	0	0	0	0	159	174	159	0	492	492	0.0341321	0.0544465	0.451477	0.0109711	NA	NA	NA	NA	0.102041	0.519824	0.0666667	0.0805567	0.134015	NA	0.134015	NA	NA	NA	NA	NA	NA	NA	NA
F_0771	1107:15215:24053__T593__S_1222	Fungi	Glomeromycota	Glomeromycetes	Diversisporales	Acaulosporaceae	Acaulospora	0	Arbuscular_Mycorrhizal	13	Symbiotroph	NULL	NULL	Highly_Probable	Arbuscular_Mycorrhizal	0	0	197	0	190	104	0	0	197	294	491	0.00890872	0.0199637	0.371308	0.00680638	0.00593472	0.195572	0	0.000248071	0.0272109	0.339207	0	0.0151047	0.0338254	0.00506477	0.0482058	NA	NA	NA	NA	NA	NA	NA	NA
F_0772	1103:14267:3066__T593__S_0656	Fungi	Glomeromycota	Glomeromycetes	Glomerales	Glomeraceae	0	0	Arbuscular_Mycorrhizal	9	Symbiotroph	NULL	NULL	Highly_Probable	Arbuscular_Mycorrhizal	3	88	0	268	5	29	56	42	359	132	491	0.0258277	0.0417423	0.472574	0.00943089	0.0296736	0.291513	0	0.00957905	0.0408163	0.436123	0	0.0251812	0.0163078	0.00635223	0.0237745	0	0	0.133797	0.202657	0.0625	0.00416495	0.117632	0.13043
F_0773	1111:9140:14706__T604__S_0265	Fungi	Basidiomycota	Agaricomycetes	Russulales	Russulaceae	Russula	0	Ectomycorrhizal	13	Symbiotroph	Agaricoid	NULL	Highly_Probable	Ectomycorrhizal	0	0	0	0	0	489	0	0	0	489	489	8.26e-05	0.00907441	0.278481	0.00355362	NA	NA	NA	NA	0.0170068	0.198238	0	0.00022505	0.00557402	NA	0.00557402	NA	NA	NA	NA	NA	NA	NA	NA
F_0774	1107:13425:16323__T593__S_1014	Fungi	Glomeromycota	Glomeromycetes	Glomerales	Glomeraceae	0	0	Arbuscular_Mycorrhizal	9	Symbiotroph	NULL	NULL	Highly_Probable	Arbuscular_Mycorrhizal	0	0	0	45	97	2	342	0	45	441	486	0.00446947	0.0199637	0.345992	0.00567375	0.00296736	0.199262	0	0.000152684	0.0306122	0.290749	0	0.00830521	0.0151658	0.0019972	0.0195553	NA	NA	NA	NA	NA	NA	NA	NA
F_0775	1103:17069:14337__T604__S_0840	Fungi	Ascomycota	Leotiomycetes	Helotiales	0	0	0	-	-	-	-	-	-	Others_Unknown	0	0	0	0	0	0	0	484	0	484	484	0.00355821	0.030853	0.312236	0.00135679	NA	NA	NA	NA	0.0578231	0.255507	0	0.00774993	0.175777	NA	0.175777	NA	NA	NA	NA	NA	NA	NA	NA
F_0776	1101:10365:20404__T593__S_0556	Fungi	Basidiomycota	Agaricomycetes	Agaricales	Amanitaceae	Amanita	0	Ectomycorrhizal	13	Symbiotroph	Agaricoid	NULL	Highly_Probable	Ectomycorrhizal	21	0	19	340	104	0	0	0	380	104	484	0.0224682	0.0290381	0.443038	0.0248022	0.0148368	0.446494	0	0.0307788	0.0340136	0.264317	0	0.00328139	0.0423555	0.0228523	0.100865	0.111111	0.0287809	0.264145	0.369574	NA	NA	NA	NA
F_0777	1101:11591:5674__T593__S_1348	Fungi	Glomeromycota	Glomeromycetes	0	0	0	0	Arbuscular_Mycorrhizal	3	Symbiotroph	NULL	NULL	Highly_Probable	Arbuscular_Mycorrhizal	0	163	247	74	0	0	0	0	484	0	484	0.00020598	0.0108893	0.265823	0.00206587	0.0178042	0.225092	0	0.0016568	NA	NA	NA	NA	0.00432099	0.00432099	NA	NA	NA	NA	NA	0.125	0.012963	0.214892	0.191224
F_0778	1101:23137:23852__T593__S_0550	Fungi	Ascomycota	0	0	0	0	0	-	-	-	-	-	-	Others_Unknown	0	0	201	281	0	0	0	0	482	0	482	0.00435403	0.0272232	0.350211	0.0816766	0.0445104	0.409594	0.111111	0.0352938	NA	NA	NA	NA	0.0519867	0.0519867	NA	NA	NA	NA	NA	NA	NA	NA	NA
F_0779	1102:11884:5373__T604__S_1066	Fungi	Basidiomycota	Geminibasidiomycetes	Geminibasidiales	Geminibasidiaceae	Geminibasidium	0	Undefined_Saprotroph	13	Saprotroph	NULL	NULL	Probable	Saprotroph	0	0	0	0	0	0	0	481	0	481	481	0.000924489	0.0145191	0.274262	0.00039288	NA	NA	NA	NA	0.0272109	0.198238	0	0.00211785	0.0466699	NA	0.0466699	NA	NA	NA	NA	NA	NA	NA	NA
F_0780	1114:9463:11822__T604__S_0829	Fungi	Glomeromycota	Glomeromycetes	Glomerales	Glomeraceae	Glomus	0	Arbuscular_Mycorrhizal	9	Symbiotroph	NULL	NULL	Highly_Probable	Arbuscular_Mycorrhizal	0	0	0	0	0	0	26	455	0	481	481	0.0104199	0.0598911	0.35865	0.00314658	NA	NA	NA	NA	0.112245	0.339207	0	0.0234968	0.180434	NA	0.180434	NA	NA	NA	NA	NA	NA	NA	NA
F_0781	1103:13922:6642__T604__S_0817	Fungi	0	0	Mortierellales	Mortierellaceae	Mortierella	0	Undefined_Saprotroph	13	Saprotroph	NULL	NULL	Probable	Saprotroph	131	11	71	48	0	137	0	82	261	219	480	0.220307	0.107078	0.649789	0.0691846	0.103858	0.819188	0.0555556	0.379634	0.0782313	0.356828	0	0.0274915	0.178455	0.218715	0.0979345	0.388889	0.342489	0.70633	0.816583	0.0625	0.0228561	0.288379	0.449107
F_0782	1101:10501:23880__T593__S_0669	Fungi	0	0	0	0	0	0	-	-	-	-	-	-	Others_Unknown	0	290	0	187	0	0	0	0	477	0	477	0.00383996	0.0163339	0.333333	0.00796378	0.0267062	0.372694	0	0.0319873	NA	NA	NA	NA	0.0790401	0.0790401	NA	NA	NA	NA	NA	0	0	0.210547	0.39035
F_0783	1114:15124:18607__T593__S_0758	Fungi	Ascomycota	Leotiomycetes	Helotiales	Helotiaceae	Hymenoscyphus	Hymenoscyphus_monotropae	Undefined_Saprotroph	13	Saprotroph	NULL	NULL	Probable	Saprotroph	0	0	0	477	0	0	0	0	477	0	477	0	0.0108893	0.261603	0.00787589	0.0178042	0.221402	0	0	NA	NA	NA	NA	0	0	NA	NA	NA	NA	NA	NA	NA	NA	NA
F_0784	1109:22526:17063__T593__S_0928	Fungi	Glomeromycota	Glomeromycetes	Glomerales	Glomeraceae	0	0	Arbuscular_Mycorrhizal	9	Symbiotroph	NULL	NULL	Highly_Probable	Arbuscular_Mycorrhizal	0	0	0	0	0	0	475	0	0	475	475	0.00421009	0.0725953	0.333333	0.0271276	NA	NA	NA	NA	0.136054	0.295154	0.2	0.00980257	0.614523	NA	0.614523	NA	NA	NA	NA	NA	NA	NA	NA
F_0785	1104:13408:21360__T604__S_0689	Fungi	Basidiomycota	Agaricomycetes	Sebacinales	Sebacinaceae	Sebacina	0	Ectomycorrhizal-Orchid_Mycorrhizal-Root_Associated_Biotroph	13	Symbiotroph	NULL	NULL	Possible	Ectomycorrhizal	245	229	0	0	0	0	0	0	474	0	474	0.00454136	0.0381125	0.341772	0.0325082	0.0623145	0.387454	0.0555556	0.0347831	NA	NA	NA	NA	0.125026	0.125026	NA	0.166667	0.0378281	0.212912	0.281095	0.3125	0.212223	0.571074	0.714063
F_0786	1101:19466:12977__T604__S_0166	Fungi	Basidiomycota	Agaricomycetes	Sebacinales	Sebacinaceae	Sebacina	0	Ectomycorrhizal-Orchid_Mycorrhizal-Root_Associated_Biotroph	13	Symbiotroph	NULL	NULL	Possible	Ectomycorrhizal	0	0	0	0	27	445	0	0	0	472	472	0.00350369	0.00725953	0.329114	0.00269412	NA	NA	NA	NA	0.0136054	0.281938	0	0.0101997	0.0317585	NA	0.0317585	NA	NA	NA	NA	NA	NA	NA	NA
F_0787	1101:21472:8805__T604__S_0234	Fungi	Basidiomycota	0	0	0	0	0	-	-	-	-	-	-	Others_Unknown	0	0	0	0	0	471	0	0	0	471	471	0.000473155	0.00362976	0.299578	0.00131668	NA	NA	NA	NA	0.00680272	0.23348	0	0.00111089	0.0281551	NA	0.0281551	NA	NA	NA	NA	NA	NA	NA	NA
F_0788	2107:10309:12435__T593__S_1233	Fungi	Basidiomycota	Agaricomycetes	Agaricales	Tricholomataceae	Mycena	0	Undefined_Saprotroph	13	Saprotroph	NULL	NULL	Probable	Saprotroph	0	0	471	0	0	0	0	0	471	0	471	0	0	0.248945	0.000632973	0	0.195572	0	0	NA	NA	NA	NA	0	0	NA	NA	NA	NA	NA	NA	NA	NA	NA
F_0789	2102:9061:8096__T593__S_1197	Fungi	Basidiomycota	Agaricomycetes	Sebacinales	Sebacinaceae	Sebacina	0	Ectomycorrhizal-Orchid_Mycorrhizal-Root_Associated_Biotroph	13	Symbiotroph	NULL	NULL	Possible	Ectomycorrhizal	0	0	471	0	0	0	0	0	471	0	471	0	0	0.299578	0.00944977	0	0.298893	0	0	NA	NA	NA	NA	0	0	NA	NA	NA	NA	NA	NA	NA	NA	NA
F_0790	1101:6179:17931__T604__S_0917	Fungi	Ascomycota	Sordariomycetes	Diaporthales	0	0	0	-	-	-	-	-	-	Others_Unknown	0	0	0	0	0	0	0	470	0	470	470	0.00391642	0.030853	0.329114	0.00223576	NA	NA	NA	NA	0.0578231	0.281938	0	0.00907741	0.197285	NA	0.197285	NA	NA	NA	NA	NA	NA	NA	NA
F_0791	1101:15225:22152__T604__S_0319	Fungi	Basidiomycota	Agaricomycetes	Sebacinales	Sebacinaceae	Sebacina	0	Ectomycorrhizal-Orchid_Mycorrhizal-Root_Associated_Biotroph	13	Symbiotroph	NULL	NULL	Possible	Ectomycorrhizal	0	0	0	0	0	470	0	0	0	470	470	0.00309766	0.0145191	0.316456	0.00210362	NA	NA	NA	NA	0.0272109	0.264317	0	0.00814705	0.215549	NA	0.215549	NA	NA	NA	NA	NA	NA	NA	NA
F_0792	2104:7097:24518__T593__S_1100	Fungi	Glomeromycota	Glomeromycetes	Glomerales	Glomeraceae	0	0	Arbuscular_Mycorrhizal	9	Symbiotroph	NULL	NULL	Highly_Probable	Arbuscular_Mycorrhizal	0	0	0	0	4	52	414	0	0	470	470	0.0114523	0.0580762	0.388186	0.0235917	NA	NA	NA	NA	0.108844	0.387665	0.133333	0.0281728	0.119318	NA	0.119318	NA	NA	NA	NA	NA	NA	NA	NA
F_0793	1101:15771:15772__T593__S_0137	Fungi	Basidiomycota	Agaricomycetes	Thelephorales	Thelephoraceae	Tomentella	0	Ectomycorrhizal	13	Symbiotroph	Resupinate	NULL	Highly_Probable	Ectomycorrhizal	468	0	0	0	0	0	0	0	468	0	468	6.68e-05	0.00181488	0.274262	0.00197974	0.00296736	0.236162	0	0.000501454	NA	NA	NA	NA	0.00879573	0.00879573	NA	0.0555556	0.00879573	0.154463	0.231727	NA	NA	NA	NA
F_0794	1107:19758:5418__T604__S_1249	Fungi	Basidiomycota	Agaricomycetes	Agaricales	Cortinariaceae	0	0	-	-	-	-	-	-	Others_Unknown	0	0	0	0	467	0	0	0	0	467	467	0.000172943	0.00362976	0.291139	0.00564367	NA	NA	NA	NA	0.00680272	0.220264	0	0.000451596	0.0131541	NA	0.0131541	NA	NA	NA	NA	NA	NA	NA	NA
F_0795	1108:16022:6468__T593__S_1280	Fungi	Basidiomycota	Malasseziomycetes	Malasseziales	Malasseziaceae	Malassezia	0	Animal_Pathogen-Undefined_Saprotroph	13	Pathotroph-Saprotroph	Facultative_Yeast	NULL	Probable	Others_Unknown	2	0	151	186	29	0	69	29	339	127	466	0.0926178	0.0417423	0.518987	0.0311496	0.0296736	0.472325	0	0.0614472	0.0408163	0.352423	0	0.0297058	0.0626995	0.0935129	0.031886	0	0	0.115387	0.206656	NA	NA	NA	NA
F_0796	2109:11280:13770__T604__S_0941	Fungi	Ascomycota	0	0	0	0	0	-	-	-	-	-	-	Others_Unknown	0	0	0	0	0	0	202	263	0	465	465	0.0216071	0.0562613	0.396624	0.0109186	NA	NA	NA	NA	0.105442	0.405286	0.0666667	0.0505936	0.282795	NA	0.282795	NA	NA	NA	NA	NA	NA	NA	NA
F_0797	1105:17700:9903__T593__S_0430	Fungi	Ascomycota	Pezizomycetes	Pezizales	Tuberaceae	Tuber	0	Ectomycorrhizal	13	Symbiotroph	Gasteroid	Hypogeous	Highly_Probable	Ectomycorrhizal	0	0	0	465	0	0	0	0	465	0	465	0.000516287	0.00725953	0.278481	0.00240506	0.0118694	0.254613	0	0.00396104	NA	NA	NA	NA	0.0346424	0.0346424	NA	NA	NA	NA	NA	NA	NA	NA	NA
F_0798	2114:21801:17045__T593__S_1134	Fungi	Ascomycota	0	0	0	0	0	-	-	-	-	-	-	Others_Unknown	0	0	0	0	2	0	462	0	0	464	464	0.0053889	0.0598911	0.341772	0.0216296	NA	NA	NA	NA	0.112245	0.30837	0.133333	0.013248	0.225341	NA	0.225341	NA	NA	NA	NA	NA	NA	NA	NA
F_0799	1106:17063:15296__T604__S_0613	Fungi	Ascomycota	Pezizomycetes	Pezizales	Pezizaceae	Hydnobolites	0	Ectomycorrhizal	13	Symbiotroph	NULL	NULL	Highly_Probable	Ectomycorrhizal	148	316	0	0	0	0	0	0	464	0	464	0.00135756	0.00907441	0.299578	0.004373	0.0148368	0.291513	0	0.0100248	NA	NA	NA	NA	0.0234328	0.0234328	NA	0.111111	0.0429237	0.307978	0.411948	0.0625	0.00394187	0.0289347	0.0394038
F_0800	1102:5453:11476__T604__S_1116	Fungi	Ascomycota	Eurotiomycetes	Chaetothyriales	Herpotrichiellaceae	Cladophialophora	0	Undefined_Saprotroph	13	Saprotroph	Facultative_Yeast	NULL	Probable	Saprotroph	0	0	0	0	0	0	176	287	0	463	463	0.00142984	0.0108893	0.316456	0.0032038	NA	NA	NA	NA	0.0204082	0.259912	0	0.00337426	0.00993478	NA	0.00993478	NA	NA	NA	NA	NA	NA	NA	NA
F_0801	2104:23167:12811__T604__S_1335	Fungi	Basidiomycota	Agaricomycetes	0	0	0	0	-	-	-	-	-	-	Others_Unknown	0	0	0	0	463	0	0	0	0	463	463	0	0	0.270042	0.00232542	NA	NA	NA	NA	0	0.189427	0	0	0	NA	0	NA	NA	NA	NA	NA	NA	NA	NA
F_0802	1108:17547:3565__T604__S_1066	Fungi	Glomeromycota	Glomeromycetes	Glomerales	Glomeraceae	0	0	Arbuscular_Mycorrhizal	9	Symbiotroph	NULL	NULL	Highly_Probable	Arbuscular_Mycorrhizal	0	0	0	0	0	0	0	463	0	463	463	0.003815	0.0254083	0.299578	0.000709072	NA	NA	NA	NA	0.047619	0.237885	0	0.00847204	0.150319	NA	0.150319	NA	NA	NA	NA	NA	NA	NA	NA
F_0803	1101:12761:15068__T604__S_0074	Fungi	Ascomycota	Leotiomycetes	Helotiales	Dermateaceae	Pezicula	0	Endophyte-Plant_Pathogen-Undefined_Saprotroph	13	Pathotroph-Saprotroph	NULL	NULL	Probable	Endophyte	0	0	0	0	0	461	0	0	0	461	461	0	0.00544465	0.253165	0.000565134	NA	NA	NA	NA	0.0102041	0.14978	0	0	0	NA	0	NA	NA	NA	NA	NA	NA	NA	NA
F_0804	1108:23195:21279__T604__S_0288	Fungi	Basidiomycota	Agaricomycetes	Russulales	Russulaceae	0	0	Ectomycorrhizal	9	Symbiotroph	Agaricoid,_Corticioid,_Gasteroid,_Pleurotoid,_or_Secotioid	NULL	Probable	Ectomycorrhizal	0	0	0	0	0	461	0	0	0	461	461	0.000227978	0.00362976	0.28692	0.000966862	NA	NA	NA	NA	0.00680272	0.211454	0	0.000605237	0.0152196	NA	0.0152196	NA	NA	NA	NA	NA	NA	NA	NA
F_0805	1103:20529:22263__T593__S_0497	Fungi	Glomeromycota	Glomeromycetes	0	0	0	0	Arbuscular_Mycorrhizal	3	Symbiotroph	NULL	NULL	Highly_Probable	Arbuscular_Mycorrhizal	100	144	8	134	1	74	0	0	386	75	461	0.0196508	0.0381125	0.413502	0.0143555	0.0504451	0.405904	0	0.0511107	0.0102041	0.251101	0	0.00395366	0.0337916	0.0459386	0.00949768	0.111111	0.0205347	0.264419	0.294192	0.375	0.16053	0.591472	0.605651
F_0806	1109:13365:25552__T604__S_1042	Fungi	Ascomycota	Eurotiomycetes	Chaetothyriales	Herpotrichiellaceae	0	0	-	-	-	-	-	-	Others_Unknown	0	0	0	0	0	0	0	460	0	460	460	0.00154879	0.0199637	0.308017	0.0010931	NA	NA	NA	NA	0.037415	0.246696	0	0.00354196	0.0822781	NA	0.0822781	NA	NA	NA	NA	NA	NA	NA	NA
F_0807	1103:16474:11072__T604__S_0228	Fungi	Basidiomycota	Agaricomycetes	Agaricales	0	0	0	-	-	-	-	-	-	Others_Unknown	0	0	0	0	0	460	0	0	0	460	460	7.71e-05	0.00181488	0.278481	0.000748006	NA	NA	NA	NA	0.00340136	0.193833	0	0.000220563	0.00641274	NA	0.00641274	NA	NA	NA	NA	NA	NA	NA	NA
F_0808	1107:17092:10240__T593__S_0610	Fungi	Basidiomycota	Agaricomycetes	Thelephorales	Thelephoraceae	Tomentella	0	Ectomycorrhizal	13	Symbiotroph	Resupinate	NULL	Highly_Probable	Ectomycorrhizal	0	0	0	460	0	0	0	0	460	0	460	0	0.00544465	0.257384	0.00582595	0.00890208	0.214022	0	0	NA	NA	NA	NA	0	0	NA	NA	NA	NA	NA	NA	NA	NA	NA
F_0809	1105:16733:10706__T593__S_0651	Fungi	Glomeromycota	Glomeromycetes	Glomerales	Glomeraceae	0	0	Arbuscular_Mycorrhizal	9	Symbiotroph	NULL	NULL	Highly_Probable	Arbuscular_Mycorrhizal	0	55	10	395	0	0	0	0	460	0	460	0.00805952	0.0417423	0.367089	0.0260298	0.0682493	0.450185	0	0.0671087	NA	NA	NA	NA	0.0879961	0.0879961	NA	NA	NA	NA	NA	0.1875	0.120234	0.527752	0.691721
F_0810	1102:12240:3691__T593__S_0405	Fungi	Glomeromycota	Glomeromycetes	Glomerales	Glomeraceae	0	0	Arbuscular_Mycorrhizal	9	Symbiotroph	NULL	NULL	Highly_Probable	Arbuscular_Mycorrhizal	13	36	62	188	0	105	0	55	299	160	459	0.0295545	0.0490018	0.438819	0.0150439	0.0445104	0.398524	0	0.045358	0.037415	0.286344	0	0.00546976	0.0248872	0.0306606	0.0133403	0.0555556	0.0150038	0.169981	0.249193	0.125	0.0315533	0.302633	0.443725
F_0811	1105:23283:8829__T593__S_1426	Fungi	Basidiomycota	Agaricomycetes	Agaricales	0	0	0	-	-	-	-	-	-	Others_Unknown	1	0	455	0	0	0	0	0	456	0	456	0.00199644	0.00907441	0.345992	0.0170071	0.0148368	0.402214	0	0.015193	NA	NA	NA	NA	0.0468841	0.0468841	NA	0	0	0.115387	0.206656	NA	NA	NA	NA
F_0812	1101:13688:19001__T593__S_0045	Fungi	Basidiomycota	Agaricomycetes	Agaricales	Strophariaceae	Galerina	0	Undefined_Saprotroph	13	Saprotroph	Agaricoid	White_Rot	Probable	Saprotroph	456	0	0	0	0	0	0	0	456	0	456	0.000799572	0.0290381	0.299578	0.0218078	0.0474777	0.298893	0	0.00598067	NA	NA	NA	NA	0.0944709	0.0944709	NA	0.277778	0.0944709	0.442737	0.484311	NA	NA	NA	NA
F_0813	1106:18164:4313__T593__S_1076	Fungi	Basidiomycota	Agaricomycetes	Agaricales	Tricholomataceae	Mycena	0	Undefined_Saprotroph	13	Saprotroph	NULL	NULL	Probable	Saprotroph	0	0	0	0	0	0	453	0	0	453	453	4.35e-05	0.00181488	0.274262	0.00112968	NA	NA	NA	NA	0.00340136	0.189427	0	0.000103171	0.00570813	NA	0.00570813	NA	NA	NA	NA	NA	NA	NA	NA
F_0814	1108:9014:14398__T593__S_1258	Fungi	Basidiomycota	Agaricomycetes	Agaricales	Tricholomataceae	Mycena	0	Undefined_Saprotroph	13	Saprotroph	NULL	NULL	Probable	Saprotroph	0	0	453	0	0	0	0	0	453	0	453	0	0	0.236287	0.000156916	0	0.180812	0	0	NA	NA	NA	NA	0	0	NA	NA	NA	NA	NA	NA	NA	NA	NA
F_0815	2101:10133:5622__T604__S_1168	Fungi	Basidiomycota	Agaricomycetes	Agaricales	Tricholomataceae	Laccaria	Laccaria_amethystina	Ectomycorrhizal	13	Symbiotroph	Agaricoid	NULL	Highly_Probable	Ectomycorrhizal	0	0	0	0	452	0	0	0	0	452	452	4.98e-05	0.00544465	0.261603	0.00229947	NA	NA	NA	NA	0.0102041	0.171806	0	0.00014551	0.00373477	NA	0.00373477	NA	NA	NA	NA	NA	NA	NA	NA
F_0816	1103:18338:6826__T593__S_0773	Fungi	Glomeromycota	Glomeromycetes	Glomerales	Glomeraceae	0	0	Arbuscular_Mycorrhizal	9	Symbiotroph	NULL	NULL	Highly_Probable	Arbuscular_Mycorrhizal	0	0	0	0	0	0	452	0	0	452	452	0.0012937	0.0362976	0.316456	0.0148097	NA	NA	NA	NA	0.0680272	0.264317	0.133333	0.00312343	0.180423	NA	0.180423	NA	NA	NA	NA	NA	NA	NA	NA
F_0817	1101:13737:14024__T604__S_0471	Fungi	Glomeromycota	Glomeromycetes	0	0	0	0	Arbuscular_Mycorrhizal	3	Symbiotroph	NULL	NULL	Highly_Probable	Arbuscular_Mycorrhizal	0	181	74	181	4	10	0	0	436	14	450	0.0145846	0.030853	0.400844	0.0124294	0.0385757	0.372694	0	0.0319769	0.0102041	0.251101	0	0.00388902	0.0345842	0.0516297	0.00901587	NA	NA	NA	NA	0.25	0.0936641	0.464503	0.536934
F_0818	1101:15977:5528__T604__S_0471	Fungi	Basidiomycota	Agaricomycetes	0	0	0	0	-	-	-	-	-	-	Others_Unknown	0	449	0	0	0	0	0	0	449	0	449	0.000995446	0.0108893	0.303797	0.00809474	0.0178042	0.306273	0	0.0075067	NA	NA	NA	NA	0.226125	0.226125	NA	NA	NA	NA	NA	0.3125	0.226125	0.566987	0.731851
F_0819	1101:11672:19185__T604__S_1412	Fungi	Glomeromycota	Glomeromycetes	Glomerales	Glomeraceae	Glomus	0	Arbuscular_Mycorrhizal	9	Symbiotroph	NULL	NULL	Highly_Probable	Arbuscular_Mycorrhizal	0	144	0	11	56	64	174	0	155	294	449	0.0254199	0.0544465	0.434599	0.0279446	0.0356083	0.291513	0	0.00570481	0.0578231	0.370044	0.0666667	0.02288	0.0542695	0.0381691	0.0650032	NA	NA	NA	NA	0.1875	0.0763382	0.433281	0.540993
F_0820	1108:17872:13676__T604__S_1155	Fungi	Ascomycota	Dothideomycetes	0	Gloniaceae	Cenococcum	0	Ectomycorrhizal	13	Symbiotroph	NULL	NULL	Highly_Probable	Ectomycorrhizal	0	0	0	0	403	35	0	8	0	446	446	0.020119	0.0417423	0.379747	0.0279222	NA	NA	NA	NA	0.0782313	0.38326	0.0666667	0.054633	0.0692677	NA	0.0692677	NA	NA	NA	NA	NA	NA	NA	NA
F_0821	2104:20164:17357__T604__S_0025	Fungi	Ascomycota	Sordariomycetes	Diaporthales	0	0	0	-	-	-	-	-	-	Others_Unknown	0	0	11	0	0	138	0	297	11	435	446	0.0410797	0.0508167	0.434599	0.0073662	0	0.236162	0	0	0.0918367	0.409692	0	0.0592628	0.129155	0	0.193732	NA	NA	NA	NA	NA	NA	NA	NA
F_0822	1105:18499:12555__T604__S_0860	Fungi	Glomeromycota	Glomeromycetes	Glomerales	Glomeraceae	0	0	Arbuscular_Mycorrhizal	9	Symbiotroph	NULL	NULL	Highly_Probable	Arbuscular_Mycorrhizal	0	0	0	0	0	23	0	423	0	446	446	0.00649987	0.0417423	0.345992	0.00294365	NA	NA	NA	NA	0.0782313	0.317181	0	0.0142472	0.0710504	NA	0.0710504	NA	NA	NA	NA	NA	NA	NA	NA
F_0823	1102:8384:9965__T604__S_0828	Fungi	Ascomycota	Dothideomycetes	Pleosporales	0	0	0	-	-	-	-	-	-	Others_Unknown	0	0	0	0	0	0	0	444	0	444	444	0	0.00907441	0.253165	0.000870117	NA	NA	NA	NA	0.0170068	0.15859	0	0	0	NA	0	NA	NA	NA	NA	NA	NA	NA	NA
F_0824	1106:13519:25577__T593__S_0377	Fungi	Basidiomycota	Agaricomycetes	Russulales	Russulaceae	Russula	0	Ectomycorrhizal	13	Symbiotroph	Agaricoid	NULL	Highly_Probable	Ectomycorrhizal	444	0	0	0	0	0	0	0	444	0	444	0	0	0.253165	0.000483136	0	0.202952	0	0	NA	NA	NA	NA	0	0	NA	0	0	0.0839822	0.110908	NA	NA	NA	NA
F_0825	2109:21491:18662__T593__S_1292	Fungi	Ascomycota	Leotiomycetes	Helotiales	0	Roesleria	Roesleria_subterranea	Plant_Pathogen	13	Pathotroph	NULL	NULL	Probable	Plant_Pathogen	0	0	443	0	0	0	0	0	443	0	443	0.000298285	0.00544465	0.320675	0.0302571	0.00890208	0.335793	0.0555556	0.00233048	NA	NA	NA	NA	0.071502	0.071502	NA	NA	NA	NA	NA	NA	NA	NA	NA
F_0826	2103:2399:15469__T593__S_0724	Fungi	Basidiomycota	Agaricomycetes	Agaricales	0	0	0	-	-	-	-	-	-	Others_Unknown	0	27	0	416	0	0	0	0	443	0	443	0.000506559	0.00181488	0.303797	0.00378073	0.00296736	0.302583	0	0.00417233	NA	NA	NA	NA	0	0	NA	NA	NA	NA	NA	0	0	0.210547	0.39035
F_0827	1103:13655:3837__T593__S_0467	Fungi	Basidiomycota	Agaricomycetes	Thelephorales	Thelephoraceae	Tomentella	0	Ectomycorrhizal	13	Symbiotroph	Resupinate	NULL	Highly_Probable	Ectomycorrhizal	0	0	0	443	0	0	0	0	443	0	443	0	0	0.244726	0.000529149	0	0.195572	0	0	NA	NA	NA	NA	0	0	NA	NA	NA	NA	NA	NA	NA	NA	NA
F_0828	1101:17713:21128__T593__S_1127	Fungi	Ascomycota	Eurotiomycetes	Chaetothyriales	Herpotrichiellaceae	0	0	-	-	-	-	-	-	Others_Unknown	0	0	0	0	0	0	441	0	0	441	441	0.00194881	0.030853	0.320675	0.011108	NA	NA	NA	NA	0.0578231	0.268722	0.0666667	0.00461793	0.261096	NA	0.261096	NA	NA	NA	NA	NA	NA	NA	NA
F_0829	1107:17309:16026__T593__S_0620	Fungi	Glomeromycota	Glomeromycetes	Glomerales	Glomeraceae	0	0	Arbuscular_Mycorrhizal	9	Symbiotroph	NULL	NULL	Highly_Probable	Arbuscular_Mycorrhizal	34	13	46	159	2	9	174	0	252	185	437	0.107228	0.130672	0.590717	0.0565747	0.0712166	0.538745	0	0.107408	0.159864	0.436123	0.2	0.0423717	0.142805	0.143968	0.141253	0.166667	0.0582927	0.407505	0.475335	0.0625	0.00153728	0.0406891	0.0492665
F_0830	1101:20520:17711__T593__S_1432	Fungi	Ascomycota	Leotiomycetes	Helotiales	0	0	0	-	-	-	-	-	-	Others_Unknown	0	0	436	0	0	0	0	0	436	0	436	0.000604951	0.0562613	0.324895	0.278541	0.0919881	0.350554	0.277778	0.00490829	NA	NA	NA	NA	0.161865	0.161865	NA	NA	NA	NA	NA	NA	NA	NA	NA
F_0831	2108:22753:16560__T593__S_0411	Fungi	Basidiomycota	Agaricomycetes	Agaricales	Tricholomataceae	Tricholoma	Tricholoma_sulphureum	Ectomycorrhizal	13	Symbiotroph	Agaricoid	NULL	Highly_Probable	Ectomycorrhizal	0	0	0	436	0	0	0	0	436	0	436	0	0	0.261603	0.00112378	0	0.221402	0	0	NA	NA	NA	NA	0	0	NA	NA	NA	NA	NA	NA	NA	NA	NA
F_0832	1101:15259:12954__T593__S_1311	Fungi	Ascomycota	Leotiomycetes	Helotiales	0	0	0	-	-	-	-	-	-	Others_Unknown	0	0	435	0	0	0	0	0	435	0	435	0.000211725	0.0290381	0.308017	0.143044	0.0474777	0.313653	0.166667	0.00176805	NA	NA	NA	NA	0.0602771	0.0602771	NA	NA	NA	NA	NA	NA	NA	NA	NA
F_0833	1104:22118:20312__T593__S_1462	Fungi	Ascomycota	Leotiomycetes	0	0	0	0	-	-	-	-	-	-	Others_Unknown	32	0	401	0	0	0	0	0	433	0	433	0.00799362	0.0326679	0.392405	0.0885803	0.0534125	0.523985	0.111111	0.0628875	NA	NA	NA	NA	0.16337	0.16337	NA	0.277778	0.193176	0.617243	0.725074	NA	NA	NA	NA
F_0834	1101:7773:20018__T593__S_0611	Fungi	Basidiomycota	Agaricomycetes	Russulales	Russulaceae	Russula	0	Ectomycorrhizal	13	Symbiotroph	Agaricoid	NULL	Highly_Probable	Ectomycorrhizal	0	0	0	433	0	0	0	0	433	0	433	0	0	0.198312	3.3e-05	0	0.162362	0	0	NA	NA	NA	NA	0	0	NA	NA	NA	NA	NA	NA	NA	NA	NA
F_0835	1111:8753:20066__T593__S_1014	Fungi	Glomeromycota	Glomeromycetes	Glomerales	Glomeraceae	0	0	Arbuscular_Mycorrhizal	9	Symbiotroph	NULL	NULL	Highly_Probable	Arbuscular_Mycorrhizal	0	0	0	0	0	0	433	0	0	433	433	0.00224333	0.0471869	0.324895	0.0165605	NA	NA	NA	NA	0.0884354	0.277533	0.133333	0.00530293	0.322842	NA	0.322842	NA	NA	NA	NA	NA	NA	NA	NA
F_0836	1114:12702:25499__T604__S_0187	Fungi	Basidiomycota	Agaricomycetes	Thelephorales	Thelephoraceae	0	0	-	-	-	-	-	-	Others_Unknown	0	0	0	0	0	432	0	0	0	432	432	0	0	0.253165	0.000274898	NA	NA	NA	NA	0	0.162996	0	0	0	NA	0	NA	NA	NA	NA	NA	NA	NA	NA
F_0837	1101:11301:8153__T593__S_0251	Fungi	Ascomycota	Leotiomycetes	Helotiales	Hyaloscyphaceae	0	0	-	-	-	-	-	-	Others_Unknown	431	0	0	0	0	0	0	0	431	0	431	0.000155874	0.00362976	0.28692	0.00495937	0.00593472	0.273063	0	0.00117545	NA	NA	NA	NA	0.0180581	0.0180581	NA	0.0555556	0.0180581	0.252058	0.36509	NA	NA	NA	NA
F_0838	1113:20758:13745__T604__S_1232	Fungi	Basidiomycota	Agaricomycetes	Agaricales	Cortinariaceae	Cortinarius	0	Ectomycorrhizal	13	Symbiotroph	NULL	NULL	Highly_Probable	Ectomycorrhizal	0	0	0	0	431	0	0	0	0	431	431	0.000673662	0.00725953	0.308017	0.00490333	NA	NA	NA	NA	0.0136054	0.242291	0	0.00196682	0.0598848	NA	0.0598848	NA	NA	NA	NA	NA	NA	NA	NA
F_0839	2111:12990:8473__T604__S_0767	Fungi	Glomeromycota	Glomeromycetes	Glomerales	Glomeraceae	0	0	Arbuscular_Mycorrhizal	9	Symbiotroph	NULL	NULL	Highly_Probable	Arbuscular_Mycorrhizal	5	255	0	144	0	27	0	0	404	27	431	0.0143076	0.0598911	0.400844	0.0309355	0.0771513	0.380074	0	0.0389823	0.0204082	0.237885	0	0.00104063	0.0622246	0.0739019	0.0271928	0.0555556	0.00573019	0.146343	0.210176	0.4375	0.18709	0.624072	0.62126
F_0840	2103:11114:9758__T604__S_1048	Fungi	Ascomycota	0	0	0	0	0	-	-	-	-	-	-	Others_Unknown	0	0	0	0	0	0	0	430	0	430	430	3.95e-05	0.00181488	0.265823	0.000330939	NA	NA	NA	NA	0.00340136	0.180617	0	9.5e-05	0.00208139	NA	0.00208139	NA	NA	NA	NA	NA	NA	NA	NA
F_0841	2113:2066:16025__T604__S_0023	Fungi	Ascomycota	Pezizomycetes	Pezizales	Tuberaceae	Tuber	0	Ectomycorrhizal	13	Symbiotroph	Gasteroid	Hypogeous	Highly_Probable	Ectomycorrhizal	0	0	0	0	0	430	0	0	0	430	430	0.000240035	0.00544465	0.270042	0.00078871	NA	NA	NA	NA	0.0102041	0.185022	0	0.000631261	0.0165463	NA	0.0165463	NA	NA	NA	NA	NA	NA	NA	NA
F_0842	1104:23886:25221__T593__S_0196	Fungi	Glomeromycota	Glomeromycetes	Glomerales	Glomeraceae	Rhizophagus	Rhizophagus_intraradices	Arbuscular_Mycorrhizal	9	Symbiotroph	NULL	NULL	Highly_Probable	Arbuscular_Mycorrhizal	203	85	50	89	0	0	0	3	427	3	430	0.0109381	0.0435572	0.371308	0.0161877	0.0682493	0.420664	0	0.0539269	0	0.154185	0	0	0.0413478	0.0516847	0	0.333333	0.125323	0.475926	0.482808	0.1875	0.0663135	0.443738	0.534912
F_0843	2108:8383:5748__T593__S_0470	Fungi	Basidiomycota	Agaricomycetes	Thelephorales	Thelephoraceae	Tomentella	0	Ectomycorrhizal	13	Symbiotroph	Resupinate	NULL	Highly_Probable	Ectomycorrhizal	0	0	0	429	0	0	0	0	429	0	429	0	0	0.164557	2.24e-05	0	0.158672	0	0	NA	NA	NA	NA	0	0	NA	NA	NA	NA	NA	NA	NA	NA	NA
F_0844	1103:11816:18147__T593__S_0461	Fungi	Basidiomycota	Agaricomycetes	Agaricales	Cortinariaceae	Hebeloma	0	Ectomycorrhizal	13	Symbiotroph	Agaricoid	NULL	Highly_Probable	Ectomycorrhizal	302	0	0	123	0	0	0	0	425	0	425	0.00294147	0.0108893	0.316456	0.00437005	0.0178042	0.332103	0	0.0226847	NA	NA	NA	NA	0.0438926	0.0438926	NA	0.166667	0.0734448	0.341406	0.451191	NA	NA	NA	NA
F_0845	2114:9799:9685__T593__S_0369	Fungi	Ascomycota	Eurotiomycetes	Chaetothyriales	0	0	0	-	-	-	-	-	-	Others_Unknown	295	0	3	125	0	0	0	0	423	0	423	0.00238347	0.0108893	0.316456	0.00381377	0.0178042	0.335793	0	0.0188253	NA	NA	NA	NA	0.00590427	0.00590427	NA	0	0	0.128148	0.202159	NA	NA	NA	NA
F_0846	1114:22494:3142__T593__S_0527	Fungi	Basidiomycota	Agaricomycetes	Russulales	Russulaceae	Russula	0	Ectomycorrhizal	13	Symbiotroph	Agaricoid	NULL	Highly_Probable	Ectomycorrhizal	0	0	0	421	0	0	0	0	421	0	421	0	0	0.261603	0.00112378	0	0.221402	0	0	NA	NA	NA	NA	0	0	NA	NA	NA	NA	NA	NA	NA	NA	NA
F_0847	2102:22425:17674__T604__S_1273	Fungi	Ascomycota	Eurotiomycetes	0	0	0	0	-	-	-	-	-	-	Others_Unknown	0	0	0	0	420	0	0	0	0	420	420	0.00249723	0.0362976	0.333333	0.0258988	NA	NA	NA	NA	0.0680272	0.290749	0.0666667	0.00650519	0.198492	NA	0.198492	NA	NA	NA	NA	NA	NA	NA	NA
F_0848	2104:6659:17595__T593__S_0805	Fungi	Basidiomycota	Agaricomycetes	Agaricales	Tricholomataceae	Mycena	0	Undefined_Saprotroph	13	Saprotroph	NULL	NULL	Probable	Saprotroph	0	0	0	0	6	0	414	0	0	420	420	0.000788745	0.00181488	0.299578	0.00296489	NA	NA	NA	NA	0.00340136	0.23348	0	0.00206907	0	NA	0	NA	NA	NA	NA	NA	NA	NA	NA
F_0849	1106:20425:4105__T593__S_0647	Fungi	Ascomycota	Pezizomycetes	Pezizales	Pyronemataceae	Otidea	Otidea_bufonia	Ectomycorrhizal	13	Symbiotroph	NULL	NULL	Highly_Probable	Ectomycorrhizal	0	0	0	418	0	0	0	0	418	0	418	0.000182647	0.00181488	0.270042	0.00198623	0.00296736	0.236162	0	0.00138715	NA	NA	NA	NA	0.0121773	0.0121773	NA	NA	NA	NA	NA	NA	NA	NA	NA
F_0850	1104:24667:11813__T593__S_0217	Fungi	Basidiomycota	Agaricomycetes	Agaricales	Tricholomataceae	Mycena	0	Undefined_Saprotroph	13	Saprotroph	NULL	NULL	Probable	Saprotroph	248	70	0	100	0	0	0	0	418	0	418	0.00320458	0.00725953	0.350211	0.00784816	0.0118694	0.409594	0	0.0253638	NA	NA	NA	NA	0.0134329	0.0134329	NA	0.111111	0.0402987	0.338915	0.425722	0	0	0.210547	0.39035
F_0851	2101:21705:11146__T593__S_1320	Fungi	Basidiomycota	Agaricomycetes	Sebacinales	Sebacinaceae	Sebacina	0	Ectomycorrhizal-Orchid_Mycorrhizal-Root_Associated_Biotroph	13	Symbiotroph	NULL	NULL	Possible	Ectomycorrhizal	0	0	418	0	0	0	0	0	418	0	418	6.67e-05	0.00181488	0.299578	0.00958722	0.00296736	0.302583	0	0.000499248	NA	NA	NA	NA	0.0147624	0.0147624	NA	NA	NA	NA	NA	NA	NA	NA	NA
F_0852	1105:9542:19841__T593__S_0943	Fungi	Glomeromycota	Glomeromycetes	Diversisporales	Acaulosporaceae	Acaulospora	0	Arbuscular_Mycorrhizal	13	Symbiotroph	NULL	NULL	Highly_Probable	Arbuscular_Mycorrhizal	0	0	0	0	0	0	294	122	0	416	416	0.00689838	0.0272232	0.35865	0.0056537	NA	NA	NA	NA	0.0510204	0.343612	0.0666667	0.0164219	0.0869679	NA	0.0869679	NA	NA	NA	NA	NA	NA	NA	NA
F_0853	1101:24006:7322__T604__S_1498	Fungi	Glomeromycota	Glomeromycetes	Glomerales	Glomeraceae	Glomus	0	Arbuscular_Mycorrhizal	9	Symbiotroph	NULL	NULL	Highly_Probable	Arbuscular_Mycorrhizal	13	0	0	0	403	0	0	0	13	403	416	0.00367856	0.0326679	0.337553	0.0214444	0	0.221402	0	0	0.0578231	0.255507	0.0666667	0.00284747	0.0409383	0	0.0818766	0	0	0.105355	0.167802	NA	NA	NA	NA
F_0854	1108:16374:15764__T593__S_0166	Fungi	Ascomycota	Leotiomycetes	0	0	0	0	-	-	-	-	-	-	Others_Unknown	415	0	0	0	0	0	0	0	415	0	415	6.13e-05	0.00362976	0.265823	0.00158686	0.00593472	0.221402	0	0.000467779	NA	NA	NA	NA	0.00834574	0.00834574	NA	0.0555556	0.00834574	0.114644	0.1749	NA	NA	NA	NA
F_0855	2105:28137:11688__T593__S_0146	Fungi	Glomeromycota	Glomeromycetes	Glomerales	Glomeraceae	Rhizophagus	Rhizophagus_intraradices	Arbuscular_Mycorrhizal	9	Symbiotroph	NULL	NULL	Highly_Probable	Arbuscular_Mycorrhizal	220	23	55	57	0	27	0	33	355	60	415	0.0480395	0.0816697	0.455696	0.0283835	0.109792	0.439114	0	0.0966917	0.0238095	0.286344	0	0.00546976	0.0456595	0.0618191	0.0133403	0.333333	0.121416	0.485731	0.490355	0.1875	0.0663135	0.443738	0.534912
F_0856	1102:18130:11848__T593__S_1117	Fungi	Basidiomycota	Agaricomycetes	Agaricales	0	0	0	-	-	-	-	-	-	Others_Unknown	0	0	0	0	0	0	414	0	0	414	414	7.76e-05	0.00181488	0.2827	0.00160455	NA	NA	NA	NA	0.00340136	0.207048	0	0.000186545	0.0108438	NA	0.0108438	NA	NA	NA	NA	NA	NA	NA	NA
F_0857	1109:10308:12691__T593__S_0127	Fungi	Basidiomycota	Agaricomycetes	Agaricales	Agaricaceae	Agaricus	0	Undefined_Saprotroph	13	Saprotroph	Agaricoid	NULL	Probable	Saprotroph	414	0	0	0	0	0	0	0	414	0	414	7.26e-05	0.00362976	0.270042	0.00175852	0.00593472	0.232472	0	0.000632887	NA	NA	NA	NA	0.0135475	0.0135475	NA	0.0555556	0.0135475	0.147188	0.21524	NA	NA	NA	NA
F_0858	1110:17564:6149__T604__S_1386	Fungi	Basidiomycota	Agaricomycetes	Sebacinales	Sebacinaceae	Sebacina	0	Ectomycorrhizal-Orchid_Mycorrhizal-Root_Associated_Biotroph	13	Symbiotroph	NULL	NULL	Possible	Ectomycorrhizal	0	0	0	0	347	0	66	0	0	413	413	0.00440023	0.0181488	0.341772	0.00895542	NA	NA	NA	NA	0.0340136	0.30837	0.0666667	0.0112216	0.0468009	NA	0.0468009	NA	NA	NA	NA	NA	NA	NA	NA
F_0859	1103:11142:10184__T593__S_1470	Fungi	Basidiomycota	Agaricomycetes	Agaricales	0	0	0	-	-	-	-	-	-	Others_Unknown	22	0	388	0	0	0	0	0	410	0	410	0.000721156	0.00907441	0.324895	0.0306954	0.0148368	0.350554	0.0555556	0.00570211	NA	NA	NA	NA	0	0	NA	0	0	0.105355	0.167802	NA	NA	NA	NA
F_0860	1111:19981:8461__T593__S_0099	Fungi	Glomeromycota	Glomeromycetes	Glomerales	Glomeraceae	0	0	Arbuscular_Mycorrhizal	9	Symbiotroph	NULL	NULL	Highly_Probable	Arbuscular_Mycorrhizal	368	0	40	0	0	0	0	0	408	0	408	0.00124692	0.0181488	0.303797	0.009179	0.0296736	0.306273	0	0.0104735	NA	NA	NA	NA	0.0417167	0.0417167	NA	0.222222	0.0834334	0.41586	0.451911	NA	NA	NA	NA
F_0861	2110:18103:12132__T593__S_0935	Fungi	Ascomycota	Sordariomycetes	Diaporthales	Diaporthaceae	Diaporthe	Diaporthe_phaseolorum	Plant_Pathogen	13	Pathotroph	NULL	NULL	Probable	Plant_Pathogen	0	0	0	0	0	0	407	0	0	407	407	0	0	0.257384	0.000637693	NA	NA	NA	NA	0	0.167401	0	0	0	NA	0	NA	NA	NA	NA	NA	NA	NA	NA
F_0862	1101:10213:20556__T593__S_0589	Fungi	Basidiomycota	Agaricomycetes	Agaricales	Cortinariaceae	Cortinarius	0	Ectomycorrhizal	13	Symbiotroph	NULL	NULL	Highly_Probable	Ectomycorrhizal	0	0	0	407	0	0	0	0	407	0	407	0.000363179	0.00725953	0.278481	0.0053263	0.0118694	0.258303	0	0.00315929	NA	NA	NA	NA	0.0242708	0.0242708	NA	NA	NA	NA	NA	NA	NA	NA	NA
F_0863	1113:7653:6282__T604__S_0041	Fungi	Glomeromycota	Glomeromycetes	Diversisporales	Acaulosporaceae	Acaulospora	Acaulospora_lacunosa	Arbuscular_Mycorrhizal	13	Symbiotroph	NULL	NULL	Highly_Probable	Arbuscular_Mycorrhizal	0	0	0	0	193	214	0	0	0	407	407	0.00326458	0.0163339	0.329114	0.00304393	NA	NA	NA	NA	0.0306122	0.286344	0	0.00912171	0.0574938	NA	0.0574938	NA	NA	NA	NA	NA	NA	NA	NA
F_0864	1101:12824:13689__T593__S_0670	Fungi	Basidiomycota	Agaricomycetes	Agaricales	Entolomataceae	0	0	-	-	-	-	-	-	Others_Unknown	79	0	3	323	0	0	0	0	405	0	405	0.000233144	0.00362976	0.261603	0.000425325	0.00593472	0.214022	0	0.00223435	NA	NA	NA	NA	0	0	NA	0	0	0.0344609	0.0363471	NA	NA	NA	NA
F_0865	1114:24582:14258__T593__S_0627	Fungi	Basidiomycota	Agaricomycetes	Russulales	Russulaceae	Lactarius	Lactarius_trivialis	Ectomycorrhizal	13	Symbiotroph	Agaricoid	NULL	Highly_Probable	Ectomycorrhizal	0	0	0	405	0	0	0	0	405	0	405	0	0.00181488	0.257384	0.0029118	0.00296736	0.214022	0	0	NA	NA	NA	NA	0	0	NA	NA	NA	NA	NA	NA	NA	NA	NA
F_0866	1102:26030:13432__T593__S_0109	Fungi	Basidiomycota	Agaricomycetes	Sebacinales	Sebacinaceae	Sebacina	0	Ectomycorrhizal-Orchid_Mycorrhizal-Root_Associated_Biotroph	13	Symbiotroph	NULL	NULL	Possible	Ectomycorrhizal	404	0	0	0	0	0	0	0	404	0	404	0.000197789	0.00362976	0.291139	0.00456708	0.00593472	0.276753	0	0.00145933	NA	NA	NA	NA	0.0222289	0.0222289	NA	0.0555556	0.0222289	0.246409	0.377328	NA	NA	NA	NA
F_0867	1101:12649:8288__T593__S_0833	Fungi	Glomeromycota	Glomeromycetes	Glomerales	Glomeraceae	0	0	Arbuscular_Mycorrhizal	9	Symbiotroph	NULL	NULL	Highly_Probable	Arbuscular_Mycorrhizal	164	0	10	0	0	0	229	0	174	229	403	0.0410911	0.0635209	0.468354	0.0412318	0.0682493	0.498155	0.0555556	0.0598227	0.037415	0.255507	0.0666667	0.00249627	0.13384	0.127738	0.146044	0.444444	0.183975	0.628713	0.610698	NA	NA	NA	NA
F_0868	1112:11939:15639__T593__S_1261	Fungi	Ascomycota	Leotiomycetes	Helotiales	Leotiaceae	0	0	-	-	-	-	-	-	Others_Unknown	0	11	391	0	0	0	0	0	402	0	402	4.18e-05	0.00181488	0.248945	0.000305573	0.00296736	0.199262	0	0.000360132	NA	NA	NA	NA	0	0	NA	NA	NA	NA	NA	0	0	0.0399879	0.0559454
F_0869	1102:16949:11922__T593__S_1384	Fungi	Basidiomycota	Agaricomycetes	0	0	0	0	-	-	-	-	-	-	Others_Unknown	0	0	400	0	0	0	0	0	400	0	400	0.000298285	0.00181488	0.320675	0.0113534	0.00296736	0.335793	0	0.00233048	NA	NA	NA	NA	0.071502	0.071502	NA	NA	NA	NA	NA	NA	NA	NA	NA
F_0870	1109:20557:6011__T604__S_1253	Fungi	0	0	0	0	0	0	-	-	-	-	-	-	Others_Unknown	0	17	0	0	382	0	0	0	17	382	399	0.00425723	0.0254083	0.341772	0.0140233	0	0.180812	0	0	0.0442177	0.295154	0	0.00754756	0.115053	0	0.230106	NA	NA	NA	NA	0	0	0.041631	0.0554655
F_0871	1107:9376:4277__T593__S_1063	Fungi	Glomeromycota	Glomeromycetes	Glomerales	Glomeraceae	0	0	Arbuscular_Mycorrhizal	9	Symbiotroph	NULL	NULL	Highly_Probable	Arbuscular_Mycorrhizal	0	0	0	0	0	319	19	61	0	399	399	0.00830323	0.0381125	0.35865	0.00661407	NA	NA	NA	NA	0.0714286	0.339207	0	0.0209813	0.0614261	NA	0.0614261	NA	NA	NA	NA	NA	NA	NA	NA
F_0872	1106:23314:17639__T604__S_0971	Fungi	Basidiomycota	Agaricomycetes	Agaricales	Tricholomataceae	Mycena	0	Undefined_Saprotroph	13	Saprotroph	NULL	NULL	Probable	Saprotroph	0	0	0	0	0	213	178	7	0	398	398	0.00482416	0.0145191	0.341772	0.00256552	NA	NA	NA	NA	0.0272109	0.30837	0	0.0122295	0.0155309	NA	0.0155309	NA	NA	NA	NA	NA	NA	NA	NA
F_0873	1104:5971:15040__T604__S_0328	Fungi	Glomeromycota	Glomeromycetes	Glomerales	Glomeraceae	0	0	Arbuscular_Mycorrhizal	9	Symbiotroph	NULL	NULL	Highly_Probable	Arbuscular_Mycorrhizal	0	0	0	0	0	397	0	0	0	397	397	0.00150461	0.0217786	0.312236	0.00364033	NA	NA	NA	NA	0.0408163	0.251101	0	0.00391184	0.123694	NA	0.123694	NA	NA	NA	NA	NA	NA	NA	NA
F_0874	1104:11483:11349__T593__S_0683	Fungi	Glomeromycota	Glomeromycetes	Glomerales	Glomeraceae	0	0	Arbuscular_Mycorrhizal	9	Symbiotroph	NULL	NULL	Highly_Probable	Arbuscular_Mycorrhizal	41	0	0	343	0	12	0	0	384	12	396	0.0134862	0.0199637	0.35865	0.0049169	0.0207715	0.298893	0	0.0251795	0.0102041	0.229075	0	0.000443764	0.0283174	0.0363974	0.0121573	0.0555556	0.0135475	0.147188	0.21524	NA	NA	NA	NA
F_0875	1105:9359:4229__T604__S_1153	Fungi	Basidiomycota	Agaricomycetes	Sebacinales	0	0	0	-	-	-	-	-	-	Others_Unknown	0	0	0	0	178	0	0	217	0	395	395	0.000182884	0.00362976	0.261603	0.00124884	NA	NA	NA	NA	0.00680272	0.167401	0	0.000453037	0	NA	0	NA	NA	NA	NA	NA	NA	NA	NA
F_0876	1101:17306:18517__T604__S_1269	Fungi	Ascomycota	0	0	0	0	0	-	-	-	-	-	-	Others_Unknown	6	0	0	0	387	0	0	0	6	387	393	0.0094206	0.0235935	0.367089	0.0158491	0.00593472	0.243542	0	0.00101746	0.0340136	0.281938	0	0.00481867	0.0765119	0.0151501	0.137874	0.111111	0.0151501	0.211775	0.248657	NA	NA	NA	NA
F_0877	1110:22414:7164__T593__S_0143	Fungi	Ascomycota	Leotiomycetes	Helotiales	0	0	0	-	-	-	-	-	-	Others_Unknown	393	0	0	0	0	0	0	0	393	0	393	0.000326228	0.00544465	0.295359	0.00483844	0.00890208	0.280443	0	0.00243232	NA	NA	NA	NA	0.0398375	0.0398375	NA	0.111111	0.0398375	0.285486	0.400444	NA	NA	NA	NA
F_0878	1106:18588:12650__T604__S_0341	Fungi	Glomeromycota	Glomeromycetes	Glomerales	Glomeraceae	0	0	Arbuscular_Mycorrhizal	9	Symbiotroph	NULL	NULL	Highly_Probable	Arbuscular_Mycorrhizal	0	0	0	0	0	393	0	0	0	393	393	0.00237146	0.0272232	0.316456	0.0049753	NA	NA	NA	NA	0.0510204	0.259912	0	0.00650307	0.191574	NA	0.191574	NA	NA	NA	NA	NA	NA	NA	NA
F_0879	1101:22024:19120__T604__S_1039	Fungi	Basidiomycota	Agaricomycetes	0	0	0	0	-	-	-	-	-	-	Others_Unknown	0	0	0	0	0	94	59	239	0	392	392	0.0421463	0.0635209	0.451477	0.00983616	NA	NA	NA	NA	0.119048	0.519824	0.0666667	0.103449	0.135452	NA	0.135452	NA	NA	NA	NA	NA	NA	NA	NA
F_0880	2114:17054:4561__T604__S_0889	Fungi	Basidiomycota	Agaricomycetes	0	0	0	0	-	-	-	-	-	-	Others_Unknown	0	0	0	0	0	0	0	392	0	392	392	0.000106028	0.00181488	0.278481	0.000297905	NA	NA	NA	NA	0.00340136	0.198238	0	0.000243949	0.00532191	NA	0.00532191	NA	NA	NA	NA	NA	NA	NA	NA
F_0881	1113:18563:11409__T604__S_0194	Fungi	Basidiomycota	Agaricomycetes	Thelephorales	Thelephoraceae	0	0	-	-	-	-	-	-	Others_Unknown	0	0	0	0	0	392	0	0	0	392	392	0.000336772	0.00544465	0.274262	0.000697863	NA	NA	NA	NA	0.0102041	0.189427	0	0.000929923	0.0244553	NA	0.0244553	NA	NA	NA	NA	NA	NA	NA	NA
F_0882	1105:13774:5102__T604__S_1195	Fungi	Ascomycota	0	0	0	0	0	-	-	-	-	-	-	Others_Unknown	0	0	0	23	368	0	0	0	23	368	391	0.00428366	0.0290381	0.341772	0.0176324	0.00296736	0.221402	0	0	0.047619	0.264317	0	0.00322845	0.0500872	0	0.100174	NA	NA	NA	NA	NA	NA	NA	NA
F_0883	1113:12391:20957__T593__S_0145	Fungi	Ascomycota	0	0	0	0	0	-	-	-	-	-	-	Others_Unknown	280	0	85	0	0	26	0	0	365	26	391	0.0164012	0.0526316	0.409283	0.0360081	0.0771513	0.512915	0.0555556	0.0729202	0.00680272	0.167401	0	0.00020732	0.151268	0.224166	0.00547234	0.555556	0.407696	0.801433	0.850795	NA	NA	NA	NA
F_0884	1101:4717:10020__T604__S_1497	Fungi	Glomeromycota	Glomeromycetes	Glomerales	Glomeraceae	0	0	Arbuscular_Mycorrhizal	9	Symbiotroph	NULL	NULL	Highly_Probable	Arbuscular_Mycorrhizal	0	0	0	0	271	120	0	0	0	391	391	0.0154802	0.0217786	0.392405	0.00802042	NA	NA	NA	NA	0.0408163	0.400881	0	0.0443269	0.111038	NA	0.111038	NA	NA	NA	NA	NA	NA	NA	NA
F_0885	1102:18813:17614__T593__S_1364	Fungi	Ascomycota	0	0	0	0	0	-	-	-	-	-	-	Others_Unknown	0	40	186	164	0	0	0	0	390	0	390	0.0123093	0.0344828	0.383966	0.0263879	0.0563798	0.501845	0	0.0991055	NA	NA	NA	NA	0.102438	0.102438	NA	NA	NA	NA	NA	0.25	0.115548	0.382667	0.508128
F_0886	1101:12570:19428__T604__S_0600	Fungi	Ascomycota	Eurotiomycetes	Eurotiales	Aspergillaceae	0	0	Undefined_Saprotroph	7	Saprotroph	Mold	NULL	Possible	Saprotroph	19	323	24	18	6	0	0	0	384	6	390	0.0482359	0.0998185	0.49789	0.110098	0.15727	0.708487	0.111111	0.240946	0.00340136	0.202643	0	0.000278158	0.137568	0.169099	0.0114459	0.166667	0.0735288	0.332739	0.441181	0.5	0.423606	0.79374	0.876446
F_0887	1101:16966:12939__T593__S_0166	Fungi	Glomeromycota	Glomeromycetes	0	0	0	0	Arbuscular_Mycorrhizal	3	Symbiotroph	NULL	NULL	Highly_Probable	Arbuscular_Mycorrhizal	347	0	20	0	0	0	5	18	367	23	390	0.0107321	0.0435572	0.371308	0.0165741	0.0593472	0.321033	0	0.0102888	0.0102041	0.229075	0	0.00113425	0.0372693	0.0722125	0.00232613	0.388889	0.144425	0.564665	0.570197	NA	NA	NA	NA
F_0888	2102:17490:7995__T593__S_1231	Fungi	Glomeromycota	Glomeromycetes	Glomerales	Glomeraceae	0	0	Arbuscular_Mycorrhizal	9	Symbiotroph	NULL	NULL	Highly_Probable	Arbuscular_Mycorrhizal	318	0	58	14	0	0	0	0	390	0	390	0.00602508	0.0544465	0.35443	0.0292082	0.0890208	0.424354	0.0555556	0.0494008	NA	NA	NA	NA	0.092093	0.092093	NA	0.444444	0.218218	0.605689	0.618688	NA	NA	NA	NA
F_0889	2110:12039:18899__T604__S_0038	Fungi	Ascomycota	Archaeorhizomycetes	Archaeorhizomycetales	Archaeorhizomycetaceae	Archaeorhizomyces	0	-	-	-	-	-	-	Others_Unknown	9	3	239	0	0	138	0	0	251	138	389	0.0346526	0.0490018	0.476793	0.0326798	0.0296736	0.479705	0	0.0359112	0.0544218	0.295154	0	0.00969345	0.102318	0.0493509	0.261219	0	0	0.105355	0.167802	0.0625	0.0228561	0.288379	0.449107
F_0890	1102:10558:18162__T593__S_0276	Fungi	Basidiomycota	Agaricomycetes	Thelephorales	Thelephoraceae	Tomentella	0	Ectomycorrhizal	13	Symbiotroph	Resupinate	NULL	Highly_Probable	Ectomycorrhizal	389	0	0	0	0	0	0	0	389	0	389	0	0	0.270042	0.00170779	0	0.232472	0	0	NA	NA	NA	NA	0	0	NA	0	0	0.115387	0.206656	NA	NA	NA	NA
F_0891	1102:17325:18757__T604__S_1003	Fungi	Basidiomycota	Agaricomycetes	Sebacinales	0	0	0	-	-	-	-	-	-	Others_Unknown	0	0	0	0	204	0	52	131	0	387	387	0.00719342	0.0181488	0.350211	0.00636513	NA	NA	NA	NA	0.0340136	0.325991	0	0.0182124	0.0180438	NA	0.0180438	NA	NA	NA	NA	NA	NA	NA	NA
F_0892	1113:6037:10364__T593__S_0198	Fungi	Basidiomycota	Agaricomycetes	Russulales	Russulaceae	Lactarius	0	Ectomycorrhizal	13	Symbiotroph	Agaricoid	NULL	Highly_Probable	Ectomycorrhizal	385	0	0	0	0	0	0	0	385	0	385	0	0	0.240506	0.00052207	0	0.191882	0	0	NA	NA	NA	NA	0	0	NA	0	0	0.0530458	0.0781703	NA	NA	NA	NA
F_0893	1111:15759:12826__T593__S_0880	Fungi	Glomeromycota	Glomeromycetes	Glomerales	Glomeraceae	0	0	Arbuscular_Mycorrhizal	9	Symbiotroph	NULL	NULL	Highly_Probable	Arbuscular_Mycorrhizal	1	0	10	15	0	87	207	65	26	359	385	0.0595703	0.0980036	0.518987	0.0280691	0.0178042	0.269373	0	0.00567964	0.159864	0.550661	0.133333	0.084117	0.0813456	0.0102041	0.152487	0	0	0.0194766	0.0304187	NA	NA	NA	NA
F_0894	1102:11297:10178__T604__S_1313	Fungi	Glomeromycota	Glomeromycetes	Glomerales	Glomeraceae	0	0	Arbuscular_Mycorrhizal	9	Symbiotroph	NULL	NULL	Highly_Probable	Arbuscular_Mycorrhizal	0	0	0	86	64	6	227	0	86	297	383	0.00680594	0.0235935	0.375527	0.00767827	0.00296736	0.199262	0	0.000152684	0.037415	0.343612	0.0666667	0.0140231	0.0175005	0.0019972	0.0226682	NA	NA	NA	NA	NA	NA	NA	NA
F_0895	2110:11170:9732__T593__S_1128	Fungi	Basidiomycota	Agaricomycetes	0	0	0	0	-	-	-	-	-	-	Others_Unknown	0	0	0	0	0	0	382	0	0	382	382	0	0	0.274262	0.00120342	NA	NA	NA	NA	0	0.189427	0	0	0	NA	0	NA	NA	NA	NA	NA	NA	NA	NA
F_0896	1102:16223:25781__T604__S_0045	Fungi	Glomeromycota	Glomeromycetes	Glomerales	Glomeraceae	0	0	Arbuscular_Mycorrhizal	9	Symbiotroph	NULL	NULL	Highly_Probable	Arbuscular_Mycorrhizal	0	0	0	0	98	284	0	0	0	382	382	0.000963792	0.00725953	0.312236	0.0017892	NA	NA	NA	NA	0.0136054	0.255507	0	0.00275469	0.0170713	NA	0.0170713	NA	NA	NA	NA	NA	NA	NA	NA
F_0897	1114:16644:16301__T604__S_0187	Fungi	Basidiomycota	Agaricomycetes	Thelephorales	Thelephoraceae	0	0	-	-	-	-	-	-	Others_Unknown	0	0	0	0	0	381	0	0	0	381	381	0	0	0.253165	0.000274898	NA	NA	NA	NA	0	0.162996	0	0	0	NA	0	NA	NA	NA	NA	NA	NA	NA	NA
F_0898	1110:18581:15206__T593__S_0805	Fungi	Basidiomycota	Agaricomycetes	Polyporales	Coriolaceae	Trametes	0	Wood_Saprotroph	13	Saprotroph	Polyporoid	White_Rot	Highly_Probable	Saprotroph	0	0	2	0	0	0	378	0	2	378	380	6.96e-05	0.00181488	0.261603	0.000778681	0	0.154982	0	0	0	0.167401	0	0	0	0	0	NA	NA	NA	NA	NA	NA	NA	NA
F_0899	1104:17506:22796__T593__S_0336	Fungi	Glomeromycota	Glomeromycetes	Glomerales	Glomeraceae	Glomus	0	Arbuscular_Mycorrhizal	9	Symbiotroph	NULL	NULL	Highly_Probable	Arbuscular_Mycorrhizal	279	0	0	100	0	0	0	0	379	0	379	0.00222203	0.0181488	0.320675	0.00770186	0.0296736	0.343173	0	0.017638	NA	NA	NA	NA	0.0789804	0.0789804	NA	0.277778	0.156673	0.535897	0.591487	NA	NA	NA	NA
F_0900	2110:20077:14832__T593__S_1366	Fungi	Ascomycota	0	0	0	0	0	-	-	-	-	-	-	Others_Unknown	0	0	378	0	0	0	0	0	378	0	378	0	0.00181488	0.299578	0.0189019	0.00296736	0.298893	0	0	NA	NA	NA	NA	0	0	NA	NA	NA	NA	NA	NA	NA	NA	NA
F_0901	1101:12286:19192__T604__S_1089	Fungi	Ascomycota	Eurotiomycetes	Chaetothyriales	Herpotrichiellaceae	Cladophialophora	0	Undefined_Saprotroph	13	Saprotroph	Facultative_Yeast	NULL	Probable	Saprotroph	0	0	0	0	0	0	0	378	0	378	378	0.00141143	0.0199637	0.303797	0.00100049	NA	NA	NA	NA	0.037415	0.242291	0	0.00330372	0.0732851	NA	0.0732851	NA	NA	NA	NA	NA	NA	NA	NA
F_0902	1103:23611:8095__T604__S_0929	Fungi	Basidiomycota	0	0	0	0	0	-	-	-	-	-	-	Others_Unknown	0	0	0	0	0	0	0	378	0	378	378	0.000298675	0.00907441	0.274262	0.000540947	NA	NA	NA	NA	0.0170068	0.193833	0	0.000640479	0.0129849	NA	0.0129849	NA	NA	NA	NA	NA	NA	NA	NA
F_0903	1106:6565:25859__T604__S_0944	Fungi	Glomeromycota	Glomeromycetes	Glomerales	Glomeraceae	0	0	Arbuscular_Mycorrhizal	9	Symbiotroph	NULL	NULL	Highly_Probable	Arbuscular_Mycorrhizal	0	0	0	0	0	18	0	360	0	378	378	0.0073519	0.0453721	0.350211	0.00288289	NA	NA	NA	NA	0.085034	0.321586	0	0.0160436	0.0853759	NA	0.0853759	NA	NA	NA	NA	NA	NA	NA	NA
F_0904	1101:11242:7413__T593__S_1141	Fungi	Ascomycota	Leotiomycetes	0	0	0	0	-	-	-	-	-	-	Others_Unknown	0	0	0	0	0	0	377	0	0	377	377	0.00166975	0.0381125	0.320675	0.0156987	NA	NA	NA	NA	0.0714286	0.273128	0.133333	0.00396402	0.225351	NA	0.225351	NA	NA	NA	NA	NA	NA	NA	NA
F_0905	1106:11614:18410__T593__S_0782	Fungi	Basidiomycota	Agaricomycetes	Agaricales	Tricholomataceae	Mycena	0	Undefined_Saprotroph	13	Saprotroph	NULL	NULL	Probable	Saprotroph	0	13	3	0	38	0	323	0	16	361	377	0.00592652	0.00907441	0.371308	0.00754082	0.00593472	0.324723	0	0.00542527	0.00680272	0.229075	0	0.00286444	0.0061849	0.0089855	0.00338431	NA	NA	NA	NA	0.0625	0.017971	0.298836	0.450008
F_0906	2104:13584:22555__T593__S_0690	Fungi	Glomeromycota	Glomeromycetes	Glomerales	Glomeraceae	0	0	Arbuscular_Mycorrhizal	9	Symbiotroph	NULL	NULL	Highly_Probable	Arbuscular_Mycorrhizal	26	0	12	283	0	56	0	0	321	56	377	0.00897708	0.0181488	0.337553	0.00330703	0.0207715	0.254613	0	0.0157989	0.00680272	0.229075	0	0.000443764	0.00490835	0.00249202	0.0121573	0	0	0.105355	0.167802	NA	NA	NA	NA
F_0907	1103:11559:25340__T604__S_1483	Fungi	0	0	0	0	0	0	-	-	-	-	-	-	Others_Unknown	0	0	0	0	376	0	0	0	0	376	376	0.00241242	0.0181488	0.333333	0.0143773	NA	NA	NA	NA	0.0340136	0.290749	0	0.00636732	0.196504	NA	0.196504	NA	NA	NA	NA	NA	NA	NA	NA
F_0908	1109:14223:5264__T593__S_1063	Fungi	Ascomycota	Leotiomycetes	0	0	0	0	-	-	-	-	-	-	Others_Unknown	0	0	0	0	0	0	376	0	0	376	376	0.00125861	0.0254083	0.316456	0.0113623	NA	NA	NA	NA	0.047619	0.264317	0.0666667	0.00302265	0.174617	NA	0.174617	NA	NA	NA	NA	NA	NA	NA	NA
F_0909	1102:20594:8043__T604__S_0308	Fungi	Basidiomycota	Agaricomycetes	Russulales	Russulaceae	Russula	0	Ectomycorrhizal	13	Symbiotroph	Agaricoid	NULL	Highly_Probable	Ectomycorrhizal	0	0	0	0	0	376	0	0	0	376	376	0	0	0.236287	0.00013273	NA	NA	NA	NA	0	0.127753	0	0	0	NA	0	NA	NA	NA	NA	NA	NA	NA	NA
F_0910	1110:23232:4950__T593__S_0740	Fungi	Glomeromycota	Glomeromycetes	Glomerales	Glomeraceae	Glomus	0	Arbuscular_Mycorrhizal	9	Symbiotroph	NULL	NULL	Highly_Probable	Arbuscular_Mycorrhizal	0	0	0	280	0	96	0	0	280	96	376	0.00240164	0.0145191	0.303797	0.00144587	0.0118694	0.199262	0	0.00130525	0.0102041	0.215859	0	0.000875944	0.016084	0.00948708	0.022681	NA	NA	NA	NA	NA	NA	NA	NA
F_0911	1107:18060:25027__T604__S_1371	Fungi	Ascomycota	0	0	0	0	0	-	-	-	-	-	-	Others_Unknown	0	0	0	20	355	0	0	0	20	355	375	0.00295687	0.0272232	0.329114	0.0163281	0.00296736	0.221402	0	0	0.0442177	0.237885	0	0.00182403	0.0287731	0	0.0575462	NA	NA	NA	NA	NA	NA	NA	NA
F_0912	1113:4741:20425__T593__S_0122	Fungi	Glomeromycota	Glomeromycetes	Glomerales	Glomeraceae	0	0	Arbuscular_Mycorrhizal	9	Symbiotroph	NULL	NULL	Highly_Probable	Arbuscular_Mycorrhizal	47	14	0	314	0	0	0	0	375	0	375	0.00253562	0.0254083	0.316456	0.00496055	0.041543	0.328413	0	0.021768	NA	NA	NA	NA	0.0171942	0.0171942	NA	0.0555556	0.0124973	0.175629	0.244914	0.125	0.0218446	0.269539	0.248078
F_0913	1102:11482:21605__T593__S_0099	Fungi	Ascomycota	0	0	0	0	0	-	-	-	-	-	-	Others_Unknown	214	0	160	0	0	0	0	0	374	0	374	0.000871333	0.0127042	0.308017	0.0105617	0.0207715	0.309963	0	0.00677295	NA	NA	NA	NA	0.011116	0.011116	NA	0.111111	0.022232	0.212068	0.264947	NA	NA	NA	NA
F_0914	1112:5667:17224__T593__S_0292	Fungi	Ascomycota	Sordariomycetes	Hypocreales	Cordycipitaceae	Lecanicillium	0	Animal_Pathogen	13	Pathotroph	NULL	NULL	Probable	Others_Unknown	306	0	49	19	0	0	0	0	374	0	374	0.012264	0.030853	0.409283	0.0394998	0.0504451	0.571956	0.0555556	0.0958745	NA	NA	NA	NA	0.0710094	0.0710094	NA	0.277778	0.200753	0.569582	0.709042	NA	NA	NA	NA
F_0915	1101:13177:21764__T604__S_1350	Fungi	Ascomycota	0	0	0	0	0	-	-	-	-	-	-	Others_Unknown	0	0	0	213	160	0	0	0	213	160	373	0.00399215	0.0145191	0.333333	0.010055	0.00593472	0.225092	0	0.0013261	0.0170068	0.246696	0	0.00176736	0.0311212	0.0123218	0.0499205	NA	NA	NA	NA	NA	NA	NA	NA
F_0916	1103:8319:8299__T604__S_0957	Fungi	Ascomycota	0	0	0	0	0	-	-	-	-	-	-	Others_Unknown	0	0	0	0	0	0	91	281	0	372	372	0.00169238	0.00907441	0.324895	0.00213311	NA	NA	NA	NA	0.0170068	0.277533	0	0.00407377	0.0150227	NA	0.0150227	NA	NA	NA	NA	NA	NA	NA	NA
F_0917	1105:20299:17611__T593__S_0743	Fungi	Basidiomycota	Agaricomycetes	Russulales	Russulaceae	Russula	0	Ectomycorrhizal	13	Symbiotroph	Agaricoid	NULL	Highly_Probable	Ectomycorrhizal	36	0	0	336	0	0	0	0	372	0	372	0.00332451	0.00907441	0.333333	0.00781926	0.0148368	0.372694	0	0.0257647	NA	NA	NA	NA	0.0278027	0.0278027	NA	0.0555556	0.0180581	0.252058	0.36509	NA	NA	NA	NA
F_0918	1101:3408:12672__T593__S_0851	Fungi	Glomeromycota	Glomeromycetes	Glomerales	Glomeraceae	0	0	Arbuscular_Mycorrhizal	9	Symbiotroph	NULL	NULL	Highly_Probable	Arbuscular_Mycorrhizal	0	0	0	0	0	0	371	0	0	371	371	0.00125932	0.0217786	0.316456	0.00719513	NA	NA	NA	NA	0.0408163	0.259912	0.0666667	0.00300693	0.178246	NA	0.178246	NA	NA	NA	NA	NA	NA	NA	NA
F_0919	1113:11150:14730__T593__S_0744	Fungi	0	0	0	0	0	0	-	-	-	-	-	-	Others_Unknown	33	152	6	134	0	45	0	0	325	45	370	0.0308763	0.0653358	0.451477	0.0236005	0.0771513	0.479705	0	0.0922569	0.0306122	0.255507	0	0.00324041	0.0803356	0.0744084	0.104044	0.111111	0.0205347	0.264419	0.294192	0.4375	0.238581	0.702846	0.685617
F_0920	2110:16052:19483__T593__S_1372	Fungi	Basidiomycota	Agaricomycetes	Agaricales	Tricholomataceae	0	0	-	-	-	-	-	-	Others_Unknown	0	0	370	0	0	0	0	0	370	0	370	0	0.00181488	0.299578	0.0189019	0.00296736	0.298893	0	0	NA	NA	NA	NA	0	0	NA	NA	NA	NA	NA	NA	NA	NA	NA
F_0921	1103:17925:4108__T604__S_0205	Fungi	Basidiomycota	Agaricomycetes	Russulales	Russulaceae	0	0	Ectomycorrhizal	9	Symbiotroph	Agaricoid,_Corticioid,_Gasteroid,_Pleurotoid,_or_Secotioid	NULL	Probable	Ectomycorrhizal	0	0	0	0	0	368	2	0	0	370	370	0.00215022	0.00544465	0.303797	0.00176973	NA	NA	NA	NA	0.0102041	0.237885	0	0.0053354	0.0101531	NA	0.0101531	NA	NA	NA	NA	NA	NA	NA	NA
F_0922	2103:29631:15282__T593__S_0798	Fungi	Glomeromycota	Glomeromycetes	Glomerales	Glomeraceae	Glomus	0	Arbuscular_Mycorrhizal	9	Symbiotroph	NULL	NULL	Highly_Probable	Arbuscular_Mycorrhizal	68	8	0	0	60	110	87	36	76	293	369	0.0490404	0.0671506	0.49789	0.022055	0.032641	0.317343	0	0.00881832	0.085034	0.453744	0.0666667	0.0520927	0.057434	0.0477079	0.0622971	0.222222	0.0954159	0.432585	0.468672	0	0	0.0944469	0.119542
F_0923	1114:9902:19329__T593__S_1391	Fungi	Ascomycota	Leotiomycetes	Helotiales	0	0	0	-	-	-	-	-	-	Others_Unknown	0	80	247	40	0	0	0	0	367	0	367	0.00841853	0.0344828	0.392405	0.101923	0.0563798	0.516605	0.111111	0.0697766	NA	NA	NA	NA	0.0813324	0.0813324	NA	NA	NA	NA	NA	0.125	0.069311	0.376033	0.586017
F_0924	1106:16090:20647__T593__S_0697	Fungi	Glomeromycota	Glomeromycetes	Glomerales	0	0	0	Arbuscular_Mycorrhizal	7	Symbiotroph	NULL	NULL	Highly_Probable	Arbuscular_Mycorrhizal	0	0	0	367	0	0	0	0	367	0	367	0.000625045	0.00544465	0.253165	0.0003917	0.00890208	0.199262	0	0.0015275	NA	NA	NA	NA	0.0121729	0.0121729	NA	NA	NA	NA	NA	NA	NA	NA	NA
F_0925	1101:25253:13000__T593__S_1014	Fungi	Glomeromycota	Glomeromycetes	Glomerales	Glomeraceae	0	0	Arbuscular_Mycorrhizal	9	Symbiotroph	NULL	NULL	Highly_Probable	Arbuscular_Mycorrhizal	0	0	0	40	131	16	180	0	40	327	367	0.00680594	0.0217786	0.375527	0.00637398	0.00296736	0.199262	0	0.000152684	0.0340136	0.343612	0	0.0140231	0.0175005	0.0019972	0.0226682	NA	NA	NA	NA	NA	NA	NA	NA
F_0926	1102:17215:16003__T604__S_1150	Fungi	Glomeromycota	Glomeromycetes	Glomerales	Glomeraceae	0	0	Arbuscular_Mycorrhizal	9	Symbiotroph	NULL	NULL	Highly_Probable	Arbuscular_Mycorrhizal	0	0	0	0	0	0	0	366	0	366	366	0.00253709	0.0199637	0.320675	0.00126359	NA	NA	NA	NA	0.037415	0.268722	0	0.00590912	0.12986	NA	0.12986	NA	NA	NA	NA	NA	NA	NA	NA
F_0927	1104:13650:3451__T593__S_0074	Fungi	Glomeromycota	Glomeromycetes	Glomerales	Glomeraceae	0	0	Arbuscular_Mycorrhizal	9	Symbiotroph	NULL	NULL	Highly_Probable	Arbuscular_Mycorrhizal	337	29	0	0	0	0	0	0	366	0	366	0.00275925	0.0326679	0.341772	0.0146705	0.0534125	0.391144	0	0.0214753	NA	NA	NA	NA	0.0806447	0.0806447	NA	0.388889	0.161289	0.5284	0.542936	0	0	0.210547	0.39035
F_0928	1106:8760:25338__T604__S_1108	Fungi	Ascomycota	0	0	0	0	0	-	-	-	-	-	-	Others_Unknown	0	0	0	0	0	0	0	363	0	363	363	0.00137373	0.0199637	0.308017	0.00131845	NA	NA	NA	NA	0.037415	0.242291	0	0.00313844	0.0708568	NA	0.0708568	NA	NA	NA	NA	NA	NA	NA	NA
F_0929	1109:13768:1909__T593__S_0703	Fungi	Basidiomycota	Agaricomycetes	Sebacinales	Sebacinaceae	Sebacina	0	Ectomycorrhizal-Orchid_Mycorrhizal-Root_Associated_Biotroph	13	Symbiotroph	NULL	NULL	Possible	Ectomycorrhizal	0	0	0	363	0	0	0	0	363	0	363	0.00018539	0.00362976	0.265823	0.00231068	0.00593472	0.232472	0	0.00167225	NA	NA	NA	NA	0.0149266	0.0149266	NA	NA	NA	NA	NA	NA	NA	NA	NA
F_0930	1102:16022:17943__T593__S_0441	Fungi	Basidiomycota	Agaricomycetes	Thelephorales	Thelephoraceae	Tomentella	0	Ectomycorrhizal	13	Symbiotroph	Resupinate	NULL	Highly_Probable	Ectomycorrhizal	0	0	0	336	0	27	0	0	336	27	363	0.00319031	0.00725953	0.303797	0.00197148	0.00296736	0.232472	0	0.00142908	0.00680272	0.185022	0	0.000564039	0.0130667	0.0123185	0.013815	NA	NA	NA	NA	NA	NA	NA	NA
F_0931	2111:13753:22627__T593__S_1016	Fungi	Glomeromycota	Glomeromycetes	Glomerales	Glomeraceae	0	0	Arbuscular_Mycorrhizal	9	Symbiotroph	NULL	NULL	Highly_Probable	Arbuscular_Mycorrhizal	0	0	0	0	6	17	231	109	0	363	363	0.0595814	0.154265	0.50211	0.0467285	NA	NA	NA	NA	0.289116	0.621145	0.333333	0.144775	0.200125	NA	0.200125	NA	NA	NA	NA	NA	NA	NA	NA
F_0932	1101:12404:12497__T604__S_0934	Fungi	Glomeromycota	Glomeromycetes	Glomerales	Glomeraceae	Rhizophagus	0	Arbuscular_Mycorrhizal	9	Symbiotroph	NULL	NULL	Highly_Probable	Arbuscular_Mycorrhizal	0	0	0	0	0	0	0	361	0	361	361	0.00139036	0.0163339	0.278481	0.000454821	NA	NA	NA	NA	0.0306122	0.198238	0	0.00289827	0.0437623	NA	0.0437623	NA	NA	NA	NA	NA	NA	NA	NA
F_0933	1103:21996:13671__T593__S_1305	Fungi	Ascomycota	Leotiomycetes	Helotiales	0	0	0	-	-	-	-	-	-	Others_Unknown	0	18	295	47	0	0	0	0	360	0	360	0.00276694	0.0163339	0.350211	0.0521946	0.0267062	0.413284	0.0555556	0.0226841	NA	NA	NA	NA	0.0539549	0.0539549	NA	NA	NA	NA	NA	0	0	0.0399879	0.0559454
F_0934	1112:16542:15282__T604__S_0800	Fungi	Glomeromycota	Glomeromycetes	Glomerales	Glomeraceae	Rhizophagus	0	Arbuscular_Mycorrhizal	9	Symbiotroph	NULL	NULL	Highly_Probable	Arbuscular_Mycorrhizal	0	0	0	0	0	0	1	359	0	360	360	0.00369666	0.0235935	0.345992	0.00231953	NA	NA	NA	NA	0.0442177	0.312775	0	0.0086817	0.0472596	NA	0.0472596	NA	NA	NA	NA	NA	NA	NA	NA
F_0935	1103:21465:4883__T604__S_0093	Fungi	Ascomycota	0	0	0	0	0	-	-	-	-	-	-	Others_Unknown	0	0	0	0	0	316	0	43	0	359	359	0.00207595	0.00907441	0.337553	0.00236731	NA	NA	NA	NA	0.0170068	0.299559	0	0.00529564	0.0339038	NA	0.0339038	NA	NA	NA	NA	NA	NA	NA	NA
F_0936	2103:10479:7394__T604__S_1167	Fungi	Basidiomycota	Agaricomycetes	0	0	0	0	-	-	-	-	-	-	Others_Unknown	4	2	32	0	321	0	0	0	38	321	359	0.0113564	0.0235935	0.400844	0.0258463	0.00890208	0.354244	0	0.00753694	0.0306122	0.251101	0	0.00218856	0.0343861	0.023834	0.0660424	0	0	0.0362018	0.0499321	0	0	0.0255257	0.0380098
F_0937	1101:15304:25608__T604__S_1399	Fungi	Basidiomycota	Agaricomycetes	0	0	0	0	-	-	-	-	-	-	Others_Unknown	0	0	0	0	347	11	0	0	0	358	358	0.00523156	0.0290381	0.337553	0.0217228	NA	NA	NA	NA	0.0544218	0.299559	0.0666667	0.0148664	0.132514	NA	0.132514	NA	NA	NA	NA	NA	NA	NA	NA
F_0938	1114:9159:11336__T593__S_0965	Fungi	Glomeromycota	Glomeromycetes	Glomerales	Glomeraceae	Glomus	0	Arbuscular_Mycorrhizal	9	Symbiotroph	NULL	NULL	Highly_Probable	Arbuscular_Mycorrhizal	187	0	0	70	0	3	97	0	257	100	357	0.00560216	0.0199637	0.362869	0.0102845	0.0267062	0.328413	0	0.0111115	0.00340136	0.211454	0	0.000456599	0.0185454	0.0370908	0	0.166667	0.0728937	0.459906	0.522896	NA	NA	NA	NA
F_0939	1108:14991:20940__T604__S_0846	Fungi	Basidiomycota	Agaricomycetes	0	0	0	0	-	-	-	-	-	-	Others_Unknown	0	0	0	0	0	0	0	355	0	355	355	0.00366577	0.0290381	0.329114	0.00203873	NA	NA	NA	NA	0.0544218	0.281938	0	0.00855675	0.189742	NA	0.189742	NA	NA	NA	NA	NA	NA	NA	NA
F_0940	1102:6945:20947__T593__S_1099	Fungi	Basidiomycota	Agaricomycetes	Agaricales	Tricholomataceae	Mycena	0	Undefined_Saprotroph	13	Saprotroph	NULL	NULL	Probable	Saprotroph	0	0	0	0	0	0	355	0	0	355	355	0.000158096	0.00544465	0.291139	0.00305219	NA	NA	NA	NA	0.0102041	0.215859	0	0.000375673	0.0213721	NA	0.0213721	NA	NA	NA	NA	NA	NA	NA	NA
F_0941	2112:22185:10175__T604__S_1416	Fungi	Basidiomycota	Agaricomycetes	Russulales	Russulaceae	0	0	Ectomycorrhizal	9	Symbiotroph	Agaricoid,_Corticioid,_Gasteroid,_Pleurotoid,_or_Secotioid	NULL	Probable	Ectomycorrhizal	0	0	13	0	342	0	0	0	13	342	355	0.00204915	0.00181488	0.341772	0.011777	0	0.298893	0	0	0	0.189427	0	0	0	0	0	NA	NA	NA	NA	NA	NA	NA	NA
F_0942	1103:18545:17296__T593__S_0568	Fungi	Basidiomycota	Agaricomycetes	Agaricales	Amanitaceae	Amanita	0	Ectomycorrhizal	13	Symbiotroph	Agaricoid	NULL	Highly_Probable	Ectomycorrhizal	40	0	0	314	0	0	0	0	354	0	354	0.00080079	0.00907441	0.295359	0.00459717	0.0148368	0.284133	0	0.00615575	NA	NA	NA	NA	0.0126118	0.0126118	NA	0.111111	0.0252236	0.191685	0.243317	NA	NA	NA	NA
F_0943	2108:6045:14148__T604__S_1019	Fungi	Ascomycota	Eurotiomycetes	Chaetothyriales	Herpotrichiellaceae	Cladophialophora	0	Undefined_Saprotroph	13	Saprotroph	Facultative_Yeast	NULL	Probable	Saprotroph	0	0	0	2	0	0	0	351	2	351	353	0.00120708	0.00907441	0.295359	0.000777501	0	0.180812	0	0	0.0136054	0.211454	0	0.000694757	0.00768859	0	0.0153772	NA	NA	NA	NA	NA	NA	NA	NA
F_0944	2105:12009:20970__T593__S_0962	Fungi	Ascomycota	0	0	0	0	0	-	-	-	-	-	-	Others_Unknown	0	0	0	0	0	0	106	245	0	351	351	0.0012839	0.0181488	0.308017	0.00585427	NA	NA	NA	NA	0.0340136	0.251101	0.0666667	0.00289389	0.0325638	NA	0.0325638	NA	NA	NA	NA	NA	NA	NA	NA
F_0945	1101:12765:14650__T604__S_0277	Fungi	Ascomycota	Eurotiomycetes	0	0	0	0	-	-	-	-	-	-	Others_Unknown	0	0	0	0	130	221	0	0	0	351	351	0.000238474	0.00181488	0.265823	0.00153612	NA	NA	NA	NA	0.00340136	0.180617	0	0.000707864	0	NA	0	NA	NA	NA	NA	NA	NA	NA	NA
F_0946	1104:22742:6275__T593__S_0651	Fungi	Glomeromycota	Glomeromycetes	Glomerales	Glomeraceae	Glomus	0	Arbuscular_Mycorrhizal	9	Symbiotroph	NULL	NULL	Highly_Probable	Arbuscular_Mycorrhizal	0	0	0	229	0	122	0	0	229	122	351	0.00254625	0.0163339	0.324895	0.00277671	0.0178042	0.217712	0	0.00191362	0.00680272	0.237885	0	0.00108147	0.0225775	0.0164063	0.0287487	NA	NA	NA	NA	NA	NA	NA	NA
F_0947	1101:10312:18509__T604__S_0073	Fungi	Basidiomycota	Agaricomycetes	Agaricales	Hygrophoraceae	Hygrocybe	0	Undefined_Saprotroph-Undefined_Symbiotroph	13	Saprotroph-Symbiotroph	Agaricoid	NULL	Probable	Others_Unknown	0	0	0	0	0	350	0	0	0	350	350	0.000330968	0.00362976	0.291139	0.000995768	NA	NA	NA	NA	0.00680272	0.215859	0	0.000898623	0.0234104	NA	0.0234104	NA	NA	NA	NA	NA	NA	NA	NA
F_0948	2102:16616:10974__T593__S_0318	Fungi	Basidiomycota	Agaricomycetes	Thelephorales	Thelephoraceae	Tomentella	0	Ectomycorrhizal	13	Symbiotroph	Resupinate	NULL	Highly_Probable	Ectomycorrhizal	329	21	0	0	0	0	0	0	350	0	350	0.000924241	0.00725953	0.312236	0.00717743	0.0118694	0.317343	0	0.00731372	NA	NA	NA	NA	0.0211137	0.0211137	NA	0.0555556	0.00867786	0.172873	0.232772	0.0625	0.0335496	0.228854	0.408834
F_0949	1101:16310:9196__T604__S_1067	Fungi	Ascomycota	Leotiomycetes	0	0	0	0	-	-	-	-	-	-	Others_Unknown	0	0	19	0	0	15	3	312	19	330	349	0.00477207	0.0127042	0.333333	0.00325866	0	0.236162	0	0	0.0204082	0.23348	0	0.00306885	0.00480037	0	0.0064005	NA	NA	NA	NA	NA	NA	NA	NA
F_0950	1101:14373:17947__T604__S_0688	Fungi	Ascomycota	0	0	0	0	0	-	-	-	-	-	-	Others_Unknown	79	152	101	4	0	11	0	0	336	11	347	0.0135624	0.0344828	0.392405	0.022682	0.0534125	0.498155	0	0.0872751	0	0.140969	0	0	0.0484385	0.0605482	0	0.277778	0.151238	0.566134	0.604536	0.1875	0.0909549	0.428476	0.608971
F_0951	1102:15212:10930__T593__S_0609	Fungi	Ascomycota	0	0	0	0	0	-	-	-	-	-	-	Others_Unknown	0	0	205	136	6	0	0	0	341	6	347	0.00561107	0.0344828	0.362869	0.146128	0.0534125	0.346863	0.166667	0.0120579	0	0.189427	0	0	0.0311331	0.0466997	0	NA	NA	NA	NA	NA	NA	NA	NA
F_0952	1101:11531:18976__T593__S_0512	Fungi	Ascomycota	Dothideomycetes	0	Gloniaceae	Cenococcum	0	Ectomycorrhizal	13	Symbiotroph	NULL	NULL	Highly_Probable	Ectomycorrhizal	0	1	0	344	2	0	0	0	345	2	347	0.00284193	0.0145191	0.329114	0.0107458	0.0207715	0.346863	0	0.0150166	0	0.132159	0	0	0.0125158	0.0187737	0	NA	NA	NA	NA	0	0	0.210547	0.39035
F_0953	2112:11866:24976__T593__S_0094	Fungi	Basidiomycota	Agaricomycetes	Sebacinales	Sebacinaceae	Sebacina	0	Ectomycorrhizal-Orchid_Mycorrhizal-Root_Associated_Biotroph	13	Symbiotroph	NULL	NULL	Possible	Ectomycorrhizal	341	6	0	0	0	0	0	0	347	0	347	0.000309396	0.00725953	0.291139	0.00664888	0.0118694	0.280443	0	0.00239039	NA	NA	NA	NA	0.00902904	0.00902904	NA	0.0555556	0.0180581	0.252058	0.36509	0	0	0.0399879	0.0559454
F_0954	1101:15263:4231__T604__S_0072	Fungi	Ascomycota	0	0	0	0	0	-	-	-	-	-	-	Others_Unknown	0	0	0	0	0	346	0	0	0	346	346	0.000560684	0.0108893	0.295359	0.00260504	NA	NA	NA	NA	0.0204082	0.220264	0	0.00157989	0.0458055	NA	0.0458055	NA	NA	NA	NA	NA	NA	NA	NA
F_0955	1101:18327:23988__T593__S_1069	Fungi	Ascomycota	Sordariomycetes	0	0	0	0	-	-	-	-	-	-	Others_Unknown	0	0	0	0	0	0	346	0	0	346	346	7.76e-05	0.00362976	0.2827	0.00280974	NA	NA	NA	NA	0.00680272	0.207048	0	0.000186545	0.0108438	NA	0.0108438	NA	NA	NA	NA	NA	NA	NA	NA
F_0956	1102:17690:24033__T593__S_1498	Fungi	Basidiomycota	Agaricomycetes	Trechisporales	Hydnodontaceae	Trechispora	0	Wood_Saprotroph	13	Saprotroph	Resupinate	White_Rot	Highly_Probable	Saprotroph	12	0	334	0	0	0	0	0	346	0	346	0.00328156	0.0108893	0.350211	0.0224532	0.0178042	0.413284	0	0.0247979	NA	NA	NA	NA	0.074119	0.074119	NA	0.111111	0.0305477	0.200352	0.264397	NA	NA	NA	NA
F_0957	2103:25902:23421__T604__S_0944	Fungi	Ascomycota	Leotiomycetes	0	0	0	0	-	-	-	-	-	-	Others_Unknown	0	0	0	0	0	0	0	345	0	345	345	0.000251264	0.00544465	0.2827	0.000449511	NA	NA	NA	NA	0.0102041	0.207048	0	0.000583918	0.0134773	NA	0.0134773	NA	NA	NA	NA	NA	NA	NA	NA
F_0958	1105:15689:22923__T604__S_1362	Fungi	Ascomycota	0	0	0	0	0	-	-	-	-	-	-	Others_Unknown	0	0	0	0	344	0	0	0	0	344	344	0.000677587	0.00725953	0.299578	0.0051623	NA	NA	NA	NA	0.0136054	0.237885	0	0.00171061	0.0457653	NA	0.0457653	NA	NA	NA	NA	NA	NA	NA	NA
F_0959	1108:17886:4682__T593__S_1063	Fungi	Ascomycota	Leotiomycetes	Helotiales	0	0	0	-	-	-	-	-	-	Others_Unknown	0	0	0	0	0	0	344	0	0	344	344	0.000877101	0.0217786	0.303797	0.00823337	NA	NA	NA	NA	0.0408163	0.242291	0.0666667	0.00209915	0.121421	NA	0.121421	NA	NA	NA	NA	NA	NA	NA	NA
F_0960	1101:11574:10858__T593__S_1157	Fungi	0	0	Mortierellales	Mortierellaceae	Mortierella	0	Undefined_Saprotroph	13	Saprotroph	NULL	NULL	Probable	Saprotroph	6	11	192	0	134	0	0	0	209	134	343	0.0272588	0.0780399	0.447257	0.225608	0.0771513	0.387454	0.222222	0.0174668	0.0544218	0.30837	0.0666667	0.00911056	0.0967666	0.0329797	0.288127	0	0	0.115387	0.206656	0.0625	0.00356645	0.0907881	0.103072
F_0961	1111:2673:11521__T593__S_1010	Fungi	Ascomycota	Eurotiomycetes	Chaetothyriales	Herpotrichiellaceae	Cladophialophora	0	Undefined_Saprotroph	13	Saprotroph	Facultative_Yeast	NULL	Probable	Saprotroph	0	0	0	0	0	30	313	0	0	343	343	0.00682973	0.0235935	0.375527	0.00886163	NA	NA	NA	NA	0.0442177	0.370044	0.0666667	0.0171886	0.0814752	NA	0.0814752	NA	NA	NA	NA	NA	NA	NA	NA
F_0962	1106:20371:6481__T593__S_0184	Fungi	Glomeromycota	Glomeromycetes	Glomerales	Glomeraceae	0	0	Arbuscular_Mycorrhizal	9	Symbiotroph	NULL	NULL	Highly_Probable	Arbuscular_Mycorrhizal	329	0	13	0	0	0	0	0	342	0	342	0.00465325	0.0326679	0.367089	0.0220119	0.0534125	0.450185	0	0.036652	NA	NA	NA	NA	0.0988066	0.0988066	NA	0.333333	0.114117	0.514357	0.540504	NA	NA	NA	NA
F_0963	2112:12761:5714__T604__S_1167	Fungi	Glomeromycota	Glomeromycetes	Glomerales	Glomeraceae	0	0	Arbuscular_Mycorrhizal	9	Symbiotroph	NULL	NULL	Highly_Probable	Arbuscular_Mycorrhizal	0	0	0	0	342	0	0	0	0	342	342	0.00222986	0.0399274	0.333333	0.0291298	NA	NA	NA	NA	0.0748299	0.290749	0.0666667	0.00583031	0.163183	NA	0.163183	NA	NA	NA	NA	NA	NA	NA	NA
F_0964	1101:13568:16285__T604__S_0103	Fungi	Ascomycota	Eurotiomycetes	Chaetothyriales	Herpotrichiellaceae	Cladophialophora	0	Undefined_Saprotroph	13	Saprotroph	Facultative_Yeast	NULL	Probable	Saprotroph	0	0	0	0	0	121	41	179	0	341	341	0.0474659	0.0998185	0.468354	0.0175728	NA	NA	NA	NA	0.187075	0.555066	0.0666667	0.114868	0.203559	NA	0.203559	NA	NA	NA	NA	NA	NA	NA	NA
F_0965	2104:27236:11487__T604__S_1422	Fungi	Ascomycota	Archaeorhizomycetes	Archaeorhizomycetales	Archaeorhizomycetaceae	Archaeorhizomyces	Archaeorhizomyces_borealis	-	-	-	-	-	-	Others_Unknown	0	0	0	121	219	0	0	0	121	219	340	0.00168522	0.0127042	0.308017	0.00555695	0.00296736	0.169742	0	0	0.0170068	0.242291	0	0.00254565	0.0360622	0	0.0721245	NA	NA	NA	NA	NA	NA	NA	NA
F_0966	1104:6173:9589__T593__S_1068	Fungi	Ascomycota	Leotiomycetes	Helotiales	0	0	0	-	-	-	-	-	-	Others_Unknown	0	0	0	0	0	0	340	0	0	340	340	0.000103806	0.00362976	0.278481	0.0013214	NA	NA	NA	NA	0.00680272	0.198238	0	0.00024482	0.0138601	NA	0.0138601	NA	NA	NA	NA	NA	NA	NA	NA
F_0967	1101:9385:18271__T593__S_0342	Fungi	Basidiomycota	Agaricomycetes	Russulales	Russulaceae	Russula	0	Ectomycorrhizal	13	Symbiotroph	Agaricoid	NULL	Highly_Probable	Ectomycorrhizal	340	0	0	0	0	0	0	0	340	0	340	0.0003102	0.00725953	0.291139	0.00442491	0.0118694	0.276753	0	0.00252239	NA	NA	NA	NA	0.0471363	0.0471363	NA	0.111111	0.0471363	0.27821	0.374734	NA	NA	NA	NA
F_0968	1109:13243:17210__T593__S_1335	Fungi	Basidiomycota	Agaricomycetes	Sebacinales	Sebacinaceae	Sebacina	0	Ectomycorrhizal-Orchid_Mycorrhizal-Root_Associated_Biotroph	13	Symbiotroph	NULL	NULL	Possible	Ectomycorrhizal	336	4	0	0	0	0	0	0	340	0	340	0.000309396	0.00362976	0.291139	0.00339788	0.00593472	0.280443	0	0.00239039	NA	NA	NA	NA	0.00902904	0.00902904	NA	0.0555556	0.0180581	0.252058	0.36509	0	0	0.0399879	0.0559454
F_0969	1101:4129:11084__T604__S_0358	Fungi	Ascomycota	Eurotiomycetes	0	0	0	0	-	-	-	-	-	-	Others_Unknown	1	0	0	0	0	313	0	25	1	338	339	0.00859763	0.0235935	0.362869	0.00545549	0	0.228782	0	0	0.0408163	0.286344	0	0.00763348	0.044243	0	0.0663645	0	0	0.128148	0.202159	NA	NA	NA	NA
F_0970	2103:20350:25107__T604__S_0957	Fungi	Glomeromycota	Glomeromycetes	Glomerales	Glomeraceae	0	0	Arbuscular_Mycorrhizal	9	Symbiotroph	NULL	NULL	Highly_Probable	Arbuscular_Mycorrhizal	0	9	0	0	0	0	207	123	9	330	339	0.0298794	0.0508167	0.43038	0.0135685	0.0118694	0.284133	0	0.00345681	0.0782313	0.361233	0.0666667	0.0219024	0.119907	0.0975117	0.131105	NA	NA	NA	NA	0.25	0.0975117	0.532928	0.575315
F_0971	1110:8105:26261__T604__S_0656	Fungi	Glomeromycota	Glomeromycetes	Glomerales	Glomeraceae	0	0	Arbuscular_Mycorrhizal	9	Symbiotroph	NULL	NULL	Highly_Probable	Arbuscular_Mycorrhizal	20	56	24	0	0	16	183	38	100	237	337	0.0361626	0.0671506	0.476793	0.0188169	0.0118694	0.284133	0	0.00747449	0.108844	0.449339	0.133333	0.0388966	0.0432908	0.01743	0.0691515	0	0	0.0389583	0.0638686	0.0625	0.0051044	0.138891	0.153993
F_0972	1101:18064:21393__T604__S_0381	Fungi	Basidiomycota	Agaricomycetes	0	0	0	0	-	-	-	-	-	-	Others_Unknown	0	0	0	0	0	335	0	0	0	335	335	4.7e-05	0.00181488	0.253165	0.000191131	NA	NA	NA	NA	0.00340136	0.154185	0	0.000122423	0.00308833	NA	0.00308833	NA	NA	NA	NA	NA	NA	NA	NA
F_0973	2109:14086:25466__T604__S_1080	Fungi	Glomeromycota	Glomeromycetes	Glomerales	Glomeraceae	0	0	Arbuscular_Mycorrhizal	9	Symbiotroph	NULL	NULL	Highly_Probable	Arbuscular_Mycorrhizal	0	0	0	0	0	0	0	335	0	335	335	0.000524939	0.00362976	0.265823	0.000246582	NA	NA	NA	NA	0.00680272	0.180617	0	0.00115856	0.0167962	NA	0.0167962	NA	NA	NA	NA	NA	NA	NA	NA
F_0974	2104:10294:20126__T593__S_0058	Fungi	Ascomycota	Dothideomycetes	0	Gloniaceae	Cenococcum	0	Ectomycorrhizal	13	Symbiotroph	NULL	NULL	Highly_Probable	Ectomycorrhizal	330	0	2	0	2	0	0	0	332	2	334	0.0149391	0.0544465	0.413502	0.0426352	0.0860534	0.509225	0.0555556	0.0683981	0	0.167401	0	0	0.127834	0.191751	0	0.444444	0.383502	0.770725	0.851957	NA	NA	NA	NA
F_0975	1101:12367:17880__T604__S_0296	Fungi	Ascomycota	Eurotiomycetes	0	0	0	0	-	-	-	-	-	-	Others_Unknown	0	0	0	0	0	333	0	0	0	333	333	8.26e-05	0.00181488	0.278481	0.000760984	NA	NA	NA	NA	0.00340136	0.198238	0	0.00022505	0.00557402	NA	0.00557402	NA	NA	NA	NA	NA	NA	NA	NA
F_0976	1101:18270:2981__T593__S_1298	Fungi	Ascomycota	0	0	0	0	0	-	-	-	-	-	-	Others_Unknown	249	0	64	0	0	19	0	0	313	19	332	0.0139565	0.0526316	0.405063	0.0385028	0.0771513	0.494465	0.0555556	0.058488	0.00680272	0.167401	0	0.00020732	0.111164	0.16401	0.00547234	0.444444	0.287384	0.6755	0.763307	NA	NA	NA	NA
F_0977	1109:17326:19680__T604__S_1111	Fungi	Ascomycota	Pezizomycetes	Pezizales	Pezizaceae	Terfezia	0	Ectomycorrhizal	13	Symbiotroph	Gasteroid	Hypogeous	Highly_Probable	Ectomycorrhizal	0	0	0	0	0	0	0	332	0	332	332	0.00151322	0.0127042	0.308017	0.00104414	NA	NA	NA	NA	0.0238095	0.246696	0	0.00353513	0.0780538	NA	0.0780538	NA	NA	NA	NA	NA	NA	NA	NA
F_0978	1112:7807:4453__T604__S_0967	Fungi	Basidiomycota	Agaricomycetes	Thelephorales	Thelephoraceae	0	0	-	-	-	-	-	-	Others_Unknown	0	0	0	0	0	0	0	332	0	332	332	0.000259763	0.00362976	0.274262	0.000317372	NA	NA	NA	NA	0.00680272	0.189427	0	0.00060143	0.0134124	NA	0.0134124	NA	NA	NA	NA	NA	NA	NA	NA
F_0979	1101:8840:25641__T604__S_0323	Fungi	Glomeromycota	Glomeromycetes	Glomerales	Glomeraceae	0	0	Arbuscular_Mycorrhizal	9	Symbiotroph	NULL	NULL	Highly_Probable	Arbuscular_Mycorrhizal	0	0	0	0	0	247	0	85	0	332	332	0.00288266	0.0163339	0.329114	0.00338195	NA	NA	NA	NA	0.0306122	0.281938	0	0.00751949	0.0662761	NA	0.0662761	NA	NA	NA	NA	NA	NA	NA	NA
F_0980	1101:16346:3838__T604__S_0855	Fungi	Ascomycota	0	0	0	0	0	-	-	-	-	-	-	Others_Unknown	0	0	0	0	0	0	0	331	0	331	331	0.000499833	0.0108893	0.291139	0.000662469	NA	NA	NA	NA	0.0204082	0.215859	0	0.00108307	0.0233096	NA	0.0233096	NA	NA	NA	NA	NA	NA	NA	NA
F_0981	1101:5055:21276__T604__S_0198	Fungi	Ascomycota	0	0	0	0	0	-	-	-	-	-	-	Others_Unknown	0	0	0	0	0	331	0	0	0	331	331	0.00241723	0.0199637	0.312236	0.0035017	NA	NA	NA	NA	0.037415	0.251101	0	0.00600195	0.153945	NA	0.153945	NA	NA	NA	NA	NA	NA	NA	NA
F_0982	1104:19993:16116__T593__S_0199	Fungi	Ascomycota	Leotiomycetes	Helotiales	0	Infundichalara	Infundichalara_microchona	Undefined_Saprotroph	13	Saprotroph	NULL	NULL	Probable	Saprotroph	330	0	0	0	0	0	0	0	330	0	330	0.000336406	0.00544465	0.28692	0.00320144	0.00890208	0.269373	0	0.00250122	NA	NA	NA	NA	0.036025	0.036025	NA	0.111111	0.036025	0.258164	0.344335	NA	NA	NA	NA
F_0983	1101:24620:20478__T593__S_0049	Fungi	Ascomycota	Leotiomycetes	Helotiales	Helotiaceae	Meliniomyces	0	Ectomycorrhizal-Saprotroph	13	Saprotroph-Symbiotroph	Dark_Septate_Endophyte	NULL	Probable	Others_Unknown	143	0	0	174	13	0	0	0	317	13	330	0.00357955	0.0217786	0.333333	0.0141484	0.032641	0.298893	0	0.00895049	0	0.185022	0	0	0.00816912	0.0122537	0	0.111111	0.0198816	0.162869	0.251343	NA	NA	NA	NA
F_0984	1102:18721:19813__T604__S_1051	Fungi	Glomeromycota	Glomeromycetes	Glomerales	Glomeraceae	0	0	Arbuscular_Mycorrhizal	9	Symbiotroph	NULL	NULL	Highly_Probable	Arbuscular_Mycorrhizal	0	0	0	0	0	0	0	330	0	330	330	0.00318665	0.0272232	0.324895	0.00153023	NA	NA	NA	NA	0.0510204	0.277533	0	0.0074722	0.164775	NA	0.164775	NA	NA	NA	NA	NA	NA	NA	NA
F_0985	1105:21592:23346__T593__S_0473	Fungi	Basidiomycota	Agaricomycetes	Agaricales	Physalacriaceae	Physalacria	0	Undefined_Saprotroph	13	Saprotroph	Agaricoid	NULL	Probable	Saprotroph	0	0	0	329	0	0	0	0	329	0	329	0	0	0.202532	5.31e-05	0	0.169742	0	0	NA	NA	NA	NA	0	0	NA	NA	NA	NA	NA	NA	NA	NA	NA
F_0986	1103:26815:10952__T593__S_0758	Fungi	Basidiomycota	Agaricomycetes	Sebacinales	Sebacinaceae	Sebacina	0	Ectomycorrhizal-Orchid_Mycorrhizal-Root_Associated_Biotroph	13	Symbiotroph	NULL	NULL	Possible	Ectomycorrhizal	0	0	0	329	0	0	0	0	329	0	329	0.00018539	0.00362976	0.265823	0.00231068	0.00593472	0.232472	0	0.00167225	NA	NA	NA	NA	0.0149266	0.0149266	NA	NA	NA	NA	NA	NA	NA	NA	NA
F_0987	2104:9783:3744__T593__S_1285	Fungi	Ascomycota	0	0	0	0	0	-	-	-	-	-	-	Others_Unknown	0	0	300	0	0	23	5	0	300	28	328	0.00683617	0.0108893	0.371308	0.0114561	0	0.298893	0	0	0.0170068	0.237885	0	0.00245518	0.00467258	0	0.00700887	NA	NA	NA	NA	NA	NA	NA	NA
F_0988	1101:2207:15527__T604__S_0121	Fungi	Basidiomycota	Agaricomycetes	Agaricales	Tricholomataceae	Laccaria	0	Ectomycorrhizal	13	Symbiotroph	Agaricoid	NULL	Highly_Probable	Ectomycorrhizal	0	0	0	0	227	101	0	0	0	328	328	0.0134513	0.0217786	0.367089	0.0105258	NA	NA	NA	NA	0.0408163	0.356828	0	0.0374629	0.100462	NA	0.100462	NA	NA	NA	NA	NA	NA	NA	NA
F_0989	1109:26126:11857__T593__S_1230	Fungi	Glomeromycota	Glomeromycetes	Glomerales	Glomeraceae	0	0	Arbuscular_Mycorrhizal	9	Symbiotroph	NULL	NULL	Highly_Probable	Arbuscular_Mycorrhizal	0	0	327	0	0	0	0	0	327	0	327	0.000226749	0.00725953	0.278481	0.00242512	0.0118694	0.250923	0	0.00191844	NA	NA	NA	NA	0.0824943	0.0824943	NA	NA	NA	NA	NA	NA	NA	NA	NA
F_0990	1101:10525:17065__T604__S_0122	Fungi	Glomeromycota	Glomeromycetes	Glomerales	Glomeraceae	0	0	Arbuscular_Mycorrhizal	9	Symbiotroph	NULL	NULL	Highly_Probable	Arbuscular_Mycorrhizal	0	0	0	0	0	180	0	146	0	326	326	0.00522779	0.0199637	0.329114	0.00152138	NA	NA	NA	NA	0.037415	0.286344	0	0.0127392	0.0279438	NA	0.0279438	NA	NA	NA	NA	NA	NA	NA	NA
F_0991	2112:11280:17143__T593__S_1233	Fungi	Basidiomycota	Agaricomycetes	0	0	0	0	-	-	-	-	-	-	Others_Unknown	0	0	324	0	0	0	0	0	324	0	324	0.000211725	0.00181488	0.308017	0.0100845	0.00296736	0.313653	0	0.00176805	NA	NA	NA	NA	0.0602771	0.0602771	NA	NA	NA	NA	NA	NA	NA	NA	NA
F_0992	1111:19566:9467__T604__S_0631	Fungi	Glomeromycota	Glomeromycetes	Archaeosporales	Archaeosporaceae	Archaeospora	0	Arbuscular_Mycorrhizal	13	Symbiotroph	NULL	NULL	Highly_Probable	Arbuscular_Mycorrhizal	60	86	13	124	0	41	0	0	283	41	324	0.0104335	0.0362976	0.388186	0.0122206	0.0504451	0.409594	0	0.0467775	0.00680272	0.202643	0	0.000222902	0.0260483	0.030906	0.00661779	0.111111	0.0205347	0.264419	0.294192	0.25	0.0975117	0.532928	0.575315
F_0993	2105:13451:17077__T604__S_0590	Fungi	Glomeromycota	Glomeromycetes	Glomerales	Glomeraceae	0	0	Arbuscular_Mycorrhizal	9	Symbiotroph	NULL	NULL	Highly_Probable	Arbuscular_Mycorrhizal	4	320	0	0	0	0	0	0	324	0	324	0.00192758	0.0435572	0.316456	0.0387199	0.0712166	0.332103	0.0555556	0.0159485	NA	NA	NA	NA	0.147975	0.147975	NA	0	0	0.0389583	0.0638686	0.375	0.295951	0.731025	0.836646
F_0994	2104:3288:11031__T604__S_0210	Fungi	0	0	Mortierellales	Mortierellaceae	Mortierella	0	Undefined_Saprotroph	13	Saprotroph	NULL	NULL	Probable	Saprotroph	92	0	0	1	0	230	0	0	93	230	323	0.00483763	0.0108893	0.345992	0.00624597	0.00890208	0.313653	0	0.00809888	0.00680272	0.193833	0	0.000318785	0.00854252	0.00736044	0.0109067	0.0555556	0.0147209	0.242026	0.321787	NA	NA	NA	NA
F_0995	2106:13574:15693__T593__S_0812	Fungi	Ascomycota	0	0	0	0	0	-	-	-	-	-	-	Others_Unknown	0	0	0	0	0	0	323	0	0	323	323	0	0	0.274262	0.00120342	NA	NA	NA	NA	0	0.189427	0	0	0	NA	0	NA	NA	NA	NA	NA	NA	NA	NA
F_0996	1101:10056:26887__T604__S_1232	Fungi	Basidiomycota	Agaricomycetes	Russulales	Russulaceae	Lactarius	Lactarius_camphoratus	Ectomycorrhizal	13	Symbiotroph	Agaricoid	NULL	Highly_Probable	Ectomycorrhizal	0	0	0	0	320	3	0	0	0	323	323	0.00118235	0.00544465	0.299578	0.00429337	NA	NA	NA	NA	0.0102041	0.23348	0	0.00334957	0.0103093	NA	0.0103093	NA	NA	NA	NA	NA	NA	NA	NA
F_0997	2113:13450:11932__T593__S_1264	Fungi	Glomeromycota	Glomeromycetes	Glomerales	Glomeraceae	0	0	Arbuscular_Mycorrhizal	9	Symbiotroph	NULL	NULL	Highly_Probable	Arbuscular_Mycorrhizal	0	0	323	0	0	0	0	0	323	0	323	0	0.00907441	0.236287	0.000950345	0.0148368	0.180812	0	0	NA	NA	NA	NA	0	0	NA	NA	NA	NA	NA	NA	NA	NA	NA
F_0998	2111:25154:14594__T604__S_1050	Fungi	Glomeromycota	Glomeromycetes	Glomerales	Glomeraceae	Rhizophagus	0	Arbuscular_Mycorrhizal	9	Symbiotroph	NULL	NULL	Highly_Probable	Arbuscular_Mycorrhizal	0	0	0	0	0	8	4	311	0	323	323	0.0115333	0.0508167	0.388186	0.00387335	NA	NA	NA	NA	0.0952381	0.387665	0	0.0263179	0.0771851	NA	0.0771851	NA	NA	NA	NA	NA	NA	NA	NA
F_0999	1101:12374:18275__T604__S_0130	Fungi	Ascomycota	0	0	0	0	0	-	-	-	-	-	-	Others_Unknown	0	0	0	0	0	321	0	0	0	321	321	0.000751984	0.00544465	0.308017	0.00185409	NA	NA	NA	NA	0.0102041	0.251101	0	0.0019402	0.0512838	NA	0.0512838	NA	NA	NA	NA	NA	NA	NA	NA
F_1000	1103:28248:9816__T604__S_1141	Fungi	Glomeromycota	Glomeromycetes	Glomerales	Glomeraceae	0	0	Arbuscular_Mycorrhizal	9	Symbiotroph	NULL	NULL	Highly_Probable	Arbuscular_Mycorrhizal	0	0	0	0	0	0	0	321	0	321	321	0.00387071	0.0381125	0.324895	0.00247349	NA	NA	NA	NA	0.0714286	0.277533	0	0.00881554	0.187027	NA	0.187027	NA	NA	NA	NA	NA	NA	NA	NA
F_1001	1102:11624:12217__T604__S_0519	Fungi	Basidiomycota	Agaricomycetes	Russulales	Russulaceae	Russula	0	Ectomycorrhizal	13	Symbiotroph	Agaricoid	NULL	Highly_Probable	Ectomycorrhizal	0	41	0	279	0	0	0	0	320	0	320	0.00143026	0.0127042	0.320675	0.0162733	0.0207715	0.339483	0	0.0115707	NA	NA	NA	NA	0.0401728	0.0401728	NA	NA	NA	NA	NA	0.125	0.0803457	0.4191	0.623514
F_1002	1101:14435:5984__T604__S_1096	Fungi	Basidiomycota	Agaricomycetes	Sebacinales	0	Serendipita	0	Orchid_Mycorrhizal	13	Symbiotroph	NULL	NULL	Highly_Probable	Others_Unknown	0	0	0	0	0	0	0	320	0	320	320	0.000138274	0.00362976	0.270042	0.000287286	NA	NA	NA	NA	0.00680272	0.185022	0	0.000327595	0.00717252	NA	0.00717252	NA	NA	NA	NA	NA	NA	NA	NA
F_1003	1114:9409:12794__T604__S_0877	Fungi	Basidiomycota	Agaricomycetes	Sebacinales	Sebacinaceae	Sebacina	0	Ectomycorrhizal-Orchid_Mycorrhizal-Root_Associated_Biotroph	13	Symbiotroph	NULL	NULL	Possible	Ectomycorrhizal	0	0	0	0	0	83	0	237	0	320	320	0.00078092	0.00725953	0.278481	0.000249532	NA	NA	NA	NA	0.0136054	0.198238	0	0.00184127	0.0101121	NA	0.0101121	NA	NA	NA	NA	NA	NA	NA	NA
F_1004	1103:10891:11020__T593__S_1300	Fungi	Basidiomycota	Agaricomycetes	0	0	0	0	-	-	-	-	-	-	Others_Unknown	0	0	184	1	134	0	0	0	185	134	319	0.00923468	0.00907441	0.400844	0.025562	0.00890208	0.387454	0	0.0143362	0.00340136	0.229075	0	0.000582803	0.0292114	0.035751	0.0161323	NA	NA	NA	NA	NA	NA	NA	NA
F_1005	1103:27885:12765__T604__S_0074	Fungi	Basidiomycota	Agaricomycetes	Agaricales	Omphalotaceae	Gymnopus	Gymnopus_melanopus	Undefined_Saprotroph	13	Saprotroph	NULL	NULL	Probable	Saprotroph	0	0	0	0	0	319	0	0	0	319	319	4.62e-05	0.00181488	0.257384	0.000214727	NA	NA	NA	NA	0.00340136	0.162996	0	0.000115625	0.00306758	NA	0.00306758	NA	NA	NA	NA	NA	NA	NA	NA
F_1006	1106:9267:4839__T604__S_1514	Fungi	Basidiomycota	Agaricomycetes	Russulales	Russulaceae	Lactarius	0	Ectomycorrhizal	13	Symbiotroph	Agaricoid	NULL	Highly_Probable	Ectomycorrhizal	0	0	0	0	319	0	0	0	0	319	319	0.000443001	0.00725953	0.299578	0.00913593	NA	NA	NA	NA	0.0136054	0.237885	0	0.00114782	0.0325786	NA	0.0325786	NA	NA	NA	NA	NA	NA	NA	NA
F_1007	1102:22191:13938__T593__S_0405	Fungi	Ascomycota	0	0	0	0	0	-	-	-	-	-	-	Others_Unknown	0	178	0	140	0	0	0	0	318	0	318	0.0220676	0.092559	0.35865	0.0265625	0.151335	0.431734	0	0.165318	NA	NA	NA	NA	0.501523	0.501523	NA	NA	NA	NA	NA	0.75	0.670362	0.892972	0.935461
F_1008	1106:23087:13813__T593__S_0725	Fungi	Ascomycota	Sordariomycetes	Hypocreales	Nectriaceae	Nectria	0	Plant_Pathogen	13	Pathotroph	NULL	NULL	Probable	Plant_Pathogen	0	0	0	318	0	0	0	0	318	0	318	0	0.00181488	0.21097	0.000105594	0.00296736	0.173432	0	0	NA	NA	NA	NA	0	0	NA	NA	NA	NA	NA	NA	NA	NA	NA
F_1009	1101:11439:7841__T593__S_1367	Fungi	Basidiomycota	Agaricomycetes	0	0	0	0	-	-	-	-	-	-	Others_Unknown	0	0	318	0	0	0	0	0	318	0	318	0.000298285	0.0181488	0.320675	0.0888711	0.0296736	0.335793	0.111111	0.00233048	NA	NA	NA	NA	0.071502	0.071502	NA	NA	NA	NA	NA	NA	NA	NA	NA
F_1010	1103:15618:7672__T593__S_0522	Fungi	Basidiomycota	Agaricomycetes	Russulales	Russulaceae	Russula	0	Ectomycorrhizal	13	Symbiotroph	Agaricoid	NULL	Highly_Probable	Ectomycorrhizal	0	0	0	318	0	0	0	0	318	0	318	0	0	0.227848	0.00013096	0	0.180812	0	0	NA	NA	NA	NA	0	0	NA	NA	NA	NA	NA	NA	NA	NA	NA
F_1011	1107:4292:20891__T593__S_0364	Fungi	Basidiomycota	Agaricomycetes	Russulales	Russulaceae	Russula	0	Ectomycorrhizal	13	Symbiotroph	Agaricoid	NULL	Highly_Probable	Ectomycorrhizal	318	0	0	0	0	0	0	0	318	0	318	0	0.00181488	0.253165	0.000968042	0.00296736	0.202952	0	0	NA	NA	NA	NA	0	0	NA	0	0	0.0839822	0.110908	NA	NA	NA	NA
F_1012	2103:10287:15694__T604__S_0064	Fungi	Glomeromycota	Glomeromycetes	Glomerales	Glomeraceae	0	0	Arbuscular_Mycorrhizal	9	Symbiotroph	NULL	NULL	Highly_Probable	Arbuscular_Mycorrhizal	0	0	0	0	0	45	0	273	0	318	318	0.0108312	0.0435572	0.371308	0.00334479	NA	NA	NA	NA	0.0816327	0.356828	0	0.0257814	0.0949091	NA	0.0949091	NA	NA	NA	NA	NA	NA	NA	NA
F_1013	2104:21254:21560__T604__S_0061	Fungi	Ascomycota	0	0	0	0	0	-	-	-	-	-	-	Others_Unknown	0	0	0	0	0	316	0	0	0	316	316	0.0059898	0.0326679	0.337553	0.00584542	NA	NA	NA	NA	0.0612245	0.299559	0	0.0157377	0.41966	NA	0.41966	NA	NA	NA	NA	NA	NA	NA	NA
F_1014	1101:14667:16964__T604__S_0943	Fungi	Basidiomycota	Agaricomycetes	0	0	0	0	-	-	-	-	-	-	Others_Unknown	0	0	0	0	0	0	0	316	0	316	316	6.59e-05	0.00181488	0.265823	0.000233014	NA	NA	NA	NA	0.00340136	0.180617	0	0.000154946	0.00336396	NA	0.00336396	NA	NA	NA	NA	NA	NA	NA	NA
F_1015	1101:10106:10012__T604__S_1133	Fungi	Ascomycota	Sordariomycetes	Hypocreales	Nectriaceae	0	0	Undefined_Saprotroph	7	Saprotroph	Mold	NULL	Possible	Saprotroph	0	0	0	0	5	25	0	285	0	315	315	0.00749255	0.0235935	0.371308	0.00341676	NA	NA	NA	NA	0.0442177	0.356828	0	0.0186347	0.0241725	NA	0.0241725	NA	NA	NA	NA	NA	NA	NA	NA
F_1016	2106:10947:2891__T604__S_0909	Fungi	Basidiomycota	Agaricomycetes	Agaricales	Tricholomataceae	Mycena	0	Undefined_Saprotroph	13	Saprotroph	NULL	NULL	Probable	Saprotroph	0	0	0	0	0	0	0	315	0	315	315	8.38e-05	0.00181488	0.270042	0.000267819	NA	NA	NA	NA	0.00340136	0.189427	0	0.000198156	0.00424555	NA	0.00424555	NA	NA	NA	NA	NA	NA	NA	NA
F_1017	1106:18793:17863__T593__S_0605	Fungi	0	0	Mortierellales	Mortierellaceae	Mortierella	0	Undefined_Saprotroph	13	Saprotroph	NULL	NULL	Probable	Saprotroph	170	33	24	79	8	0	0	0	306	8	314	0.0878364	0.103448	0.56962	0.104769	0.15727	0.826568	0.111111	0.339557	0.0102041	0.246696	0	0.00151403	0.157286	0.186043	0.0422555	0.555556	0.510996	0.832121	0.90949	0.1875	0.106812	0.461251	0.644089
F_1018	2103:23309:18796__T604__S_1488	Fungi	Ascomycota	0	0	0	0	0	-	-	-	-	-	-	Others_Unknown	0	0	0	0	314	0	0	0	0	314	314	0.000466795	0.0108893	0.295359	0.00747829	NA	NA	NA	NA	0.0204082	0.229075	0	0.00123386	0.0342372	NA	0.0342372	NA	NA	NA	NA	NA	NA	NA	NA
F_1019	1101:14590:16890__T593__S_1357	Fungi	Basidiomycota	Agaricomycetes	Boletales	Boletaceae	Xerocomus	0	Ectomycorrhizal	13	Symbiotroph	Boletoid	NULL	Highly_Probable	Ectomycorrhizal	31	0	283	0	0	0	0	0	314	0	314	0.00589598	0.0235935	0.371308	0.0619223	0.0385757	0.464945	0.0555556	0.0451219	NA	NA	NA	NA	0.0991838	0.0991838	NA	0.277778	0.126866	0.416726	0.466465	NA	NA	NA	NA
F_1020	1103:9257:15667__T604__S_0814	Fungi	Glomeromycota	Glomeromycetes	Glomerales	Glomeraceae	0	0	Arbuscular_Mycorrhizal	9	Symbiotroph	NULL	NULL	Highly_Probable	Arbuscular_Mycorrhizal	0	0	0	0	0	0	27	287	0	314	314	0.00866763	0.0417423	0.35865	0.00312888	NA	NA	NA	NA	0.0782313	0.339207	0	0.0201424	0.110551	NA	0.110551	NA	NA	NA	NA	NA	NA	NA	NA
F_1021	1107:21647:8549__T604__S_0611	Fungi	Ascomycota	Leotiomycetes	Helotiales	Hyaloscyphaceae	Lachnum	0	Undefined_Saprotroph	13	Saprotroph	NULL	NULL	Probable	Saprotroph	0	313	0	0	0	0	0	0	313	0	313	0	0	0.261603	0.00220803	0	0.217712	0	0	NA	NA	NA	NA	0	0	NA	NA	NA	NA	NA	0	0	0.115031	0.203547
F_1022	2110:15631:24129__T604__S_1325	Fungi	Basidiomycota	Agaricomycetes	Agaricales	Amanitaceae	Amanita	Amanita_fritillaria	Ectomycorrhizal	13	Symbiotroph	Agaricoid	NULL	Highly_Probable	Ectomycorrhizal	0	0	0	2	311	0	0	0	2	311	313	0.00252359	0.00907441	0.324895	0.00809415	0	0.214022	0	0	0.0136054	0.237885	0	0.00114782	0.0162893	0	0.0325786	NA	NA	NA	NA	NA	NA	NA	NA
F_1023	1110:7557:8606__T604__S_1134	Fungi	Glomeromycota	Glomeromycetes	Glomerales	Glomeraceae	0	0	Arbuscular_Mycorrhizal	9	Symbiotroph	NULL	NULL	Highly_Probable	Arbuscular_Mycorrhizal	0	0	0	0	0	0	0	313	0	313	313	0.00354824	0.0399274	0.320675	0.00186235	NA	NA	NA	NA	0.0748299	0.273128	0	0.00788051	0.170572	NA	0.170572	NA	NA	NA	NA	NA	NA	NA	NA
F_1024	1101:10254:7435__T604__S_1240	Fungi	Basidiomycota	Agaricomycetes	Geastrales	Sphaerobolaceae	Sphaerobolus	Sphaerobolus_iowensis	Undefined_Saprotroph	13	Saprotroph	Gasteroid	White_Rot	Probable	Saprotroph	0	0	0	0	312	0	0	0	0	312	312	0.000711156	0.00725953	0.303797	0.0065946	NA	NA	NA	NA	0.0136054	0.242291	0	0.00182066	0.0505981	NA	0.0505981	NA	NA	NA	NA	NA	NA	NA	NA
F_1025	1101:18752:14566__T593__S_0753	Fungi	Glomeromycota	Glomeromycetes	Glomerales	0	0	0	Arbuscular_Mycorrhizal	7	Symbiotroph	NULL	NULL	Highly_Probable	Arbuscular_Mycorrhizal	297	0	0	14	0	0	0	0	311	0	311	0.00024838	0.00362976	0.278481	0.00192547	0.00593472	0.250923	0	0.00190618	NA	NA	NA	NA	0.00375702	0.00375702	NA	0.0555556	0.00751405	0.183211	0.235917	NA	NA	NA	NA
F_1026	1113:19004:3682__T604__S_0350	Fungi	Ascomycota	0	0	0	0	0	-	-	-	-	-	-	Others_Unknown	0	0	0	0	0	308	0	0	0	308	308	0.000693107	0.00544465	0.299578	0.00111965	NA	NA	NA	NA	0.0102041	0.229075	0	0.00182104	0.0438059	NA	0.0438059	NA	NA	NA	NA	NA	NA	NA	NA
F_1027	1103:25380:8821__T604__S_1098	Fungi	Glomeromycota	Glomeromycetes	Glomerales	Glomeraceae	0	0	Arbuscular_Mycorrhizal	9	Symbiotroph	NULL	NULL	Highly_Probable	Arbuscular_Mycorrhizal	0	0	0	0	0	0	0	308	0	308	308	0.00261426	0.0272232	0.316456	0.00169068	NA	NA	NA	NA	0.0510204	0.264317	0	0.00609433	0.131209	NA	0.131209	NA	NA	NA	NA	NA	NA	NA	NA
F_1028	2107:11079:13144__T604__S_1025	Fungi	Ascomycota	0	0	0	0	0	-	-	-	-	-	-	Others_Unknown	0	0	0	0	0	51	0	256	0	307	307	0.00475841	0.0272232	0.333333	0.00133497	NA	NA	NA	NA	0.0510204	0.290749	0	0.0112935	0.0488477	NA	0.0488477	NA	NA	NA	NA	NA	NA	NA	NA
F_1029	1106:19292:19170__T593__S_0774	Fungi	Ascomycota	Sordariomycetes	0	0	0	0	-	-	-	-	-	-	Others_Unknown	0	0	0	0	0	0	307	0	0	307	307	0.00363739	0.0671506	0.333333	0.0231203	NA	NA	NA	NA	0.12585	0.290749	0.133333	0.00846309	0.489938	NA	0.489938	NA	NA	NA	NA	NA	NA	NA	NA
F_1030	1101:10206:23958__T593__S_1459	Fungi	Basidiomycota	Agaricomycetes	Agaricales	Strophariaceae	Galerina	Galerina_pseudocamerina	Undefined_Saprotroph	13	Saprotroph	Agaricoid	White_Rot	Probable	Saprotroph	0	0	307	0	0	0	0	0	307	0	307	0.000298285	0.00181488	0.320675	0.0113534	0.00296736	0.335793	0	0.00233048	NA	NA	NA	NA	0.071502	0.071502	NA	NA	NA	NA	NA	NA	NA	NA	NA
F_1031	1105:14415:6240__T593__S_0423	Fungi	0	0	Mortierellales	Mortierellaceae	Mortierella	0	Undefined_Saprotroph	13	Saprotroph	NULL	NULL	Probable	Saprotroph	7	7	57	160	9	64	1	0	231	74	305	0.0994633	0.0834846	0.565401	0.0720793	0.0919881	0.627306	0.0555556	0.228097	0.047619	0.343612	0	0.0156464	0.119198	0.183487	0.0334793	0.0555556	0.013162	0.264819	0.340011	0	0	0.0725985	0.10046
F_1032	1101:24740:14088__T593__S_0539	Fungi	Basidiomycota	Agaricomycetes	Russulales	Russulaceae	Russula	0	Ectomycorrhizal	13	Symbiotroph	Agaricoid	NULL	Highly_Probable	Ectomycorrhizal	0	0	0	305	0	0	0	0	305	0	305	0.0004465	0.00725953	0.278481	0.00518708	0.0118694	0.254613	0	0.00387276	NA	NA	NA	NA	0.0331574	0.0331574	NA	NA	NA	NA	NA	NA	NA	NA	NA
F_1033	1101:22482:21012__T604__S_1066	Fungi	Ascomycota	Sordariomycetes	0	0	0	0	-	-	-	-	-	-	Others_Unknown	0	0	0	0	0	0	0	304	0	304	304	0.0017699	0.0108893	0.295359	0.000507323	NA	NA	NA	NA	0.0204082	0.22467	0	0.00397201	0.0629607	NA	0.0629607	NA	NA	NA	NA	NA	NA	NA	NA
F_1034	1107:12874:20467__T593__S_0758	Fungi	Basidiomycota	Agaricomycetes	Agaricales	0	0	0	-	-	-	-	-	-	Others_Unknown	0	0	0	304	0	0	0	0	304	0	304	0.000226595	0.00181488	0.265823	0.0011574	0.00296736	0.225092	0	0.00193127	NA	NA	NA	NA	0.0161261	0.0161261	NA	NA	NA	NA	NA	NA	NA	NA	NA
F_1035	2107:25376:12189__T593__S_0403	Fungi	Glomeromycota	Glomeromycetes	Glomerales	0	0	0	Arbuscular_Mycorrhizal	7	Symbiotroph	NULL	NULL	Highly_Probable	Arbuscular_Mycorrhizal	0	0	0	274	23	7	0	0	274	30	304	0.00443818	0.0127042	0.299578	0.00125415	0.0148368	0.206642	0	0.00526924	0.00340136	0.202643	0	0.00130152	0.0129341	0.0388022	0	NA	NA	NA	NA	NA	NA	NA	NA
F_1036	1107:23551:12949__T604__S_1277	Fungi	Ascomycota	Leotiomycetes	Helotiales	0	0	0	-	-	-	-	-	-	Others_Unknown	0	0	0	35	268	0	0	0	35	268	303	0.000310472	0.00181488	0.270042	0.00122052	0	0.221402	0	0	0	0.127753	0	0	0	0	0	NA	NA	NA	NA	NA	NA	NA	NA
F_1037	1113:3773:10596__T604__S_1141	Fungi	Glomeromycota	Glomeromycetes	Glomerales	Glomeraceae	0	0	Arbuscular_Mycorrhizal	9	Symbiotroph	NULL	NULL	Highly_Probable	Arbuscular_Mycorrhizal	0	0	0	0	0	0	0	303	0	303	303	0.00218826	0.0344828	0.316456	0.00213075	NA	NA	NA	NA	0.0646258	0.259912	0	0.00489876	0.110513	NA	0.110513	NA	NA	NA	NA	NA	NA	NA	NA
F_1038	2107:20763:4059__T593__S_0839	Fungi	Glomeromycota	Glomeromycetes	Glomerales	Glomeraceae	0	0	Arbuscular_Mycorrhizal	9	Symbiotroph	NULL	NULL	Highly_Probable	Arbuscular_Mycorrhizal	0	0	0	0	0	23	142	138	0	303	303	0.0320995	0.0635209	0.451477	0.0127403	NA	NA	NA	NA	0.119048	0.519824	0.0666667	0.0784241	0.116104	NA	0.116104	NA	NA	NA	NA	NA	NA	NA	NA
F_1039	1101:10345:7722__T604__S_0781	Fungi	Ascomycota	Sordariomycetes	0	0	0	0	-	-	-	-	-	-	Others_Unknown	0	0	0	0	0	0	0	302	0	302	302	0.00135417	0.0163339	0.28692	0.00065185	NA	NA	NA	NA	0.0306122	0.215859	0	0.00301011	0.0621372	NA	0.0621372	NA	NA	NA	NA	NA	NA	NA	NA
F_1040	1105:12131:11291__T593__S_0747	Fungi	Ascomycota	Sordariomycetes	0	0	0	0	-	-	-	-	-	-	Others_Unknown	0	41	0	261	0	0	0	0	302	0	302	0.00161377	0.0163339	0.320675	0.0143973	0.0267062	0.339483	0	0.0129311	NA	NA	NA	NA	0.051841	0.051841	NA	NA	NA	NA	NA	0.1875	0.103682	0.458831	0.640624
F_1041	1101:12533:19713__T593__S_0205	Fungi	Basidiomycota	Agaricomycetes	Agaricales	Entolomataceae	Entoloma	0	Ectomycorrhizal-Saprotroph	13	Saprotroph-Symbiotroph	Agaricoid	NULL	Possible	Others_Unknown	302	0	0	0	0	0	0	0	302	0	302	0.00055605	0.0127042	0.295359	0.00853954	0.0207715	0.284133	0	0.00401597	NA	NA	NA	NA	0.0862603	0.0862603	NA	0.222222	0.0862603	0.329635	0.421562	NA	NA	NA	NA
F_1042	2104:14226:21063__T604__S_1190	Fungi	Ascomycota	0	0	0	0	0	-	-	-	-	-	-	Others_Unknown	0	0	3	0	266	32	0	0	3	298	301	0.0303585	0.0417423	0.438819	0.0305072	0	0.298893	0	0	0.0748299	0.365639	0.0666667	0.0470337	0.0955975	0	0.143396	NA	NA	NA	NA	NA	NA	NA	NA
F_1043	1104:17319:23432__T604__S_0139	Fungi	Basidiomycota	Agaricomycetes	0	0	0	0	-	-	-	-	-	-	Others_Unknown	0	0	0	0	0	301	0	0	0	301	301	7.36e-05	0.00362976	0.261603	0.000401729	NA	NA	NA	NA	0.00680272	0.171806	0	0.000190596	0.00513205	NA	0.00513205	NA	NA	NA	NA	NA	NA	NA	NA
F_1044	2101:12189:22917__T604__S_1054	Fungi	Glomeromycota	Glomeromycetes	Glomerales	Glomeraceae	0	0	Arbuscular_Mycorrhizal	9	Symbiotroph	NULL	NULL	Highly_Probable	Arbuscular_Mycorrhizal	0	0	0	0	0	0	3	298	0	301	301	0.00470939	0.0326679	0.337553	0.00243043	NA	NA	NA	NA	0.0612245	0.299559	0	0.0101091	0.0627283	NA	0.0627283	NA	NA	NA	NA	NA	NA	NA	NA
F_1045	1104:20979:11967__T604__S_1389	Fungi	Ascomycota	0	0	0	0	0	-	-	-	-	-	-	Others_Unknown	3	0	0	0	148	149	0	0	3	297	300	0.0386947	0.0435572	0.434599	0.011528	0	0.202952	0	0	0.0782313	0.453744	0	0.0976197	0.180068	0	0.270102	0	0	0.0839822	0.110908	NA	NA	NA	NA
F_1046	2113:13531:7042__T593__S_0657	Fungi	Ascomycota	Eurotiomycetes	Chaetothyriales	Herpotrichiellaceae	Cladophialophora	0	Undefined_Saprotroph	13	Saprotroph	Facultative_Yeast	NULL	Probable	Saprotroph	0	0	74	226	0	0	0	0	300	0	300	0.00308285	0.0108893	0.337553	0.0213742	0.0178042	0.380074	0	0.0264716	NA	NA	NA	NA	0.141201	0.141201	NA	NA	NA	NA	NA	NA	NA	NA	NA
F_1047	2112:21474:3534__T604__S_0649	Fungi	Basidiomycota	0	0	0	0	0	-	-	-	-	-	-	Others_Unknown	0	300	0	0	0	0	0	0	300	0	300	0.00114432	0.0145191	0.303797	0.0138104	0.0237389	0.302583	0	0.00818797	NA	NA	NA	NA	0.212517	0.212517	NA	NA	NA	NA	NA	0.3125	0.212517	0.55008	0.716582
F_1048	1106:22120:17767__T593__S_0167	Fungi	Basidiomycota	Agaricomycetes	Cantharellales	Clavulinaceae	Clavulina	0	Ectomycorrhizal	13	Symbiotroph	Clavarioid	NULL	Highly_Probable	Ectomycorrhizal	278	0	8	14	0	0	0	0	300	0	300	0.00237045	0.00725953	0.341772	0.0214533	0.0118694	0.398524	0	0.0183944	NA	NA	NA	NA	0.00360901	0.00360901	NA	0.0555556	0.010827	0.142271	0.204154	NA	NA	NA	NA
F_1049	1108:22735:12469__T593__S_1241	Fungi	Basidiomycota	Agaricomycetes	Russulales	Russulaceae	Lactarius	0	Ectomycorrhizal	13	Symbiotroph	Agaricoid	NULL	Highly_Probable	Ectomycorrhizal	0	0	232	68	0	0	0	0	300	0	300	0.00188077	0.00544465	0.337553	0.0214839	0.00890208	0.380074	0	0.0150144	NA	NA	NA	NA	0.00613743	0.00613743	NA	NA	NA	NA	NA	NA	NA	NA	NA
F_1050	2101:10627:15182__T604__S_1355	Fungi	Basidiomycota	Agaricomycetes	0	0	0	0	-	-	-	-	-	-	Others_Unknown	0	0	0	0	299	0	0	0	0	299	299	0.000310649	0.00725953	0.291139	0.00433466	NA	NA	NA	NA	0.0136054	0.215859	0	0.000834067	0.0214433	NA	0.0214433	NA	NA	NA	NA	NA	NA	NA	NA
F_1051	1107:10736:4965__T593__S_0986	Fungi	Ascomycota	0	0	0	0	0	-	-	-	-	-	-	Others_Unknown	0	0	0	0	0	0	298	0	0	298	298	7.11e-05	0.00181488	0.28692	0.00214609	NA	NA	NA	NA	0.00340136	0.211454	0	0.000172486	0.010248	NA	0.010248	NA	NA	NA	NA	NA	NA	NA	NA
F_1052	1101:20439:5033__T593__S_1525	Fungi	Ascomycota	Sordariomycetes	Hypocreales	0	0	0	Undefined_Saprotroph	7	Saprotroph	Mold	NULL	Possible	Saprotroph	1	0	233	11	11	41	0	0	245	52	297	0.0376054	0.0399274	0.50211	0.0468424	0.0474777	0.501845	0.0555556	0.0623631	0.0170068	0.321586	0	0.0101088	0.073693	0.114803	0.0120282	0	0	0.115387	0.206656	NA	NA	NA	NA
F_1053	1105:5873:18030__T604__S_0185	Fungi	Basidiomycota	Agaricomycetes	Agaricales	Tricholomataceae	Mycena	0	Undefined_Saprotroph	13	Saprotroph	NULL	NULL	Probable	Saprotroph	0	0	0	0	0	297	0	0	0	297	297	0	0	0.248945	0.000153966	NA	NA	NA	NA	0	0.154185	0	0	0	NA	0	NA	NA	NA	NA	NA	NA	NA	NA
F_1054	2102:10989:7356__T593__S_1049	Fungi	Basidiomycota	Agaricomycetes	Cantharellales	Clavulinaceae	Clavulina	0	Ectomycorrhizal	13	Symbiotroph	Clavarioid	NULL	Highly_Probable	Ectomycorrhizal	0	0	0	0	234	36	26	0	0	296	296	0.0209132	0.0344828	0.421941	0.0228012	NA	NA	NA	NA	0.0646258	0.45815	0.0666667	0.0560298	0.0702135	NA	0.0702135	NA	NA	NA	NA	NA	NA	NA	NA
F_1055	1101:15287:13805__T593__S_0364	Fungi	Ascomycota	Leotiomycetes	Helotiales	0	0	0	-	-	-	-	-	-	Others_Unknown	246	0	0	0	0	49	0	0	246	49	295	0.00258993	0.00907441	0.324895	0.00520419	0.0118694	0.258303	0	0.0012867	0	0.193833	0	0	0.0105248	0.0210497	0	0.111111	0.0210497	0.239579	0.308728	NA	NA	NA	NA
F_1056	1102:21475:12864__T604__S_1352	Fungi	Basidiomycota	Agaricomycetes	Agaricales	0	0	0	-	-	-	-	-	-	Others_Unknown	0	0	0	10	285	0	0	0	10	285	295	0.00413852	0.0181488	0.341772	0.0150179	0.00296736	0.214022	0	0	0.0272109	0.264317	0	0.00303948	0.0432815	0	0.0865631	NA	NA	NA	NA	NA	NA	NA	NA
F_1057	1101:10457:4279__T604__S_0279	Fungi	Basidiomycota	Agaricomycetes	Russulales	Russulaceae	Russula	0	Ectomycorrhizal	13	Symbiotroph	Agaricoid	NULL	Highly_Probable	Ectomycorrhizal	0	0	0	0	0	294	0	0	0	294	294	0.000375791	0.00362976	0.265823	0.000543307	NA	NA	NA	NA	0.00680272	0.180617	0	0.000988333	0.0269545	NA	0.0269545	NA	NA	NA	NA	NA	NA	NA	NA
F_1058	1101:12068:23351__T604__S_0029	Fungi	Basidiomycota	Agaricomycetes	Sebacinales	Sebacinaceae	Sebacina	0	Ectomycorrhizal-Orchid_Mycorrhizal-Root_Associated_Biotroph	13	Symbiotroph	NULL	NULL	Possible	Ectomycorrhizal	0	0	0	0	0	294	0	0	0	294	294	0.00015682	0.00362976	0.278481	0.00139986	NA	NA	NA	NA	0.00680272	0.198238	0	0.000315848	0.00702672	NA	0.00702672	NA	NA	NA	NA	NA	NA	NA	NA
F_1059	1109:20748:7985__T593__S_0948	Fungi	Glomeromycota	Glomeromycetes	Glomerales	Glomeraceae	Rhizophagus	0	Arbuscular_Mycorrhizal	9	Symbiotroph	NULL	NULL	Highly_Probable	Arbuscular_Mycorrhizal	0	0	0	0	0	0	268	26	0	294	294	0.0106887	0.0344828	0.371308	0.00916248	NA	NA	NA	NA	0.0646258	0.361233	0.0666667	0.0237179	0.136507	NA	0.136507	NA	NA	NA	NA	NA	NA	NA	NA
F_1060	1103:24121:16566__T604__S_1364	Fungi	Ascomycota	Eurotiomycetes	Chaetothyriales	Herpotrichiellaceae	Cladophialophora	0	Undefined_Saprotroph	13	Saprotroph	Facultative_Yeast	NULL	Probable	Saprotroph	0	0	0	0	293	0	0	0	0	293	293	0.00130522	0.0127042	0.312236	0.00835076	NA	NA	NA	NA	0.0238095	0.255507	0	0.00351827	0.114885	NA	0.114885	NA	NA	NA	NA	NA	NA	NA	NA
F_1061	1102:11599:19581__T604__S_0148	Fungi	Basidiomycota	Agaricomycetes	Russulales	Russulaceae	0	0	Ectomycorrhizal	9	Symbiotroph	Agaricoid,_Corticioid,_Gasteroid,_Pleurotoid,_or_Secotioid	NULL	Probable	Ectomycorrhizal	0	0	0	0	0	293	0	0	0	293	293	0.00221542	0.0145191	0.333333	0.00466737	NA	NA	NA	NA	0.0272109	0.290749	0	0.00570335	0.148931	NA	0.148931	NA	NA	NA	NA	NA	NA	NA	NA
F_1062	1108:25896:15355__T593__S_1249	Fungi	Ascomycota	0	0	0	0	0	-	-	-	-	-	-	Others_Unknown	184	0	107	0	0	0	0	0	291	0	291	0.00131955	0.0108893	0.337553	0.0261731	0.0178042	0.383764	0.0555556	0.0104357	NA	NA	NA	NA	0.035751	0.035751	NA	0	0	0.105355	0.167802	NA	NA	NA	NA
F_1063	1101:2187:11842__T604__S_1077	Fungi	Ascomycota	Eurotiomycetes	Chaetothyriales	Herpotrichiellaceae	0	0	-	-	-	-	-	-	Others_Unknown	0	0	0	0	0	0	0	291	0	291	291	0.000528379	0.00725953	0.2827	0.00052266	NA	NA	NA	NA	0.0136054	0.202643	0	0.000914939	0.0188848	NA	0.0188848	NA	NA	NA	NA	NA	NA	NA	NA
F_1064	1101:12725:10237__T593__S_1373	Fungi	Basidiomycota	Agaricomycetes	0	0	0	0	-	-	-	-	-	-	Others_Unknown	0	0	291	0	0	0	0	0	291	0	291	0	0	0.299578	0.00944977	0	0.298893	0	0	NA	NA	NA	NA	0	0	NA	NA	NA	NA	NA	NA	NA	NA	NA
F_1065	1101:8034:15629__T593__S_1334	Fungi	Ascomycota	Leotiomycetes	0	Myxotrichaceae	Oidiodendron	0	Ericoid_Mycorrhizal	13	Pathotroph-Symbiotroph	Dark_Septate_Endophyte	NULL	Probable	Ericoid_Mycorrhizal	0	0	290	0	0	0	0	0	290	0	290	0	0.00181488	0.299578	0.0189019	0.00296736	0.298893	0	0	NA	NA	NA	NA	0	0	NA	NA	NA	NA	NA	NA	NA	NA	NA
F_1066	1102:18133:3118__T604__S_1483	Fungi	0	0	0	0	0	0	-	-	-	-	-	-	Others_Unknown	0	0	0	0	289	0	0	0	0	289	289	0.000113818	0.00181488	0.28692	0.00229357	NA	NA	NA	NA	0.00340136	0.211454	0	0.000299315	0.00933749	NA	0.00933749	NA	NA	NA	NA	NA	NA	NA	NA
F_1067	2113:25412:8618__T604__S_0026	Fungi	Ascomycota	0	0	0	0	0	-	-	-	-	-	-	Others_Unknown	0	0	0	0	0	253	5	31	0	289	289	0.00648638	0.0217786	0.35443	0.00553925	NA	NA	NA	NA	0.0408163	0.325991	0	0.0163532	0.0510209	NA	0.0510209	NA	NA	NA	NA	NA	NA	NA	NA
F_1068	1106:18043:20078__T593__S_0255	Fungi	Basidiomycota	Agaricomycetes	Sebacinales	Sebacinaceae	Sebacina	0	Ectomycorrhizal-Orchid_Mycorrhizal-Root_Associated_Biotroph	13	Symbiotroph	NULL	NULL	Possible	Ectomycorrhizal	289	0	0	0	0	0	0	0	289	0	289	0	0	0.240506	0.00052207	0	0.191882	0	0	NA	NA	NA	NA	0	0	NA	0	0	0.0530458	0.0781703	NA	NA	NA	NA
F_1069	1101:11603:23281__T604__S_1189	Fungi	Basidiomycota	Agaricomycetes	Thelephorales	Thelephoraceae	Thelephora	0	Ectomycorrhizal	13	Symbiotroph	Clavarioid	NULL	Highly_Probable	Ectomycorrhizal	0	0	0	0	289	0	0	0	0	289	289	0.000986959	0.00544465	0.316456	0.00602475	NA	NA	NA	NA	0.0102041	0.264317	0	0.00262941	0.0758774	NA	0.0758774	NA	NA	NA	NA	NA	NA	NA	NA
F_1070	1110:14642:15264__T593__S_0696	Fungi	Basidiomycota	Malasseziomycetes	Malasseziales	Malasseziaceae	Malassezia	Malassezia_globosa	Animal_Pathogen-Undefined_Saprotroph	13	Pathotroph-Saprotroph	Facultative_Yeast	NULL	Probable	Others_Unknown	0	0	0	289	0	0	0	0	289	0	289	0	0	0.0759494	1.18e-06	0	0.118081	0	0	NA	NA	NA	NA	0	0	NA	NA	NA	NA	NA	NA	NA	NA	NA
F_1071	1101:12276:8845__T604__S_0638	Fungi	Ascomycota	Pezizomycetes	Pezizales	Tuberaceae	Tuber	0	Ectomycorrhizal	13	Symbiotroph	Gasteroid	Hypogeous	Highly_Probable	Ectomycorrhizal	0	288	0	0	0	0	0	0	288	0	288	0.000256808	0.00362976	0.270042	0.00257024	0.00593472	0.236162	0	0.0017275	NA	NA	NA	NA	0.040505	0.040505	NA	NA	NA	NA	NA	0.125	0.040505	0.20628	0.290264
F_1072	1101:23203:14475__T604__S_0720	Fungi	Basidiomycota	Agaricomycetes	Boletales	Boletaceae	0	0	-	-	-	-	-	-	Others_Unknown	0	288	0	0	0	0	0	0	288	0	288	0.000210815	0.00725953	0.295359	0.0123887	0.0118694	0.280443	0	0.00159901	NA	NA	NA	NA	0.0419534	0.0419534	NA	NA	NA	NA	NA	0.0625	0.0419534	0.330811	0.558486
F_1073	2106:26279:10680__T593__S_0781	Fungi	Glomeromycota	Glomeromycetes	Glomerales	Glomeraceae	0	0	Arbuscular_Mycorrhizal	9	Symbiotroph	NULL	NULL	Highly_Probable	Arbuscular_Mycorrhizal	0	0	0	0	0	4	278	6	0	288	288	0.00522628	0.0326679	0.375527	0.0121799	NA	NA	NA	NA	0.0612245	0.370044	0.0666667	0.0129546	0.0503436	NA	0.0503436	NA	NA	NA	NA	NA	NA	NA	NA
F_1074	1109:9752:10312__T593__S_0672	Fungi	Glomeromycota	Glomeromycetes	Glomerales	Glomeraceae	Glomus	0	Arbuscular_Mycorrhizal	9	Symbiotroph	NULL	NULL	Highly_Probable	Arbuscular_Mycorrhizal	0	12	0	264	5	6	0	0	276	11	287	0.00592124	0.0181488	0.341772	0.00410931	0.0178042	0.276753	0	0.00674229	0.0102041	0.220264	0	0.0029315	0.00752227	0.00474354	0.010301	NA	NA	NA	NA	0	0	0.210547	0.39035
F_1075	1101:6947:11292__T593__S_0816	Fungi	Glomeromycota	Glomeromycetes	Glomerales	Glomeraceae	0	0	Arbuscular_Mycorrhizal	9	Symbiotroph	NULL	NULL	Highly_Probable	Arbuscular_Mycorrhizal	0	0	0	0	0	0	286	0	0	286	286	0.00199028	0.0580762	0.324895	0.0218945	NA	NA	NA	NA	0.108844	0.277533	0.133333	0.00476622	0.274992	NA	0.274992	NA	NA	NA	NA	NA	NA	NA	NA
F_1076	1102:5718:7130__T604__S_0522	Fungi	Ascomycota	0	0	0	0	0	-	-	-	-	-	-	Others_Unknown	5	280	0	0	0	0	0	0	285	0	285	0.00134392	0.0254083	0.316456	0.0288991	0.041543	0.332103	0	0.010534	NA	NA	NA	NA	0.0330613	0.0330613	NA	0.0555556	0.010827	0.142271	0.204154	0.1875	0.0552956	0.422651	0.513018
F_1077	1101:18145:16825__T593__S_0160	Fungi	Basidiomycota	Agaricomycetes	Sebacinales	Sebacinaceae	Sebacina	0	Ectomycorrhizal-Orchid_Mycorrhizal-Root_Associated_Biotroph	13	Symbiotroph	NULL	NULL	Possible	Ectomycorrhizal	146	0	139	0	0	0	0	0	285	0	285	0.000569029	0.00544465	0.308017	0.0195638	0.00890208	0.317343	0	0.0047167	NA	NA	NA	NA	0.0301386	0.0301386	NA	0	0	0.00641412	0.00805694	NA	NA	NA	NA
F_1078	1106:8643:10325__T593__S_1039	Fungi	Ascomycota	0	0	0	0	0	-	-	-	-	-	-	Others_Unknown	0	0	0	0	0	0	284	0	0	284	284	0.000195106	0.00362976	0.278481	0.00134676	NA	NA	NA	NA	0.00680272	0.198238	0	0.00045078	0.0252466	NA	0.0252466	NA	NA	NA	NA	NA	NA	NA	NA
F_1079	1101:14328:17117__T593__S_0258	Fungi	Basidiomycota	Agaricomycetes	Russulales	Russulaceae	Russula	0	Ectomycorrhizal	13	Symbiotroph	Agaricoid	NULL	Highly_Probable	Ectomycorrhizal	284	0	0	0	0	0	0	0	284	0	284	0.000268782	0.00544465	0.291139	0.00323271	0.00890208	0.273063	0	0.00205846	NA	NA	NA	NA	0.0332271	0.0332271	NA	0.111111	0.0332271	0.286686	0.363178	NA	NA	NA	NA
F_1080	2103:22707:13007__T604__S_0049	Fungi	Glomeromycota	Glomeromycetes	Glomerales	Glomeraceae	0	0	Arbuscular_Mycorrhizal	9	Symbiotroph	NULL	NULL	Highly_Probable	Arbuscular_Mycorrhizal	11	6	10	9	0	192	51	5	36	248	284	0.0159707	0.0453721	0.43038	0.0163847	0.0267062	0.343173	0	0.0170768	0.0510204	0.317181	0.0666667	0.00701506	0.0151116	0.0148246	0.0154942	0.0555556	0.00680151	0.117902	0.17872	0.0625	0.00457072	0.191707	0.180944
F_1081	1102:15896:13137__T593__S_1357	Fungi	Ascomycota	0	0	0	0	0	-	-	-	-	-	-	Others_Unknown	0	0	267	0	16	0	0	0	267	16	283	0.00117618	0.00362976	0.324895	0.0200664	0.00296736	0.298893	0	0	0	0.162996	0	0	0	0	0	NA	NA	NA	NA	NA	NA	NA	NA
F_1082	1105:7638:12226__T604__S_0568	Fungi	Ascomycota	Sordariomycetes	0	0	0	0	-	-	-	-	-	-	Others_Unknown	0	21	0	0	216	46	0	0	21	262	283	0.0139641	0.030853	0.396624	0.0268781	0.00593472	0.258303	0	0.000574609	0.047619	0.334802	0.0666667	0.0219334	0.0314701	0.0145888	0.0399108	NA	NA	NA	NA	0.0625	0.0145888	0.257412	0.418261
F_1083	1101:14857:10725__T593__S_1389	Fungi	Basidiomycota	Agaricomycetes	Russulales	Russulaceae	Russula	0	Ectomycorrhizal	13	Symbiotroph	Agaricoid	NULL	Highly_Probable	Ectomycorrhizal	0	0	283	0	0	0	0	0	283	0	283	0.000298285	0.0199637	0.320675	0.105871	0.032641	0.335793	0.111111	0.00233048	NA	NA	NA	NA	0.071502	0.071502	NA	NA	NA	NA	NA	NA	NA	NA	NA
F_1084	1102:20026:12564__T593__S_0816	Fungi	Basidiomycota	Agaricomycetes	0	0	0	0	-	-	-	-	-	-	Others_Unknown	0	0	0	0	0	0	282	0	0	282	282	0.000107186	0.00725953	0.278481	0.00363503	NA	NA	NA	NA	0.0136054	0.202643	0	0.000252678	0.0139896	NA	0.0139896	NA	NA	NA	NA	NA	NA	NA	NA
F_1085	1102:17845:26446__T604__S_1167	Fungi	Basidiomycota	Agaricomycetes	Auriculariales	0	0	0	-	-	-	-	-	-	Others_Unknown	0	240	0	0	42	0	0	0	240	42	282	0.0053766	0.00907441	0.35443	0.0102143	0.00593472	0.265683	0	0.000640734	0.00680272	0.246696	0	0.00145929	0.0285995	0.017971	0.039228	NA	NA	NA	NA	0.0625	0.017971	0.298836	0.450008
F_1086	1101:12899:12642__T604__S_0238	Fungi	Ascomycota	0	0	0	0	0	-	-	-	-	-	-	Others_Unknown	0	0	0	0	0	281	0	0	0	281	281	0.000239326	0.00181488	0.28692	0.000838262	NA	NA	NA	NA	0.00340136	0.211454	0	0.000612933	0.0147377	NA	0.0147377	NA	NA	NA	NA	NA	NA	NA	NA
F_1087	1106:19427:6640__T593__S_1026	Fungi	Ascomycota	0	0	0	0	0	-	-	-	-	-	-	Others_Unknown	0	0	0	0	0	0	281	0	0	281	281	0.00132119	0.0108893	0.312236	0.00408867	NA	NA	NA	NA	0.0204082	0.255507	0	0.00310053	0.172735	NA	0.172735	NA	NA	NA	NA	NA	NA	NA	NA
F_1088	1102:18758:14747__T604__S_0473	Fungi	Ascomycota	Sordariomycetes	Hypocreales	Cordycipitaceae	0	0	Undefined_Saprotroph	7	Saprotroph	Mold	NULL	Possible	Saprotroph	7	92	0	48	126	0	0	8	147	134	281	0.0287119	0.0344828	0.43038	0.0171369	0.0207715	0.313653	0	0.0133538	0.037415	0.343612	0	0.0220079	0.0377424	0.0102319	0.0790082	0.0555556	0.00751405	0.183211	0.235917	0	0	0.0455667	0.0569064
F_1089	1101:12047:16554__T593__S_1340	Fungi	Basidiomycota	Agaricomycetes	Sebacinales	Sebacinaceae	Sebacina	0	Ectomycorrhizal-Orchid_Mycorrhizal-Root_Associated_Biotroph	13	Symbiotroph	NULL	NULL	Possible	Ectomycorrhizal	0	0	281	0	0	0	0	0	281	0	281	0.000604951	0.00907441	0.324895	0.0403434	0.0148368	0.350554	0.0555556	0.00490829	NA	NA	NA	NA	0.161865	0.161865	NA	NA	NA	NA	NA	NA	NA	NA	NA
F_1090	2102:23924:9761__T593__S_0633	Fungi	Glomeromycota	Glomeromycetes	Glomerales	Glomeraceae	0	0	Arbuscular_Mycorrhizal	9	Symbiotroph	NULL	NULL	Highly_Probable	Arbuscular_Mycorrhizal	61	0	143	74	0	0	2	0	278	2	280	0.0144225	0.0417423	0.413502	0.0405345	0.0652819	0.527675	0.0555556	0.087135	0	0.167401	0	0	0.143938	0.191918	0	0.166667	0.0728937	0.459906	0.522896	NA	NA	NA	NA
F_1091	1104:16189:17240__T604__S_0005	Fungi	Ascomycota	Sordariomycetes	0	0	Atractospora	0	-	-	-	-	-	-	Others_Unknown	0	0	0	0	0	279	0	0	0	279	279	0	0	0.232068	2.95e-05	NA	NA	NA	NA	0	0.123348	0	0	0	NA	0	NA	NA	NA	NA	NA	NA	NA	NA
F_1092	1104:17293:9626__T604__S_0047	Fungi	Ascomycota	Sordariomycetes	Hypocreales	Hypocreaceae	Trichoderma	Trichoderma_longipile	Wood_Saprotroph	13	Saprotroph	NULL	Soft_Rot	Highly_Probable	Saprotroph	24	189	5	31	0	2	4	24	249	30	279	0.0605607	0.0526316	0.49789	0.0457086	0.074184	0.623616	0.0555556	0.185541	0.0102041	0.229075	0	0.00281987	0.0531645	0.0924747	0.000750896	0.166667	0.0438201	0.259203	0.306966	0.25	0.168503	0.552768	0.719108
F_1093	1101:13186:20947__T604__S_0121	Fungi	Basidiomycota	Agaricomycetes	Cantharellales	Clavulinaceae	0	0	-	-	-	-	-	-	Others_Unknown	0	0	0	0	0	279	0	0	0	279	279	0.000473627	0.00544465	0.28692	0.00102113	NA	NA	NA	NA	0.0102041	0.207048	0	0.00131982	0.0420745	NA	0.0420745	NA	NA	NA	NA	NA	NA	NA	NA
F_1094	1101:13520:17456__T604__S_0294	Fungi	Ascomycota	Sordariomycetes	Hypocreales	Nectriaceae	0	0	Undefined_Saprotroph	7	Saprotroph	Mold	NULL	Possible	Saprotroph	0	0	0	0	0	278	0	0	0	278	278	0.0030861	0.0217786	0.337553	0.00451989	NA	NA	NA	NA	0.0408163	0.299559	0	0.0080001	0.207045	NA	0.207045	NA	NA	NA	NA	NA	NA	NA	NA
F_1095	1113:8441:21680__T593__S_0165	Fungi	Glomeromycota	Glomeromycetes	Glomerales	Claroideoglomeraceae	Claroideoglomus	0	Arbuscular_Mycorrhizal	13	Symbiotroph	NULL	NULL	Highly_Probable	Arbuscular_Mycorrhizal	261	0	0	17	0	0	0	0	278	0	278	0.000431937	0.00725953	0.28692	0.00289528	0.0118694	0.265683	0	0.00334475	NA	NA	NA	NA	0.00989336	0.00989336	NA	0.111111	0.0197867	0.270068	0.294192	NA	NA	NA	NA
F_1096	1103:8421:8354__T593__S_1463	Fungi	Glomeromycota	Glomeromycetes	Glomerales	Glomeraceae	0	0	Arbuscular_Mycorrhizal	9	Symbiotroph	NULL	NULL	Highly_Probable	Arbuscular_Mycorrhizal	199	0	66	9	0	3	0	0	274	3	277	0.0167726	0.0471869	0.43038	0.0358848	0.074184	0.516605	0.0555556	0.0705136	0	0.193833	0	0	0.0603242	0.0804323	0	0.388889	0.168682	0.609151	0.601909	NA	NA	NA	NA
F_1097	1101:17084:17162__T604__S_1292	Fungi	Ascomycota	0	0	0	0	0	-	-	-	-	-	-	Others_Unknown	115	0	5	0	156	0	0	0	120	156	276	0.0116887	0.0127042	0.405063	0.01843	0.00593472	0.357934	0	0.00613417	0.0136054	0.259912	0	0.00244028	0.0219749	0	0.0659248	0	0	0.128148	0.202159	NA	NA	NA	NA
F_1098	1106:16374:3841__T604__S_0833	Fungi	Ascomycota	Dothideomycetes	Minutisphaerales	Minutisphaeraceae	Minutisphaera	0	Undefined_Saprotroph	13	Saprotroph	NULL	NULL	Probable	Saprotroph	0	0	0	0	0	0	0	276	0	276	276	0	0.00181488	0.244726	0.000181102	NA	NA	NA	NA	0.00340136	0.154185	0	0	0	NA	0	NA	NA	NA	NA	NA	NA	NA	NA
F_1099	1101:13515:1882__T604__S_0027	Fungi	Ascomycota	Sordariomycetes	Sordariales	Lasiosphaeriaceae	Podospora	0	Dung_Saprotroph-Undefined_Saprotroph	13	Saprotroph	NULL	NULL	Highly_Probable	Saprotroph	0	0	15	12	0	249	0	0	27	249	276	0.00349839	0.00544465	0.329114	0.00288643	0.00296736	0.217712	0	0.00066599	0.00340136	0.237885	0	0.000583863	0.00490629	0	0.0147189	NA	NA	NA	NA	NA	NA	NA	NA
F_1100	1103:10717:13054__T604__S_1054	Fungi	Glomeromycota	Glomeromycetes	Glomerales	Glomeraceae	Rhizophagus	0	Arbuscular_Mycorrhizal	9	Symbiotroph	NULL	NULL	Highly_Probable	Arbuscular_Mycorrhizal	0	0	0	0	0	0	0	276	0	276	276	0.00272935	0.0290381	0.316456	0.00144292	NA	NA	NA	NA	0.0544218	0.259912	0	0.00570903	0.119838	NA	0.119838	NA	NA	NA	NA	NA	NA	NA	NA
F_1101	1110:18501:25792__T604__S_0743	Fungi	Glomeromycota	Glomeromycetes	Glomerales	Glomeraceae	0	0	Arbuscular_Mycorrhizal	9	Symbiotroph	NULL	NULL	Highly_Probable	Arbuscular_Mycorrhizal	0	275	0	0	0	0	0	0	275	0	275	0.000272127	0.0108893	0.28692	0.008828	0.0178042	0.269373	0	0.0021039	NA	NA	NA	NA	0.0638078	0.0638078	NA	NA	NA	NA	NA	0.1875	0.0638078	0.342323	0.4785
F_1102	1102:8929:10910__T593__S_1125	Fungi	Ascomycota	Leotiomycetes	Helotiales	Sclerotiniaceae	0	0	-	-	-	-	-	-	Others_Unknown	0	0	0	0	0	0	263	11	0	274	274	0.00982381	0.0744102	0.375527	0.0246588	NA	NA	NA	NA	0.139456	0.370044	0.2	0.0232915	0.290637	NA	0.290637	NA	NA	NA	NA	NA	NA	NA	NA
F_1103	2102:8374:10010__T593__S_0652	Fungi	Ascomycota	Sordariomycetes	Sordariales	Lasiosphaeriaceae	Apodus	Apodus_deciduus	Undefined_Saprotroph	13	Saprotroph	NULL	NULL	Probable	Saprotroph	256	0	0	2	0	16	0	0	258	16	274	0.00728774	0.0127042	0.367089	0.00988512	0.0178042	0.354244	0	0.015675	0	0.193833	0	0	0.0189154	0.0283731	0	0.111111	0.0567462	0.360288	0.490355	NA	NA	NA	NA
F_1104	1102:13773:14584__T604__S_0367	Fungi	Basidiomycota	Agaricomycetes	Agaricales	Tricholomataceae	Mycena	0	Undefined_Saprotroph	13	Saprotroph	NULL	NULL	Probable	Saprotroph	0	0	0	0	0	268	6	0	0	274	274	0.000573556	0.00362976	0.278481	0.00139042	NA	NA	NA	NA	0.00680272	0.193833	0	0.00156923	0.0020651	NA	0.0020651	NA	NA	NA	NA	NA	NA	NA	NA
F_1105	1101:18768:14913__T593__S_1222	Fungi	Glomeromycota	Glomeromycetes	Glomerales	Glomeraceae	0	0	Arbuscular_Mycorrhizal	9	Symbiotroph	NULL	NULL	Highly_Probable	Arbuscular_Mycorrhizal	15	0	259	0	0	0	0	0	274	0	274	0.0021847	0.00725953	0.341772	0.0123079	0.0118694	0.387454	0	0.0151496	NA	NA	NA	NA	0.0875129	0.0875129	NA	0	0	0.105355	0.167802	NA	NA	NA	NA
F_1106	1112:7267:13091__T593__S_0705	Fungi	Glomeromycota	Glomeromycetes	Glomerales	Glomeraceae	Glomus	0	Arbuscular_Mycorrhizal	9	Symbiotroph	NULL	NULL	Highly_Probable	Arbuscular_Mycorrhizal	0	0	0	274	0	0	0	0	274	0	274	0	0	0.00843882	1.77e-06	0	0.143911	0	0	NA	NA	NA	NA	0	0	NA	NA	NA	NA	NA	NA	NA	NA	NA
F_1107	1108:15667:27164__T604__S_0152	Fungi	Basidiomycota	Agaricomycetes	Russulales	Russulaceae	Russula	0	Ectomycorrhizal	13	Symbiotroph	Agaricoid	NULL	Highly_Probable	Ectomycorrhizal	0	0	0	0	0	273	0	0	0	273	273	0.000850281	0.00725953	0.295359	0.00108602	NA	NA	NA	NA	0.0136054	0.22467	0	0.00210064	0.0562577	NA	0.0562577	NA	NA	NA	NA	NA	NA	NA	NA
F_1108	1101:10893:25330__T604__S_0547	Fungi	Basidiomycota	Agaricomycetes	Sebacinales	Sebacinaceae	Sebacina	0	Ectomycorrhizal-Orchid_Mycorrhizal-Root_Associated_Biotroph	13	Symbiotroph	NULL	NULL	Possible	Ectomycorrhizal	0	273	0	0	0	0	0	0	273	0	273	0.000375661	0.00907441	0.299578	0.0108302	0.0148368	0.291513	0	0.00296279	NA	NA	NA	NA	0.0803457	0.0803457	NA	NA	NA	NA	NA	0.125	0.0803457	0.4191	0.623514
F_1109	2110:18894:18690__T593__S_0531	Fungi	Ascomycota	0	0	0	0	0	-	-	-	-	-	-	Others_Unknown	0	0	131	141	0	0	0	0	272	0	272	0.00652177	0.0725953	0.362869	0.210611	0.118694	0.439114	0.222222	0.0561259	NA	NA	NA	NA	0.140103	0.140103	NA	NA	NA	NA	NA	NA	NA	NA	NA
F_1110	1102:16405:14155__T593__S_1002	Fungi	Basidiomycota	Agaricomycetes	Russulales	Russulaceae	Russula	0	Ectomycorrhizal	13	Symbiotroph	Agaricoid	NULL	Highly_Probable	Ectomycorrhizal	0	0	0	0	0	0	272	0	0	272	272	1.7e-05	0.00181488	0.261603	0.000825874	NA	NA	NA	NA	0.00340136	0.171806	0	3.53e-05	0.00382621	NA	0.00382621	NA	NA	NA	NA	NA	NA	NA	NA
F_1111	2102:18681:20580__T604__S_1253	Fungi	Ascomycota	0	0	0	0	0	-	-	-	-	-	-	Others_Unknown	0	0	0	13	258	0	0	0	13	258	271	0.00348782	0.0272232	0.333333	0.0172543	0.00296736	0.221402	0	0	0.0442177	0.251101	0	0.00200236	0.0272282	0	0.0544564	NA	NA	NA	NA	NA	NA	NA	NA
F_1112	1101:11577:16972__T604__S_1347	Fungi	Basidiomycota	Agaricomycetes	Russulales	Russulaceae	Lactarius	0	Ectomycorrhizal	13	Symbiotroph	Agaricoid	NULL	Highly_Probable	Ectomycorrhizal	0	0	0	0	271	0	0	0	0	271	271	3.76e-05	0.00362976	0.261603	0.00226113	NA	NA	NA	NA	0.00680272	0.171806	0	0.000124708	0.00330634	NA	0.00330634	NA	NA	NA	NA	NA	NA	NA	NA
F_1113	2101:14391:18286__T593__S_1273	Fungi	Glomeromycota	Glomeromycetes	Glomerales	Glomeraceae	0	0	Arbuscular_Mycorrhizal	9	Symbiotroph	NULL	NULL	Highly_Probable	Arbuscular_Mycorrhizal	2	107	20	0	10	132	0	0	129	142	271	0.00777682	0.0381125	0.388186	0.0188824	0.0445104	0.346863	0	0.0134673	0.0170068	0.246696	0	0.00165973	0.0240279	0.035994	0.00607866	0	0	0.00921245	0.00876352	0.25	0.107982	0.505268	0.56266
F_1114	1102:14122:18287__T593__S_0731	Fungi	Ascomycota	Eurotiomycetes	Chaetothyriales	Herpotrichiellaceae	Exophiala	0	Undefined_Saprotroph	13	Saprotroph	Facultative_Yeast	NULL	Probable	Saprotroph	35	75	0	154	0	6	0	0	264	6	270	0.039762	0.0671506	0.417722	0.0391647	0.106825	0.575646	0.0555556	0.246331	0	0.145374	0	0	0.141171	0.188228	0	0.222222	0.101727	0.50932	0.553563	0.1875	0.133919	0.508324	0.695405
F_1115	1103:27252:14344__T604__S_0852	Fungi	Ascomycota	Leotiomycetes	0	0	0	0	-	-	-	-	-	-	Others_Unknown	0	0	0	0	0	0	0	270	0	270	270	0.00019955	0.00362976	0.274262	0.000270179	NA	NA	NA	NA	0.00680272	0.193833	0	0.000427122	0.00958413	NA	0.00958413	NA	NA	NA	NA	NA	NA	NA	NA
F_1116	1104:13191:8403__T604__S_0334	Fungi	Ascomycota	Sordariomycetes	0	0	0	0	-	-	-	-	-	-	Others_Unknown	0	0	0	0	0	270	0	0	0	270	270	0.000176182	0.00181488	0.278481	0.000674267	NA	NA	NA	NA	0.00340136	0.193833	0	0.000435715	0.0107075	NA	0.0107075	NA	NA	NA	NA	NA	NA	NA	NA
F_1117	1101:10471:15836__T604__S_0277	Fungi	Basidiomycota	Agaricomycetes	Cantharellales	0	0	0	-	-	-	-	-	-	Others_Unknown	0	0	0	0	145	125	0	0	0	270	270	0.00108832	0.00725953	0.295359	0.00442668	NA	NA	NA	NA	0.0136054	0.229075	0	0.00316356	0.0103093	NA	0.0103093	NA	NA	NA	NA	NA	NA	NA	NA
F_1118	1110:8331:19168__T593__S_1280	Fungi	Ascomycota	0	0	0	0	0	-	-	-	-	-	-	Others_Unknown	9	0	123	112	0	0	22	3	244	25	269	0.012365	0.0127042	0.383966	0.012253	0.0148368	0.420664	0	0.0256506	0.00340136	0.176211	0	0.000259449	0.00346108	0.00576846	0	0.0555556	0.00336756	0.165483	0.213717	NA	NA	NA	NA
F_1119	1101:15138:11186__T604__S_0097	Fungi	Basidiomycota	Agaricomycetes	Russulales	Russulaceae	Russula	0	Ectomycorrhizal	13	Symbiotroph	Agaricoid	NULL	Highly_Probable	Ectomycorrhizal	0	0	0	0	0	269	0	0	0	269	269	0	0	0.253165	0.000139809	NA	NA	NA	NA	0	0.14978	0	0	0	NA	0	NA	NA	NA	NA	NA	NA	NA	NA
F_1120	1107:10722:3680__T593__S_0081	Fungi	Ascomycota	0	0	0	0	0	-	-	-	-	-	-	Others_Unknown	110	4	0	149	0	0	5	0	263	5	268	0.0156049	0.0163339	0.400844	0.0137414	0.0207715	0.420664	0	0.0323271	0.00340136	0.202643	0	0.000147169	0.0177854	0.0208539	0.00857994	0	0	0.133797	0.202657	0.0625	0.0419534	0.330811	0.558486
F_1121	2102:19738:21444__T593__S_1155	Fungi	Ascomycota	0	0	0	0	0	-	-	-	-	-	-	Others_Unknown	1	0	267	0	0	0	0	0	268	0	268	0.000789478	0.00181488	0.329114	0.0105989	0.00296736	0.357934	0	0.00613417	NA	NA	NA	NA	0	0	NA	0	0	0.128148	0.202159	NA	NA	NA	NA
F_1122	1101:18009:17124__T593__S_0442	Fungi	Basidiomycota	Cystobasidiomycetes	Cystobasidiales	Cystobasidiaceae	Cystobasidium	0	Mycoparasite	13	Pathotroph	Facultative_Yeast	NULL	Highly_Probable	Others_Unknown	0	0	0	268	0	0	0	0	268	0	268	0	0	0.21519	3.19e-05	0	0.169742	0	0	NA	NA	NA	NA	0	0	NA	NA	NA	NA	NA	NA	NA	NA	NA
F_1123	1109:18603:11417__T604__S_1440	Fungi	Basidiomycota	Agaricomycetes	Sebacinales	0	0	0	-	-	-	-	-	-	Others_Unknown	0	0	0	0	156	0	111	0	0	267	267	0.000642291	0.00362976	0.2827	0.00170661	NA	NA	NA	NA	0.00680272	0.207048	0	0.00163961	0.00217799	NA	0.00217799	NA	NA	NA	NA	NA	NA	NA	NA
F_1124	1102:4647:21336__T593__S_1025	Fungi	Glomeromycota	Glomeromycetes	Glomerales	Glomeraceae	0	0	Arbuscular_Mycorrhizal	9	Symbiotroph	NULL	NULL	Highly_Probable	Arbuscular_Mycorrhizal	0	0	0	0	3	9	174	81	0	267	267	0.0340847	0.0780399	0.464135	0.0200463	NA	NA	NA	NA	0.146259	0.54185	0.133333	0.082699	0.112623	NA	0.112623	NA	NA	NA	NA	NA	NA	NA	NA
F_1125	1106:17049:19343__T604__S_0064	Fungi	Glomeromycota	Glomeromycetes	Glomerales	Glomeraceae	0	0	Arbuscular_Mycorrhizal	9	Symbiotroph	NULL	NULL	Highly_Probable	Arbuscular_Mycorrhizal	0	0	0	0	0	38	0	229	0	267	267	0.00321331	0.0326679	0.320675	0.00189597	NA	NA	NA	NA	0.0612245	0.268722	0	0.00745629	0.0543656	NA	0.0543656	NA	NA	NA	NA	NA	NA	NA	NA
F_1126	1101:11130:19122__T593__S_0342	Fungi	Basidiomycota	Agaricomycetes	Cantharellales	Clavulinaceae	Clavulina	0	Ectomycorrhizal	13	Symbiotroph	Clavarioid	NULL	Highly_Probable	Ectomycorrhizal	266	0	0	0	0	0	0	0	266	0	266	0.00110705	0.0163339	0.312236	0.00889879	0.0267062	0.321033	0	0.00824633	NA	NA	NA	NA	0.136111	0.136111	NA	0.222222	0.136111	0.48406	0.59408	NA	NA	NA	NA
F_1127	1112:22127:6780__T593__S_0907	Fungi	Basidiomycota	Agaricomycetes	Thelephorales	Thelephoraceae	Tomentella	0	Ectomycorrhizal	13	Symbiotroph	Resupinate	NULL	Highly_Probable	Ectomycorrhizal	0	0	0	0	0	0	266	0	0	266	266	9.23e-05	0.00362976	0.278481	0.00155913	NA	NA	NA	NA	0.00680272	0.193833	0	0.000217436	0.0124268	NA	0.0124268	NA	NA	NA	NA	NA	NA	NA	NA
F_1128	1104:17619:4957__T604__S_1092	Fungi	Glomeromycota	Glomeromycetes	Glomerales	Glomeraceae	0	0	Arbuscular_Mycorrhizal	9	Symbiotroph	NULL	NULL	Highly_Probable	Arbuscular_Mycorrhizal	0	0	0	15	0	50	0	201	15	251	266	0.011757	0.0326679	0.371308	0.00263159	0.00593472	0.184502	0	0	0.0510204	0.343612	0	0.0233548	0.0403229	0	0.0604844	NA	NA	NA	NA	NA	NA	NA	NA
F_1129	1102:11294:23017__T604__S_0184	Fungi	Basidiomycota	Agaricomycetes	0	0	0	0	-	-	-	-	-	-	Others_Unknown	58	60	3	29	0	89	0	26	150	115	265	0.0282928	0.0272232	0.421941	0.0146073	0.0296736	0.446494	0	0.0491643	0.0136054	0.220264	0	0.00266267	0.0154986	0.0193266	0.00784258	0.111111	0.0402987	0.338915	0.425722	0.125	0.0370075	0.344057	0.473829
F_1130	2102:6559:9190__T604__S_0781	Fungi	Glomeromycota	Glomeromycetes	Glomerales	Glomeraceae	0	0	Arbuscular_Mycorrhizal	9	Symbiotroph	NULL	NULL	Highly_Probable	Arbuscular_Mycorrhizal	0	0	0	0	0	0	0	265	0	265	265	0.00306206	0.0254083	0.320675	0.00119516	NA	NA	NA	NA	0.047619	0.268722	0	0.00702803	0.166359	NA	0.166359	NA	NA	NA	NA	NA	NA	NA	NA
F_1131	1101:12000:19960__T604__S_1108	Fungi	Ascomycota	0	0	0	0	0	-	-	-	-	-	-	Others_Unknown	0	0	0	0	0	0	61	203	0	264	264	0.007189	0.0362976	0.345992	0.00887284	NA	NA	NA	NA	0.0680272	0.317181	0.0666667	0.0166367	0.0863889	NA	0.0863889	NA	NA	NA	NA	NA	NA	NA	NA
F_1132	1102:10976:11649__T604__S_1336	Fungi	Ascomycota	Eurotiomycetes	Chaetothyriales	Herpotrichiellaceae	Cladophialophora	Cladophialophora_sp._KO-groupD_2014	Undefined_Saprotroph	13	Saprotroph	Facultative_Yeast	NULL	Probable	Saprotroph	0	0	0	0	147	0	68	49	0	264	264	0.0343891	0.0744102	0.421941	0.0479485	NA	NA	NA	NA	0.139456	0.45815	0.133333	0.0894811	0.165849	NA	0.165849	NA	NA	NA	NA	NA	NA	NA	NA
F_1133	1101:18205:13819__T593__S_0814	Fungi	Ascomycota	Pezizomycetes	Pezizales	Tuberaceae	Tuber	0	Ectomycorrhizal	13	Symbiotroph	Gasteroid	Hypogeous	Highly_Probable	Ectomycorrhizal	0	0	0	0	0	0	261	3	0	264	264	5.31e-05	0.00362976	0.248945	0.00013096	NA	NA	NA	NA	0.00680272	0.154185	0	0.000121227	0.000133544	NA	0.000133544	NA	NA	NA	NA	NA	NA	NA	NA
F_1134	1101:16703:12708__T604__S_0181	Fungi	Ascomycota	Sordariomycetes	Xylariales	Sporocadaceae	0	0	-	-	-	-	-	-	Others_Unknown	0	0	2	0	14	149	93	6	2	262	264	0.0643315	0.0417423	0.518987	0.0238276	0	0.298893	0	0	0.0748299	0.506608	0.0666667	0.0942026	0.0809376	0	0.101172	NA	NA	NA	NA	NA	NA	NA	NA
F_1135	1101:12446:16164__T604__S_0794	Fungi	Basidiomycota	Agaricomycetes	0	0	0	0	-	-	-	-	-	-	Others_Unknown	0	0	0	0	0	0	0	264	0	264	264	6.59e-05	0.00181488	0.265823	0.000233014	NA	NA	NA	NA	0.00340136	0.180617	0	0.000154946	0.00336396	NA	0.00336396	NA	NA	NA	NA	NA	NA	NA	NA
F_1136	1105:17088:20073__T604__S_0705	Fungi	Basidiomycota	Agaricomycetes	Agaricales	Tricholomataceae	Mycena	Mycena_amicta	Undefined_Saprotroph	13	Saprotroph	NULL	NULL	Probable	Saprotroph	0	264	0	0	0	0	0	0	264	0	264	0	0	0.261603	0.00220803	0	0.217712	0	0	NA	NA	NA	NA	0	0	NA	NA	NA	NA	NA	0	0	0.115031	0.203547
F_1137	1101:13512:14236__T604__S_0019	Fungi	Basidiomycota	Agaricomycetes	Cantharellales	Clavulinaceae	Clavulina	0	Ectomycorrhizal	13	Symbiotroph	Clavarioid	NULL	Highly_Probable	Ectomycorrhizal	0	0	0	0	0	263	0	0	0	263	263	0	0	0.274262	0.000698453	NA	NA	NA	NA	0	0.193833	0	0	0	NA	0	NA	NA	NA	NA	NA	NA	NA	NA
F_1138	2106:2802:13213__T593__S_1137	Fungi	Glomeromycota	Glomeromycetes	Glomerales	Glomeraceae	0	0	Arbuscular_Mycorrhizal	9	Symbiotroph	NULL	NULL	Highly_Probable	Arbuscular_Mycorrhizal	16	13	31	24	38	2	137	2	84	179	263	0.0684929	0.0707804	0.556962	0.042864	0.0504451	0.583026	0.0555556	0.0897021	0.0714286	0.352423	0.0666667	0.0253242	0.0457313	0.0487365	0.0427262	0.277778	0.0912221	0.482226	0.510336	0.125	0.0311092	0.278458	0.428688
F_1139	2101:13856:7592__T604__S_0329	Fungi	Ascomycota	Sordariomycetes	0	0	Atractospora	0	-	-	-	-	-	-	Others_Unknown	0	0	0	0	0	262	0	0	0	262	262	0.0013	0.0108893	0.303797	0.00281859	NA	NA	NA	NA	0.0204082	0.237885	0	0.00359099	0.085991	NA	0.085991	NA	NA	NA	NA	NA	NA	NA	NA
F_1140	1101:10286:18967__T604__S_0747	Fungi	Basidiomycota	Agaricomycetes	0	0	0	0	-	-	-	-	-	-	Others_Unknown	0	262	0	0	0	0	0	0	262	0	262	1.68e-05	0.00181488	0.253165	0.000774552	0.00296736	0.199262	0	0.000129307	NA	NA	NA	NA	0.00416495	0.00416495	NA	NA	NA	NA	NA	0.0625	0.00416495	0.117632	0.13043
F_1141	2103:26935:11082__T593__S_1418	Fungi	Basidiomycota	Agaricomycetes	Agaricales	Tricholomataceae	0	0	-	-	-	-	-	-	Others_Unknown	0	0	262	0	0	0	0	0	262	0	262	0	0	0.270042	0.00190187	0	0.236162	0	0	NA	NA	NA	NA	0	0	NA	NA	NA	NA	NA	NA	NA	NA	NA
F_1142	1101:5713:16075__T593__S_0216	Fungi	Glomeromycota	Glomeromycetes	Glomerales	Claroideoglomeraceae	Claroideoglomus	0	Arbuscular_Mycorrhizal	13	Symbiotroph	NULL	NULL	Highly_Probable	Arbuscular_Mycorrhizal	262	0	0	0	0	0	0	0	262	0	262	5.79e-05	0.00181488	0.274262	0.00181574	0.00296736	0.239852	0	0.000441787	NA	NA	NA	NA	0.00751405	0.00751405	NA	0.0555556	0.00751405	0.183211	0.235917	NA	NA	NA	NA
F_1143	2107:14480:24556__T593__S_0753	Fungi	Ascomycota	Leotiomycetes	Helotiales	0	0	0	-	-	-	-	-	-	Others_Unknown	0	0	0	261	0	0	0	0	261	0	261	0.000369148	0.00725953	0.278481	0.00175203	0.0118694	0.247232	0	0.00300595	NA	NA	NA	NA	0.0293188	0.0293188	NA	NA	NA	NA	NA	NA	NA	NA	NA
F_1144	2104:21638:11876__T604__S_0773	Fungi	Ascomycota	Sordariomycetes	Hypocreales	Nectriaceae	Fusidium	Fusidium_griseum	Undefined_Saprotroph	13	Saprotroph	NULL	NULL	Probable	Saprotroph	0	0	0	0	0	0	19	242	0	261	261	0.00431802	0.0163339	0.333333	0.00394709	NA	NA	NA	NA	0.0306122	0.295154	0	0.0102495	0.0514951	NA	0.0514951	NA	NA	NA	NA	NA	NA	NA	NA
F_1145	1105:20150:13486__T593__S_0906	Fungi	Ascomycota	Sordariomycetes	Hypocreales	Stachybotriaceae	Myrothecium	0	Undefined_Saprotroph	13	Saprotroph	NULL	NULL	Probable	Saprotroph	0	0	0	0	12	10	222	17	0	261	261	0.0150573	0.0145191	0.383966	0.00423555	NA	NA	NA	NA	0.0272109	0.38326	0	0.039312	0.00926841	NA	0.00926841	NA	NA	NA	NA	NA	NA	NA	NA
F_1146	1101:12318:5309__T604__S_1163	Fungi	Basidiomycota	Agaricomycetes	Agaricales	Clavariaceae	0	0	-	-	-	-	-	-	Others_Unknown	0	0	0	0	185	76	0	0	0	261	261	0.00031786	0.00362976	0.291139	0.001099	NA	NA	NA	NA	0.00680272	0.211454	0	0.000928862	0.00195134	NA	0.00195134	NA	NA	NA	NA	NA	NA	NA	NA
F_1147	1111:19462:20305__T593__S_1307	Fungi	Glomeromycota	Glomeromycetes	Glomerales	Glomeraceae	Rhizophagus	0	Arbuscular_Mycorrhizal	9	Symbiotroph	NULL	NULL	Highly_Probable	Arbuscular_Mycorrhizal	247	0	12	2	0	0	0	0	261	0	261	0.00258127	0.0272232	0.316456	0.011505	0.0445104	0.332103	0	0.0212876	NA	NA	NA	NA	0.0473671	0.0473671	NA	0.333333	0.141211	0.515582	0.513457	NA	NA	NA	NA
F_1148	1108:8622:15907__T593__S_1320	Fungi	Ascomycota	Pezizomycetes	Pezizales	Pezizaceae	Delastria	0	Ectomycorrhizal	13	Symbiotroph	NULL	NULL	Probable	Ectomycorrhizal	0	0	260	0	0	0	0	0	260	0	260	0	0	0.299578	0.00944977	0	0.298893	0	0	NA	NA	NA	NA	0	0	NA	NA	NA	NA	NA	NA	NA	NA	NA
F_1149	2106:16650:2467__T604__S_0598	Fungi	Ascomycota	Sordariomycetes	Sordariales	0	0	0	-	-	-	-	-	-	Others_Unknown	0	260	0	0	0	0	0	0	260	0	260	0.000993862	0.0163339	0.303797	0.0165417	0.0267062	0.298893	0	0.00732647	NA	NA	NA	NA	0.186548	0.186548	NA	NA	NA	NA	NA	0.3125	0.186548	0.530182	0.683188
F_1150	1104:17439:23723__T604__S_0034	Fungi	Glomeromycota	Glomeromycetes	Glomerales	Glomeraceae	0	0	Arbuscular_Mycorrhizal	9	Symbiotroph	NULL	NULL	Highly_Probable	Arbuscular_Mycorrhizal	0	0	0	0	0	187	0	73	0	260	260	0.0160552	0.0362976	0.388186	0.00520831	NA	NA	NA	NA	0.0680272	0.39207	0	0.0409298	0.175099	NA	0.175099	NA	NA	NA	NA	NA	NA	NA	NA
F_1151	1107:25013:23094__T604__S_0243	Fungi	Glomeromycota	Glomeromycetes	Glomerales	Glomeraceae	0	0	Arbuscular_Mycorrhizal	9	Symbiotroph	NULL	NULL	Highly_Probable	Arbuscular_Mycorrhizal	55	10	68	40	14	73	0	0	173	87	260	0.0164601	0.030853	0.417722	0.0134682	0.0296736	0.402214	0	0.0298678	0.0204082	0.255507	0	0.00448458	0.0264842	0.0364132	0.0066262	0.222222	0.13668	0.503065	0.603659	0	0	0.00992979	0.0135381
F_1152	2103:21763:7393__T604__S_0353	Fungi	Glomeromycota	Glomeromycetes	Glomerales	Glomeraceae	Glomus	0	Arbuscular_Mycorrhizal	9	Symbiotroph	NULL	NULL	Highly_Probable	Arbuscular_Mycorrhizal	0	0	0	164	0	96	0	0	164	96	260	0.00163089	0.0108893	0.324895	0.00293952	0	0.180812	0	0	0.0170068	0.268722	0	0.00278387	0.0364793	0	0.0729586	NA	NA	NA	NA	NA	NA	NA	NA
F_1153	1104:25550:23341__T604__S_0826	Fungi	Ascomycota	0	0	0	0	0	-	-	-	-	-	-	Others_Unknown	0	0	0	0	0	0	0	259	0	259	259	0.000496051	0.00725953	0.295359	0.000560414	NA	NA	NA	NA	0.0136054	0.229075	0	0.0011618	0.0253796	NA	0.0253796	NA	NA	NA	NA	NA	NA	NA	NA
F_1154	1102:21782:21286__T604__S_0364	Fungi	Glomeromycota	Glomeromycetes	0	0	0	0	Arbuscular_Mycorrhizal	3	Symbiotroph	NULL	NULL	Highly_Probable	Arbuscular_Mycorrhizal	0	0	0	137	0	122	0	0	137	122	259	0.000435519	0.00725953	0.28692	0.000909641	0.00593472	0.180812	0	0.000182028	0.00340136	0.202643	0	0.000222902	0.0039292	0.00124061	0.00661779	NA	NA	NA	NA	NA	NA	NA	NA
F_1155	1102:22794:18034__T593__S_0497	Fungi	0	0	0	0	0	0	-	-	-	-	-	-	Others_Unknown	0	58	0	173	0	27	0	0	231	27	258	0.00319974	0.0217786	0.337553	0.00677276	0.0296736	0.302583	0	0.0114815	0.00340136	0.193833	0	0	0.0248972	0.0373458	0	NA	NA	NA	NA	0.1875	0.0635835	0.45271	0.53189
F_1156	1101:10879:6444__T604__S_0314	Fungi	Basidiomycota	Agaricomycetes	Agaricales	0	0	0	-	-	-	-	-	-	Others_Unknown	0	0	0	0	0	258	0	0	0	258	258	0.000365377	0.00362976	0.28692	0.00091613	NA	NA	NA	NA	0.00680272	0.211454	0	0.000924593	0.0245689	NA	0.0245689	NA	NA	NA	NA	NA	NA	NA	NA
F_1157	1104:11142:11704__T604__S_0139	Fungi	Glomeromycota	Glomeromycetes	Glomerales	Glomeraceae	0	0	Arbuscular_Mycorrhizal	9	Symbiotroph	NULL	NULL	Highly_Probable	Arbuscular_Mycorrhizal	0	0	0	0	0	258	0	0	0	258	258	0.00278908	0.0235935	0.324895	0.00495937	NA	NA	NA	NA	0.0442177	0.273128	0	0.00735867	0.196543	NA	0.196543	NA	NA	NA	NA	NA	NA	NA	NA
F_1158	1101:17781:5502__T593__S_0089	Fungi	Ascomycota	Pezizomycetes	Pezizales	Pyronemataceae	Genea	0	Ectomycorrhizal	13	Symbiotroph	NULL	NULL	Highly_Probable	Ectomycorrhizal	198	0	59	0	0	0	0	0	257	0	257	0.00414816	0.0181488	0.362869	0.0433177	0.0296736	0.439114	0.0555556	0.0325494	NA	NA	NA	NA	0.0666344	0.0666344	NA	0.222222	0.133269	0.389222	0.508004	NA	NA	NA	NA
F_1159	2112:12847:5696__T604__S_0233	Fungi	Basidiomycota	Agaricomycetes	Russulales	Russulaceae	Russula	0	Ectomycorrhizal	13	Symbiotroph	Agaricoid	NULL	Highly_Probable	Ectomycorrhizal	0	0	0	0	0	257	0	0	0	257	257	0	0.00181488	0.278481	0.00139455	NA	NA	NA	NA	0.00340136	0.193833	0	0	0	NA	0	NA	NA	NA	NA	NA	NA	NA	NA
F_1160	1102:10364:10886__T593__S_0442	Fungi	Basidiomycota	Agaricomycetes	Sebacinales	Sebacinaceae	0	0	-	-	-	-	-	-	Others_Unknown	0	0	0	257	0	0	0	0	257	0	257	0.000432268	0.00362976	0.274262	0.00201985	0.00593472	0.239852	0	0.00340801	NA	NA	NA	NA	0.0293535	0.0293535	NA	NA	NA	NA	NA	NA	NA	NA	NA
F_1161	1101:12311:28312__T604__S_0650	Fungi	Glomeromycota	Glomeromycetes	Glomerales	Glomeraceae	0	0	Arbuscular_Mycorrhizal	9	Symbiotroph	NULL	NULL	Highly_Probable	Arbuscular_Mycorrhizal	0	253	4	0	0	0	0	0	257	0	257	0.0053756	0.0254083	0.375527	0.0361821	0.041543	0.476015	0.0555556	0.0431105	NA	NA	NA	NA	0.117774	0.117774	NA	NA	NA	NA	NA	0.25	0.164045	0.564904	0.714063
F_1162	1101:14353:11657__T593__S_0137	Fungi	Basidiomycota	Agaricomycetes	Agaricales	Tricholomataceae	Mycena	0	Undefined_Saprotroph	13	Saprotroph	NULL	NULL	Probable	Saprotroph	256	0	0	0	0	0	0	0	256	0	256	0	0.00362976	0.270042	0.0051275	0.00593472	0.232472	0	0	NA	NA	NA	NA	0	0	NA	0	0	0.115387	0.206656	NA	NA	NA	NA
F_1163	2106:18006:20124__T604__S_0178	Fungi	Glomeromycota	Glomeromycetes	Diversisporales	Gigasporaceae	0	0	Arbuscular_Mycorrhizal	7	Symbiotroph	NULL	NULL	Highly_Probable	Arbuscular_Mycorrhizal	0	26	54	79	4	46	47	0	159	97	256	0.0231755	0.0399274	0.392405	0.0113587	0.0296736	0.291513	0	0.0263448	0.037415	0.295154	0	0.0116125	0.0145219	0.0178073	0.0112365	NA	NA	NA	NA	0	0	0.0830553	0.107804
F_1164	1114:20252:5021__T604__S_0955	Fungi	Basidiomycota	Agaricomycetes	0	0	0	0	-	-	-	-	-	-	Others_Unknown	0	0	0	0	0	0	0	255	0	255	255	0	0	0.257384	0.000185232	NA	NA	NA	NA	0	0.167401	0	0	0	NA	0	NA	NA	NA	NA	NA	NA	NA	NA
F_1165	1102:10715:11409__T593__S_1066	Fungi	Basidiomycota	Agaricomycetes	Sebacinales	0	0	0	-	-	-	-	-	-	Others_Unknown	0	0	0	0	0	0	254	0	0	254	254	0.00106535	0.00907441	0.308017	0.00391287	NA	NA	NA	NA	0.0170068	0.251101	0	0.00251449	0.142179	NA	0.142179	NA	NA	NA	NA	NA	NA	NA	NA
F_1166	2104:16246:18203__T593__S_0728	Fungi	Basidiomycota	Agaricomycetes	Thelephorales	Thelephoraceae	Tomentella	0	Ectomycorrhizal	13	Symbiotroph	Resupinate	NULL	Highly_Probable	Ectomycorrhizal	0	0	0	252	0	0	0	0	252	0	252	4.26e-05	0.00181488	0.265823	0.00117215	0.00296736	0.225092	0	0.000329971	NA	NA	NA	NA	0.00462575	0.00462575	NA	NA	NA	NA	NA	NA	NA	NA	NA
F_1167	1102:9509:22912__T604__S_0112	Fungi	Glomeromycota	Glomeromycetes	Glomerales	Glomeraceae	0	0	Arbuscular_Mycorrhizal	9	Symbiotroph	NULL	NULL	Highly_Probable	Arbuscular_Mycorrhizal	0	0	0	0	0	225	0	27	0	252	252	0.00494941	0.0181488	0.35443	0.00386686	NA	NA	NA	NA	0.0340136	0.330396	0	0.0124141	0.0777765	NA	0.0777765	NA	NA	NA	NA	NA	NA	NA	NA
[truncated: 6,913 more rows]
[truncated: 47 more columns]
