# Supplementary material for: Network hubs in root-associated fungal metacommunities
Source: Microbiome. 2018 Jun 23;6:116. doi: 10.1186/s40168-018-0497-1 (PMC6015470; doi:10.1186/s40168-018-0497-1)
Supplement: Supplementary file 5 — Data S5. R scripts for the PERMANOVA and PERMDISP analyses. (ZIP 65 kb) [file 40168_2018_497_MOESM5_ESM.zip]

Archive with 12 entries (9 files):
- Additional.file_4/
- Additional.file_4/Metacommunity.PERMANOVA.data.Functional_1.txt
- __MACOSX/
- __MACOSX/Additional.file_4/
- __MACOSX/Additional.file_4/._Metacommunity.PERMANOVA.data.Functional_1.txt
- Additional.file_4/Metacommunity.PERMANOVA.data_1.txt
- __MACOSX/Additional.file_4/._Metacommunity.PERMANOVA.data_1.txt
- Additional.file_4/PerMANOVA.8080.bray.func_1.R
- __MACOSX/Additional.file_4/._PerMANOVA.8080.bray.func_1.R
- Additional.file_4/PerMANOVA.8080.bray_1.R
- __MACOSX/Additional.file_4/._PerMANOVA.8080.bray_1.R
- __MACOSX/._Additional.file_4
