# Supplementary material for: Network hubs in root-associated fungal metacommunities
Source: Microbiome. 2018 Jun 23;6:116. doi: 10.1186/s40168-018-0497-1 (PMC6015470; doi:10.1186/s40168-018-0497-1)
Supplement: Supplementary file 5 — Data S5. R scripts for the PERMANOVA and PERMDISP analyses. (ZIP 65 kb) [file 40168_2018_497_MOESM5_ESM.zip › Additional.file_4/Metacommunity.PERMANOVA.data_1.txt]

Locality	Ostropales	Glomerales	Agaricales	Unidentified	Russulales	Hypocreales	Diversisporales	Thelephorales	Chaetothyriales	Pleosporales	Polyporales	Trechisporales	Helotiales	Sebacinales	Geastrales	Pezizales	Eurotiales	Trichosporonales	Cantharellales	Mortierellales	Xylariales	Kickxellales	Microascales	Capnodiales	Archaeosporales	Atheliales	Saccharomycetales	Filobasidiales	Geoglossales	Rhytismatales	Venturiales	Mucorales	Malasseziales	Orbiliales	Sordariales	Hymenochaetales	Archaeorhizomycetales	Exobasidiales	Boletales	Endogonales	Taphrinales	Diaporthales	Rhizophydiales	Auriculariales	Erythrobasidiales	Corticiales	Tremellales	Cystobasidiales	Dacrymycetales
TES	0	3	192	213	110	0	0	3	0	0	0	0	314	0	0	0	0	0	12	4	0	0	0	0	0	143	0	0	0	0	0	0	0	0	0	0	2	0	0	0	0	0	0	4	0	0	0	0	0
TES	0	536	11	58	288	0	0	0	5	0	0	0	53	0	0	0	0	0	0	4	39	0	0	0	0	0	0	0	0	0	0	0	0	0	0	0	0	0	4	0	0	0	0	0	0	0	0	0	0
TES	0	121	2	77	0	6	0	680	0	0	0	0	32	54	0	18	0	0	0	7	0	0	0	0	0	0	0	0	0	0	0	0	0	0	0	0	3	0	0	0	0	0	0	0	0	0	0	0	0
TES	0	25	39	293	482	12	0	72	2	2	0	0	51	0	0	0	0	0	0	15	0	0	0	0	0	0	0	0	0	0	0	0	0	5	0	0	2	0	0	0	0	0	0	0	0	0	0	0	0
TES	0	0	55	86	744	7	0	0	85	0	0	0	0	0	0	0	0	0	0	7	0	0	0	0	0	16	0	0	0	0	0	0	0	0	0	0	0	0	0	0	0	0	0	0	0	0	0	0	0
TES	0	0	7	0	0	0	0	0	0	990	0	0	0	0	0	0	0	0	0	0	3	0	0	0	0	0	0	0	0	0	0	0	0	0	0	0	0	0	0	0	0	0	0	0	0	0	0	0	0
TES	0	239	0	439	229	0	0	0	0	0	0	0	6	0	0	77	0	0	0	0	0	0	0	0	10	0	0	0	0	0	0	0	0	0	0	0	0	0	0	0	0	0	0	0	0	0	0	0	0
TES	0	0	404	354	0	3	0	0	5	5	2	0	110	0	0	0	89	0	0	24	2	0	0	0	0	0	0	0	0	0	0	0	0	0	0	0	0	0	2	0	0	0	0	0	0	0	0	0	0
TES	0	0	440	67	379	0	0	0	55	0	0	0	0	58	0	0	0	0	0	0	0	0	0	0	0	1	0	0	0	0	0	0	0	0	0	0	0	0	0	0	0	0	0	0	0	0	0	0	0
TES	0	41	2	511	112	41	0	12	2	0	0	0	13	0	0	0	0	0	0	263	0	0	0	0	0	0	0	0	0	0	0	0	2	0	0	0	0	0	0	0	0	0	0	0	0	0	0	0	0
TES	0	344	2	27	145	0	0	0	6	0	0	0	450	0	0	0	0	0	0	2	0	0	0	0	0	24	0	0	0	0	0	0	0	0	0	0	0	0	0	0	0	0	0	0	0	0	0	0	0
TES	0	723	0	107	107	2	0	5	1	0	0	0	47	0	0	0	0	0	0	6	0	0	0	0	0	2	0	0	0	0	0	0	0	0	0	0	0	0	0	0	0	0	0	0	0	0	0	0	0
TES	0	93	95	201	354	0	0	171	15	13	0	0	0	0	0	58	0	0	0	0	0	0	0	0	0	0	0	0	0	0	0	0	0	0	0	0	0	0	0	0	0	0	0	0	0	0	0	0	0
TES	0	0	14	70	474	0	0	54	110	0	0	0	82	3	0	0	0	0	151	2	0	0	0	0	0	40	0	0	0	0	0	0	0	0	0	0	0	0	0	0	0	0	0	0	0	0	0	0	0
TES	0	61	349	169	104	3	0	154	81	0	0	0	0	0	0	0	0	6	21	29	0	0	0	2	0	17	2	0	0	0	0	0	0	0	0	0	0	0	0	0	0	0	0	0	0	0	0	0	0
TES	0	0	290	694	0	0	0	0	0	0	0	0	0	13	0	0	0	0	0	0	3	0	0	0	0	0	0	0	0	0	0	0	0	0	0	0	0	0	0	0	0	0	0	0	0	0	0	0	0
TES	0	540	3	96	290	0	0	10	0	0	0	0	51	0	0	0	0	0	0	10	0	0	0	0	0	0	0	0	0	0	0	0	0	0	0	0	0	0	0	0	0	0	0	0	0	0	0	0	0
TES	0	106	287	281	170	11	0	1	102	0	0	0	0	35	0	0	0	0	0	2	0	0	0	0	0	5	0	0	0	0	0	0	0	0	0	0	0	0	0	0	0	0	0	0	0	0	0	0	0
TES	0	968	0	2	21	0	0	0	0	0	0	0	0	0	0	0	0	0	0	0	0	0	0	0	0	0	0	0	0	0	0	0	9	0	0	0	0	0	0	0	0	0	0	0	0	0	0	0	0
TES	0	347	0	106	437	0	0	0	46	0	0	0	64	0	0	0	0	0	0	0	0	0	0	0	0	0	0	0	0	0	0	0	0	0	0	0	0	0	0	0	0	0	0	0	0	0	0	0	0
TES	0	788	2	48	73	0	0	31	28	0	0	0	3	0	0	11	0	0	0	0	0	0	0	0	0	9	0	0	0	0	0	0	0	0	0	0	0	0	0	0	0	0	0	0	0	7	0	0	0
TES	0	0	0	218	0	0	0	0	52	2	0	0	350	372	0	0	0	0	0	6	0	0	0	0	0	0	0	0	0	0	0	0	0	0	0	0	0	0	0	0	0	0	0	0	0	0	0	0	0
TES	0	227	5	350	1	9	0	127	37	0	0	0	0	0	0	0	0	0	0	5	0	0	0	0	0	0	0	0	239	0	0	0	0	0	0	0	0	0	0	0	0	0	0	0	0	0	0	0	0
TES	0	70	5	191	86	0	0	0	14	0	0	0	612	0	0	0	5	0	0	16	0	0	0	0	0	1	0	0	0	0	0	0	0	0	0	0	0	0	0	0	0	0	0	0	0	0	0	0	0
TES	0	62	278	466	0	5	0	0	37	0	0	0	6	138	0	0	0	0	0	3	0	0	0	0	0	0	0	0	0	0	0	0	5	0	0	0	0	0	0	0	0	0	0	0	0	0	0	0	0
TES	0	1	4	24	0	33	0	2	0	0	0	0	12	456	0	0	0	0	0	0	0	0	0	0	0	468	0	0	0	0	0	0	0	0	0	0	0	0	0	0	0	0	0	0	0	0	0	0	0
TES	0	137	10	661	0	25	0	7	77	0	0	0	0	25	0	41	0	0	0	13	0	0	0	0	0	0	0	0	0	0	0	0	4	0	0	0	0	0	0	0	0	0	0	0	0	0	0	0	0
TES	0	0	37	618	35	143	0	120	30	0	0	0	0	8	0	0	2	0	0	1	0	0	0	0	0	6	0	0	0	0	0	0	0	0	0	0	0	0	0	0	0	0	0	0	0	0	0	0	0
TES	0	0	916	4	10	0	0	0	0	0	0	11	51	0	0	8	0	0	0	0	0	0	0	0	0	0	0	0	0	0	0	0	0	0	0	0	0	0	0	0	0	0	0	0	0	0	0	0	0
TES	0	910	1	60	22	0	0	2	3	0	0	0	2	0	0	0	0	0	0	0	0	0	0	0	0	0	0	0	0	0	0	0	0	0	0	0	0	0	0	0	0	0	0	0	0	0	0	0	0
TES	0	0	0	0	0	9	0	10	0	0	0	0	0	975	0	0	0	0	0	2	0	0	0	0	0	2	0	0	0	0	0	0	2	0	0	0	0	0	0	0	0	0	0	0	0	0	0	0	0
TES	0	0	8	58	295	0	0	152	7	0	0	0	457	0	0	0	0	0	0	4	0	0	0	0	0	0	0	0	0	0	0	0	0	0	0	0	0	0	0	0	0	0	0	19	0	0	0	0	0
TES	0	11	89	370	431	0	0	3	44	0	0	0	0	36	0	16	0	0	0	0	0	0	0	0	0	0	0	0	0	0	0	0	0	0	0	0	0	0	0	0	0	0	0	0	0	0	0	0	0
TES	0	155	23	224	426	0	0	0	141	4	0	0	5	14	0	0	0	0	0	3	0	0	0	0	0	0	0	0	0	0	0	0	0	0	0	0	0	0	0	0	0	5	0	0	0	0	0	0	0
TES	0	0	21	9	186	53	0	635	43	0	0	0	49	0	0	0	0	0	0	0	0	0	0	0	0	4	0	0	0	0	0	0	0	0	0	0	0	0	0	0	0	0	0	0	0	0	0	0	0
TES	0	0	21	129	743	0	0	0	60	7	0	0	0	4	0	0	0	0	20	0	0	0	0	0	0	10	0	0	0	0	0	0	0	0	0	0	0	0	0	6	0	0	0	0	0	0	0	0	0
TES	0	0	47	173	756	0	0	9	11	0	0	0	0	0	0	0	0	0	0	4	0	0	0	0	0	0	0	0	0	0	0	0	0	0	0	0	0	0	0	0	0	0	0	0	0	0	0	0	0
TES	0	904	0	46	0	5	0	12	18	8	0	0	0	0	0	0	0	0	0	0	0	0	0	0	0	7	0	0	0	0	0	0	0	0	0	0	0	0	0	0	0	0	0	0	0	0	0	0	0
TES	0	303	6	33	21	5	0	188	57	0	1	0	352	3	0	13	0	0	0	7	0	0	0	0	0	7	0	0	0	0	0	0	0	0	0	0	4	0	0	0	0	0	0	0	0	0	0	0	0
TES	0	29	3	328	0	0	0	0	3	569	0	0	0	0	0	0	0	0	0	5	5	0	0	0	0	0	0	0	0	0	0	0	2	0	53	0	0	0	3	0	0	0	0	0	0	0	0	0	0
TES	0	587	0	102	63	0	0	0	2	0	0	0	246	0	0	0	0	0	0	0	0	0	0	0	0	0	0	0	0	0	0	0	0	0	0	0	0	0	0	0	0	0	0	0	0	0	0	0	0
TES	0	7	317	116	382	0	0	0	20	0	0	0	28	125	0	0	0	0	2	1	0	0	0	0	0	0	0	0	0	0	0	0	0	0	0	0	0	0	2	0	0	0	0	0	0	0	0	0	0
TES	0	5	591	121	198	7	0	5	16	0	0	0	21	1	0	26	0	0	0	7	0	0	0	0	0	0	0	0	0	0	0	0	0	0	0	0	0	0	0	0	0	1	0	0	0	0	0	0	0
TES	0	0	613	13	88	0	0	9	85	0	0	0	85	73	0	27	0	0	0	0	0	0	0	1	0	0	0	0	0	0	0	0	0	0	0	0	0	0	0	0	0	0	0	6	0	0	0	0	0
TES	0	172	70	509	87	0	0	0	144	0	0	0	18	0	0	0	0	0	0	0	0	0	0	0	0	0	0	0	0	0	0	0	0	0	0	0	0	0	0	0	0	0	0	0	0	0	0	0	0
TES	0	0	102	197	437	0	4	0	131	0	0	1	0	0	0	0	13	47	0	2	0	0	0	0	0	52	0	0	0	0	0	7	0	7	0	0	0	0	0	0	0	0	0	0	0	0	0	0	0
TES	0	485	0	103	102	5	0	10	37	0	0	0	8	215	0	0	0	0	0	27	0	0	0	0	0	0	0	0	0	0	0	0	0	8	0	0	0	0	0	0	0	0	0	0	0	0	0	0	0
TES	0	0	577	37	101	5	0	0	1	0	0	0	39	208	0	0	0	2	0	7	0	0	0	0	0	18	0	0	0	0	0	0	0	0	0	0	0	0	1	0	0	4	0	0	0	0	0	0	0
TES	0	0	85	41	406	0	0	0	7	0	0	0	0	0	0	0	0	0	0	8	0	0	0	0	0	453	0	0	0	0	0	0	0	0	0	0	0	0	0	0	0	0	0	0	0	0	0	0	0
TES	0	526	5	122	8	0	0	199	12	0	0	0	124	0	0	0	0	0	0	0	0	0	0	0	0	0	0	0	0	0	0	0	0	0	0	0	0	0	0	0	0	0	0	0	0	0	0	0	0
TES	0	16	417	100	0	0	0	55	15	0	0	0	0	0	0	132	0	0	0	0	0	0	0	0	0	265	0	0	0	0	0	0	0	0	0	0	0	0	0	0	0	0	0	0	0	0	0	0	0
TES	0	872	44	47	10	2	0	3	2	0	0	0	20	0	0	0	0	0	0	0	0	0	0	0	0	0	0	0	0	0	0	0	0	0	0	0	0	0	0	0	0	0	0	0	0	0	0	0	0
TES	0	0	150	55	590	0	0	0	69	0	0	0	102	0	0	0	0	0	0	15	0	0	0	0	0	5	0	0	0	0	0	0	14	0	0	0	0	0	0	0	0	0	0	0	0	0	0	0	0
TES	0	97	298	222	278	1	0	4	29	0	0	0	25	0	0	2	0	0	0	35	0	0	0	0	0	8	0	0	0	0	0	0	0	0	0	0	0	0	0	0	0	0	0	0	0	0	0	0	0
TES	0	0	33	94	2	10	0	729	3	0	0	0	17	110	0	0	0	0	0	2	0	0	0	0	0	0	0	0	0	0	0	0	0	0	0	0	0	0	0	0	0	0	0	0	0	0	0	0	0
TES	0	234	30	555	106	0	0	0	63	0	0	0	5	0	0	1	3	0	0	0	0	0	0	0	0	0	0	3	0	0	0	0	0	0	0	0	0	0	0	0	0	0	0	0	0	0	0	0	0
TES	0	52	778	51	0	27	0	24	68	0	0	0	0	0	0	0	0	0	0	0	0	0	0	0	0	0	0	0	0	0	0	0	0	0	0	0	0	0	0	0	0	0	0	0	0	0	0	0	0
TES	0	33	13	526	6	4	0	0	29	0	0	0	120	0	0	0	0	0	264	5	0	0	0	0	0	0	0	0	0	0	0	0	0	0	0	0	0	0	0	0	0	0	0	0	0	0	0	0	0
TES	0	280	434	60	0	0	0	62	4	0	42	0	22	0	0	0	0	2	0	4	0	0	0	0	0	0	0	0	90	0	0	0	0	0	0	0	0	0	0	0	0	0	0	0	0	0	0	0	0
TES	0	22	0	557	259	0	0	0	108	0	0	0	20	0	0	0	0	0	0	24	0	0	0	0	0	0	10	0	0	0	0	0	0	0	0	0	0	0	0	0	0	0	0	0	0	0	0	0	0
TES	0	0	0	77	14	0	0	52	0	0	0	0	177	0	0	0	0	0	0	0	0	0	0	0	0	680	0	0	0	0	0	0	0	0	0	0	0	0	0	0	0	0	0	0	0	0	0	0	0
TES	0	0	141	159	0	21	0	6	92	0	0	0	426	132	0	0	5	1	2	7	1	0	0	4	0	3	0	0	0	0	0	0	0	0	0	0	0	0	0	0	0	0	0	0	0	0	0	0	0
TES	0	60	522	104	259	0	0	0	0	0	0	0	36	0	0	14	0	0	0	3	0	0	0	0	0	0	0	0	0	0	0	0	0	0	0	0	0	0	2	0	0	0	0	0	0	0	0	0	0
TES	0	0	18	58	916	0	0	0	1	3	0	0	0	3	0	0	0	0	0	1	0	0	0	0	0	0	0	0	0	0	0	0	0	0	0	0	0	0	0	0	0	0	0	0	0	0	0	0	0
TES	0	0	629	227	0	7	0	0	28	3	0	0	28	68	0	3	0	0	0	7	0	0	0	0	0	0	0	0	0	0	0	0	0	0	0	0	0	0	0	0	0	0	0	0	0	0	0	0	0
TES	0	916	13	7	22	1	0	25	16	0	0	0	0	0	0	0	0	0	0	0	0	0	0	0	0	0	0	0	0	0	0	0	0	0	0	0	0	0	0	0	0	0	0	0	0	0	0	0	0
TES	0	0	79	12	653	10	0	0	13	0	0	0	0	152	0	0	0	0	0	6	0	0	0	2	0	73	0	0	0	0	0	0	0	0	0	0	0	0	0	0	0	0	0	0	0	0	0	0	0
TES	0	0	3	38	526	82	0	0	2	0	0	0	2	0	0	0	0	0	0	0	0	0	0	0	0	0	0	0	0	0	0	0	0	0	0	0	0	0	0	347	0	0	0	0	0	0	0	0	0
TES	0	17	165	137	0	95	0	0	15	4	0	0	523	0	0	0	0	0	0	42	0	0	0	0	0	0	2	0	0	0	0	0	0	0	0	0	0	0	0	0	0	0	0	0	0	0	0	0	0
TES	0	15	337	314	14	0	0	0	106	0	0	0	122	0	0	0	0	6	0	16	0	0	0	3	0	67	0	0	0	0	0	0	0	0	0	0	0	0	0	0	0	0	0	0	0	0	0	0	0
TES	0	0	0	58	853	0	0	0	6	0	0	0	57	11	0	0	0	0	0	0	0	0	0	0	0	0	0	0	15	0	0	0	0	0	0	0	0	0	0	0	0	0	0	0	0	0	0	0	0
TES	0	294	5	335	0	0	0	20	31	4	0	2	9	286	0	0	0	0	0	2	0	0	0	0	0	0	0	0	6	0	0	0	0	0	0	0	0	0	6	0	0	0	0	0	0	0	0	0	0
TES	0	61	141	479	76	0	0	0	54	0	0	0	0	16	0	0	0	0	0	0	0	0	0	0	0	145	10	0	0	0	0	0	0	0	0	0	0	0	0	0	0	0	0	18	0	0	0	0	0
TES	0	0	183	21	757	0	0	0	29	0	0	0	1	0	0	0	9	0	0	0	0	0	0	0	0	0	0	0	0	0	0	0	0	0	0	0	0	0	0	0	0	0	0	0	0	0	0	0	0
TES	0	295	565	106	0	0	0	2	3	0	0	0	0	26	0	0	0	0	0	3	0	0	0	0	0	0	0	0	0	0	0	0	0	0	0	0	0	0	0	0	0	0	0	0	0	0	0	0	0
TES	0	0	0	47	0	2	0	0	0	0	0	0	85	829	0	2	0	0	0	0	0	0	0	0	0	0	0	0	0	0	0	0	0	0	35	0	0	0	0	0	0	0	0	0	0	0	0	0	0
TES	0	0	36	149	71	0	0	44	5	0	0	0	19	0	0	0	0	0	0	7	0	0	0	0	0	669	0	0	0	0	0	0	0	0	0	0	0	0	0	0	0	0	0	0	0	0	0	0	0
TES	0	661	0	252	15	0	0	0	0	0	0	0	0	72	0	0	0	0	0	0	0	0	0	0	0	0	0	0	0	0	0	0	0	0	0	0	0	0	0	0	0	0	0	0	0	0	0	0	0
TES	0	302	22	257	8	1	0	110	2	23	0	0	7	14	0	0	8	0	0	22	0	0	0	28	0	195	0	0	0	0	0	0	0	0	0	0	0	0	0	0	0	1	0	0	0	0	0	0	0
TES	0	0	3	13	199	0	0	113	0	0	0	0	658	0	2	4	0	4	0	0	4	0	0	0	0	0	0	0	0	0	0	0	0	0	0	0	0	0	0	0	0	0	0	0	0	0	0	0	0
TES	0	212	0	620	127	4	0	0	19	0	0	0	12	0	0	0	0	0	0	6	0	0	0	0	0	0	0	0	0	0	0	0	0	0	0	0	0	0	0	0	0	0	0	0	0	0	0	0	0
TES	0	20	555	17	11	1	0	29	38	10	3	2	128	15	0	0	0	0	0	144	11	0	0	2	0	0	0	0	0	0	0	0	0	0	0	0	0	0	4	0	0	8	0	2	0	0	0	0	0
TES	0	241	129	74	409	0	0	0	58	0	0	0	3	47	0	16	0	0	0	14	0	0	0	0	0	0	0	0	0	0	0	0	0	0	0	0	0	0	0	0	0	0	0	0	0	0	0	0	0
TES	0	186	413	67	213	0	0	10	5	0	0	0	0	74	0	0	1	0	0	31	0	0	0	0	0	0	0	0	0	0	0	0	0	0	0	0	0	0	0	0	0	0	0	0	0	0	0	0	0
TES	0	0	13	728	253	0	0	3	3	0	0	0	0	0	0	0	0	0	0	0	0	0	0	0	0	0	0	0	0	0	0	0	0	0	0	0	0	0	0	0	0	0	0	0	0	0	0	0	0
TES	0	6	73	40	0	2	0	131	26	0	0	0	100	0	0	621	0	0	0	0	0	0	0	0	0	0	0	0	0	0	0	0	0	0	0	0	0	0	0	0	0	0	0	0	0	1	0	0	0
TES	0	206	0	513	0	106	0	31	23	5	0	0	2	0	0	105	0	0	0	6	0	0	0	0	0	2	0	0	0	0	0	0	0	1	0	0	0	0	0	0	0	0	0	0	0	0	0	0	0
TES	0	0	0	0	0	0	0	462	0	0	0	0	0	21	0	517	0	0	0	0	0	0	0	0	0	0	0	0	0	0	0	0	0	0	0	0	0	0	0	0	0	0	0	0	0	0	0	0	0
TES	0	0	14	9	317	0	0	0	47	0	0	0	338	0	0	0	1	0	267	1	0	0	0	0	0	0	0	0	0	0	0	0	6	0	0	0	0	0	0	0	0	0	0	0	0	0	0	0	0
TES	0	8	92	209	219	3	0	2	0	0	0	0	11	0	0	0	0	0	0	7	0	0	0	0	0	442	2	5	0	0	0	0	0	0	0	0	0	0	0	0	0	0	0	0	0	0	0	0	0
TES	0	105	19	145	46	665	0	0	0	0	2	0	7	0	0	0	0	0	0	5	0	0	0	0	0	0	0	0	6	0	0	0	0	0	0	0	0	0	0	0	0	0	0	0	0	0	0	0	0
TES	0	0	91	396	0	2	0	134	9	257	0	1	0	84	0	0	1	0	0	13	0	0	0	0	0	0	0	0	0	0	0	0	0	0	0	0	0	0	12	0	0	0	0	0	0	0	0	0	0
TES	0	3	0	274	48	0	0	0	0	0	0	0	7	0	0	0	0	0	0	0	0	0	0	0	0	668	0	0	0	0	0	0	0	0	0	0	0	0	0	0	0	0	0	0	0	0	0	0	0
TES	0	208	3	393	83	3	0	60	56	0	0	0	84	0	0	3	0	0	0	14	0	0	0	0	0	0	0	0	93	0	0	0	0	0	0	0	0	0	0	0	0	0	0	0	0	0	0	0	0
TES	0	0	3	12	0	3	0	285	0	0	0	0	19	658	0	0	0	0	0	11	0	0	0	0	0	3	0	0	0	0	0	0	0	4	2	0	0	0	0	0	0	0	0	0	0	0	0	0	0
TES	0	0	185	326	423	0	0	18	41	0	0	0	0	0	0	0	0	0	0	0	0	0	0	0	0	7	0	0	0	0	0	0	0	0	0	0	0	0	0	0	0	0	0	0	0	0	0	0	0
TES	0	0	41	28	850	7	0	2	50	0	0	0	0	0	0	6	8	0	0	0	0	0	0	0	0	0	0	0	0	0	0	0	0	0	0	0	0	0	0	0	0	8	0	0	0	0	0	0	0
TES	0	0	676	196	6	7	0	18	3	0	0	0	4	88	0	2	0	0	0	0	0	0	0	0	0	0	0	0	0	0	0	0	0	0	0	0	0	0	0	0	0	0	0	0	0	0	0	0	0
TES	0	0	296	131	389	10	0	0	74	0	0	0	85	0	0	0	0	0	0	2	0	0	0	0	0	5	0	0	0	0	0	0	0	0	0	0	7	0	0	0	0	0	0	0	0	0	0	0	0
TES	0	762	0	160	3	0	0	0	65	0	0	0	2	0	0	0	5	0	0	3	0	0	0	0	0	0	0	0	0	0	0	0	0	0	0	0	0	0	0	0	0	0	0	0	0	0	0	0	0
TES	0	0	57	379	112	0	0	0	56	3	0	0	58	289	0	18	0	0	0	23	0	0	0	0	0	0	0	0	0	0	0	0	0	0	0	0	0	0	0	0	0	0	0	0	0	0	0	0	0
TES	0	0	119	20	674	0	0	0	0	0	0	0	136	0	0	0	2	0	48	0	0	0	0	0	0	0	0	0	0	0	0	0	0	1	0	0	0	0	0	0	0	0	0	0	0	0	0	0	0
TES	0	64	2	302	0	2	0	267	0	0	0	0	93	10	0	0	0	0	199	2	0	0	0	3	0	0	0	5	0	0	46	0	0	0	0	0	0	0	0	0	0	0	0	0	5	0	0	0	0
TES	0	52	943	0	0	0	0	0	0	0	0	0	5	0	0	0	0	0	0	0	0	0	0	0	0	0	0	0	0	0	0	0	0	0	0	0	0	0	0	0	0	0	0	0	0	0	0	0	0
TES	0	421	84	262	7	16	0	11	5	0	0	0	0	13	0	1	0	0	0	5	0	0	0	0	0	10	0	0	0	0	0	0	0	0	160	0	0	0	0	0	0	0	0	0	0	4	0	0	0
TES	0	312	65	393	5	0	0	38	32	0	0	0	151	0	0	0	0	0	0	3	0	0	0	0	0	0	0	0	0	0	1	0	0	0	0	0	0	0	0	0	0	0	0	0	0	0	0	0	0
TES	0	0	4	397	150	0	0	2	76	0	0	0	323	0	0	0	0	0	0	6	0	0	0	0	0	0	0	0	0	0	42	0	0	0	0	0	0	0	0	0	0	0	0	0	0	0	0	0	0
TES	0	1	556	61	0	0	0	97	0	0	0	0	137	84	0	25	0	0	0	26	0	0	0	0	0	13	0	0	0	0	0	0	0	0	0	0	0	0	0	0	0	0	0	0	0	0	0	0	0
TES	0	0	456	37	454	14	0	0	27	0	0	0	4	0	0	0	0	0	0	4	0	0	0	0	0	3	0	1	0	0	0	0	0	0	0	0	0	0	0	0	0	0	0	0	0	0	0	0	0
TES	0	47	579	53	99	0	0	0	0	0	0	0	99	0	0	0	0	0	0	3	0	0	0	0	0	0	0	3	0	0	0	0	0	0	0	0	0	0	0	0	0	0	30	87	0	0	0	0	0
TES	0	655	100	130	0	0	0	0	0	0	0	0	115	0	0	0	0	0	0	0	0	0	0	0	0	0	0	0	0	0	0	0	0	0	0	0	0	0	0	0	0	0	0	0	0	0	0	0	0
TES	0	374	0	60	354	0	0	12	0	0	0	0	108	5	0	0	0	0	0	0	0	0	0	0	0	0	0	0	87	0	0	0	0	0	0	0	0	0	0	0	0	0	0	0	0	0	0	0	0
TES	0	0	643	2	106	1	0	0	15	0	0	0	217	10	0	2	0	0	0	0	0	0	0	0	0	0	0	0	0	0	0	0	2	0	0	0	0	0	0	0	0	0	0	0	0	0	0	0	0
TES	0	0	202	608	80	0	0	20	6	0	0	0	1	83	0	0	0	0	0	0	0	0	0	0	0	0	0	0	0	0	0	0	0	0	0	0	0	0	0	0	0	0	0	0	0	0	0	0	0
TES	0	0	59	258	0	0	0	0	0	0	0	2	3	0	0	35	0	0	0	33	0	0	0	0	0	610	0	0	0	0	0	0	0	0	0	0	0	0	0	0	0	0	0	0	0	0	0	0	0
TES	0	0	0	216	139	0	0	0	61	0	0	0	539	0	0	0	38	0	0	7	0	0	0	0	0	0	0	0	0	0	0	0	0	0	0	0	0	0	0	0	0	0	0	0	0	0	0	0	0
TES	0	222	32	242	284	0	0	7	30	0	0	0	95	6	0	0	0	0	0	8	5	0	0	0	0	35	0	0	0	0	2	0	0	0	0	0	0	0	0	0	0	8	0	24	0	0	0	0	0
TES	0	0	7	380	141	0	0	0	247	0	0	0	0	0	0	221	0	0	0	4	0	0	0	0	0	0	0	0	0	0	0	0	0	0	0	0	0	0	0	0	0	0	0	0	0	0	0	0	0
TES	0	0	202	301	69	10	0	1	3	0	0	0	8	404	0	0	0	0	0	2	0	0	0	0	0	0	0	0	0	0	0	0	0	0	0	0	0	0	0	0	0	0	0	0	0	0	0	0	0
TES	0	13	6	418	455	0	6	7	53	0	0	0	14	10	0	0	0	0	0	12	0	0	0	0	0	5	0	0	0	0	0	0	0	0	0	0	0	0	0	0	0	0	0	0	0	0	0	0	0
TES	0	6	4	356	86	1	0	137	0	0	0	0	81	326	0	0	0	0	0	2	0	0	0	0	0	0	0	1	0	0	0	0	0	0	0	0	0	0	0	0	0	0	0	0	0	0	0	0	0
TES	0	694	1	13	21	1	0	70	26	0	0	0	67	81	0	0	0	0	0	8	0	0	0	0	0	14	0	0	0	0	0	0	0	0	0	0	0	0	4	0	0	0	0	0	0	0	0	0	0
TES	0	0	0	1	994	0	0	0	5	0	0	0	0	0	0	0	0	0	0	0	0	0	0	0	0	0	0	0	0	0	0	0	0	0	0	0	0	0	0	0	0	0	0	0	0	0	0	0	0
TES	0	0	0	121	879	0	0	0	0	0	0	0	0	0	0	0	0	0	0	0	0	0	0	0	0	0	0	0	0	0	0	0	0	0	0	0	0	0	0	0	0	0	0	0	0	0	0	0	0
TES	0	0	135	100	37	0	0	0	43	0	0	0	0	639	0	0	0	26	0	20	0	0	0	0	0	0	0	0	0	0	0	0	0	0	0	0	0	0	0	0	0	0	0	0	0	0	0	0	0
TES	0	340	45	130	343	3	0	27	12	0	0	0	96	0	0	0	0	0	0	4	0	0	0	0	0	0	0	0	0	0	0	0	0	0	0	0	0	0	0	0	0	0	0	0	0	0	0	0	0
TES	0	14	31	258	366	2	0	3	27	0	0	0	140	52	0	0	0	0	0	27	0	0	0	0	0	46	0	0	0	0	0	0	0	0	0	0	34	0	0	0	0	0	0	0	0	0	0	0	0
TES	0	0	7	689	11	2	0	20	47	0	0	6	23	0	0	112	2	0	0	25	0	0	0	0	2	47	0	0	0	0	0	0	1	0	0	0	0	0	6	0	0	0	0	0	0	0	0	0	0
TES	0	2	78	301	348	0	0	68	21	0	0	0	4	137	0	0	0	0	0	0	0	0	0	0	0	10	1	0	0	0	28	0	0	0	0	0	0	0	0	0	0	0	0	2	0	0	0	0	0
TES	0	24	76	108	504	4	0	0	0	0	0	0	270	0	0	0	0	0	0	7	0	0	0	0	0	0	0	7	0	0	0	0	0	0	0	0	0	0	0	0	0	0	0	0	0	0	0	0	0
TES	0	375	29	427	151	3	0	0	0	0	0	0	3	0	0	0	0	12	0	0	0	0	0	0	0	0	0	0	0	0	0	0	0	0	0	0	0	0	0	0	0	0	0	0	0	0	0	0	0
TES	0	771	0	5	18	0	0	0	2	0	0	0	170	0	0	17	0	0	0	13	0	0	0	0	0	0	0	0	0	0	0	0	0	0	4	0	0	0	0	0	0	0	0	0	0	0	0	0	0
TES	0	0	556	46	185	2	0	0	24	0	0	0	47	108	0	0	0	0	0	31	0	0	0	0	0	0	0	0	0	0	0	0	0	0	0	0	0	0	0	0	0	0	0	0	0	0	0	0	0
TES	0	0	27	0	7	0	0	0	0	0	0	0	0	0	0	8	0	0	0	0	0	0	0	0	0	958	0	0	0	0	0	0	0	0	0	0	0	0	0	0	0	0	0	0	0	0	0	0	0
TES	0	15	53	365	10	2	0	5	8	0	0	0	530	8	0	0	0	0	0	0	0	0	0	0	0	0	0	3	0	0	0	0	0	0	0	0	0	0	1	0	0	0	0	0	0	0	0	0	0
TES	0	0	0	4	967	0	0	0	0	0	0	0	0	0	0	0	0	0	0	3	0	0	0	0	0	26	0	0	0	0	0	0	0	0	0	0	0	0	0	0	0	0	0	0	0	0	0	0	0
TES	0	0	722	0	268	4	0	0	0	0	0	0	0	0	0	0	0	0	0	5	0	0	0	0	0	0	0	0	0	0	0	0	0	0	0	0	0	0	0	0	0	0	0	0	0	0	0	0	0
TES	0	0	38	200	736	3	0	2	11	0	0	5	1	0	0	0	0	0	0	1	0	0	0	0	0	3	0	0	0	0	0	0	0	0	0	0	0	0	0	0	0	0	0	0	0	0	0	0	0
TES	0	1	20	4	0	0	0	914	46	0	0	0	0	7	0	5	3	0	0	0	0	0	0	0	0	0	0	0	0	0	0	0	0	0	0	0	0	0	0	0	0	0	0	0	0	0	0	0	0
TES	0	437	0	395	70	0	0	0	11	0	0	0	17	0	0	0	0	0	56	0	0	0	0	0	12	0	0	0	0	0	0	0	0	0	0	0	0	0	0	0	0	0	0	0	0	0	0	0	0
TES	0	186	6	151	412	4	0	0	59	15	0	0	3	146	0	0	5	0	0	8	0	0	0	0	0	0	0	5	0	0	0	0	0	0	0	0	0	0	0	0	0	0	0	0	0	0	0	0	0
TES	0	930	0	5	2	2	0	8	21	0	0	0	0	0	0	0	0	0	0	0	0	0	0	0	0	29	0	0	0	0	0	0	0	0	0	0	0	0	3	0	0	0	0	0	0	0	0	0	0
TES	0	0	101	2	0	0	0	0	0	0	0	0	1	891	0	0	5	0	0	0	0	0	0	0	0	0	0	0	0	0	0	0	0	0	0	0	0	0	0	0	0	0	0	0	0	0	0	0	0
TES	0	0	10	77	727	0	0	118	32	0	0	0	0	0	0	0	0	0	0	19	0	0	0	0	0	12	0	0	0	0	0	0	0	0	0	0	0	0	0	0	0	0	0	0	0	0	0	0	0
TES	0	0	0	58	939	0	0	0	0	0	0	0	0	3	0	0	0	0	0	0	0	0	0	0	0	0	0	0	0	0	0	0	0	0	0	0	0	0	0	0	0	0	0	0	0	0	0	0	0
TES	0	0	120	39	668	3	0	12	13	0	0	0	145	0	0	0	0	0	0	0	0	0	0	0	0	0	0	0	0	0	0	0	0	0	0	0	0	0	0	0	0	0	0	0	0	0	0	0	0
TES	0	0	662	214	0	0	0	0	0	0	0	0	86	38	0	0	0	0	0	0	0	0	0	0	0	0	0	0	0	0	0	0	0	0	0	0	0	0	0	0	0	0	0	0	0	0	0	0	0
TES	0	654	3	44	202	0	0	0	15	0	0	7	42	3	0	0	0	0	0	0	0	0	0	0	0	29	0	0	0	0	0	0	0	0	0	0	0	0	0	0	0	0	0	0	0	0	0	0	0
TES	0	0	0	194	230	0	0	0	31	0	0	0	86	0	0	432	3	0	0	17	7	0	0	0	0	0	0	0	0	0	0	0	0	0	0	0	0	0	0	0	0	0	0	0	0	0	0	0	0
TES	0	1	150	530	303	2	0	0	0	0	0	0	0	0	0	0	0	0	0	1	0	0	0	0	0	13	0	0	0	0	0	0	0	0	0	0	0	0	0	0	0	0	0	0	0	0	0	0	0
TES	0	15	11	133	487	0	0	4	3	0	0	0	117	0	0	0	0	0	228	2	0	0	0	0	0	0	0	0	0	0	0	0	0	0	0	0	0	0	0	0	0	0	0	0	0	0	0	0	0
TES	0	0	237	120	0	0	0	466	0	0	0	0	7	0	0	0	37	0	0	10	0	0	0	0	0	95	0	0	0	0	0	0	0	0	0	0	0	0	0	0	0	28	0	0	0	0	0	0	0
TES	0	0	0	79	0	0	0	324	0	0	0	0	444	0	0	0	0	0	0	0	0	0	0	0	0	0	0	0	0	0	0	0	0	0	0	0	0	0	0	0	0	0	0	153	0	0	0	0	0
TES	0	886	2	1	6	1	0	2	4	0	0	0	0	0	0	19	0	0	0	2	0	0	0	0	0	77	0	0	0	0	0	0	0	0	0	0	0	0	0	0	0	0	0	0	0	0	0	0	0
TES	0	0	42	335	214	0	0	2	11	0	0	0	40	350	0	0	0	5	0	1	0	0	0	0	0	0	0	0	0	0	0	0	0	0	0	0	0	0	0	0	0	0	0	0	0	0	0	0	0
TES	0	0	95	44	0	6	0	412	0	4	0	0	3	333	0	0	13	0	0	9	0	0	0	0	0	80	0	0	0	0	0	0	0	0	0	0	0	0	0	0	0	1	0	0	0	0	0	0	0
TES	0	585	245	126	2	0	0	0	14	0	0	0	0	0	0	19	0	0	0	0	0	0	0	0	0	0	0	0	0	0	0	0	0	0	0	0	0	0	0	0	0	0	0	0	0	0	0	0	0
TES	0	0	0	2	883	0	0	0	112	0	0	0	0	0	0	0	0	0	0	3	0	0	0	0	0	0	0	0	0	0	0	0	0	0	0	0	0	0	0	0	0	0	0	0	0	0	0	0	0
TES	0	0	0	140	0	0	0	38	26	0	0	0	10	189	0	0	0	0	584	0	0	0	0	13	0	0	0	0	0	0	0	0	0	0	0	0	0	0	0	0	0	0	0	0	0	0	0	0	0
TES	0	0	0	2	981	0	0	0	0	0	0	0	0	12	0	0	0	0	0	5	0	0	0	0	0	0	0	0	0	0	0	0	0	0	0	0	0	0	0	0	0	0	0	0	0	0	0	0	0
TES	0	0	18	151	493	0	0	19	273	0	0	0	0	0	0	0	11	0	0	35	0	0	0	0	0	0	0	0	0	0	0	0	0	0	0	0	0	0	0	0	0	0	0	0	0	0	0	0	0
TES	0	0	18	4	963	10	0	0	5	0	0	0	0	0	0	0	0	0	0	0	0	0	0	0	0	0	0	0	0	0	0	0	0	0	0	0	0	0	0	0	0	0	0	0	0	0	0	0	0
TES	0	0	178	81	521	6	0	0	209	0	0	0	0	0	0	1	0	0	0	0	0	0	0	0	0	4	0	0	0	0	0	0	0	0	0	0	0	0	0	0	0	0	0	0	0	0	0	0	0
TES	0	721	14	57	113	0	0	2	5	0	0	0	52	0	0	23	0	0	0	3	3	0	0	0	0	5	0	0	0	0	0	0	0	0	0	0	0	0	0	0	0	0	0	0	0	0	0	0	0
TES	0	2	680	213	80	0	0	6	0	0	0	0	0	0	0	0	0	0	6	13	0	0	0	0	0	0	0	0	0	0	0	0	0	0	0	0	0	0	0	0	0	0	0	0	0	0	0	0	0
TES	0	0	0	9	9	0	0	967	3	0	0	0	2	0	0	0	0	0	0	9	1	0	0	0	0	0	0	0	0	0	0	0	0	0	0	0	0	0	0	0	0	0	0	0	0	0	0	0	0
TES	0	3	5	72	4	0	0	29	1	2	3	0	8	0	0	0	0	0	0	9	0	0	0	0	0	185	0	0	0	0	0	0	0	0	0	0	30	0	0	0	0	0	0	649	0	0	0	0	0
TES	0	643	3	13	0	4	0	10	0	3	0	0	203	0	0	0	0	0	1	12	0	0	0	3	0	105	0	0	0	0	0	0	0	0	0	0	0	0	0	0	0	0	0	0	0	0	0	0	0
TES	0	0	246	123	251	10	0	0	81	0	0	0	81	2	0	0	1	0	0	0	0	0	0	1	0	204	0	0	0	0	0	0	0	0	0	0	0	0	0	0	0	0	0	0	0	0	0	0	0
TES	0	253	182	83	129	7	0	36	8	0	0	0	0	4	0	1	0	5	0	23	0	0	0	0	0	269	0	0	0	0	0	0	0	0	0	0	0	0	0	0	0	0	0	0	0	0	0	0	0
TES	0	0	928	5	15	0	0	0	0	0	0	0	14	38	0	0	0	0	0	0	0	0	0	0	0	0	0	0	0	0	0	0	0	0	0	0	0	0	0	0	0	0	0	0	0	0	0	0	0
TES	0	284	126	265	162	0	0	12	12	0	0	0	133	0	0	0	0	0	0	4	0	0	0	0	0	2	0	0	0	0	0	0	0	0	0	0	0	0	0	0	0	0	0	0	0	0	0	0	0
TES	0	0	403	49	0	0	0	107	29	0	0	0	0	29	0	0	0	0	0	0	0	0	0	0	0	383	0	0	0	0	0	0	0	0	0	0	0	0	0	0	0	0	0	0	0	0	0	0	0
TES	0	0	6	725	121	0	0	0	140	0	0	0	2	0	0	0	3	0	0	1	0	0	0	0	0	2	0	0	0	0	0	0	0	0	0	0	0	0	0	0	0	0	0	0	0	0	0	0	0
TES	0	47	535	221	164	0	0	0	26	0	0	0	5	0	0	0	0	2	0	0	0	0	0	0	0	0	0	0	0	0	0	0	0	0	0	0	0	0	0	0	0	0	0	0	0	0	0	0	0
TES	0	264	4	98	446	3	0	0	33	0	0	0	106	0	0	0	0	0	0	4	0	0	0	0	0	40	0	0	0	0	0	0	0	0	0	0	0	0	0	0	0	2	0	0	0	0	0	0	0
TES	0	148	363	221	14	3	0	0	14	0	0	0	3	198	0	0	0	0	0	19	0	0	0	0	0	0	0	0	0	1	0	0	0	0	0	0	0	0	8	0	0	0	0	0	0	8	0	0	0
TES	0	0	64	95	631	2	0	65	12	0	0	0	105	0	0	0	0	0	0	2	0	0	0	0	0	24	0	0	0	0	0	0	0	0	0	0	0	0	0	0	0	0	0	0	0	0	0	0	0
TES	0	0	0	148	259	3	0	422	43	0	0	4	61	48	0	0	0	0	0	0	0	0	0	0	0	0	0	0	0	0	0	0	0	0	0	0	0	0	12	0	0	0	0	0	0	0	0	0	0
TES	0	733	0	51	0	2	0	187	0	0	0	0	0	2	0	0	0	0	0	25	0	0	0	0	0	0	0	0	0	0	0	0	0	0	0	0	0	0	0	0	0	0	0	0	0	0	0	0	0
TES	0	0	105	318	0	5	0	0	175	0	0	0	2	384	0	0	0	0	0	0	0	0	0	8	0	1	0	0	0	0	0	0	0	0	0	0	0	0	0	0	0	0	0	0	0	0	0	0	0
TES	0	0	82	126	500	32	0	0	145	0	0	0	0	64	0	0	11	0	0	35	0	0	0	0	0	0	0	5	0	0	0	0	0	0	0	0	0	0	0	0	0	0	0	0	0	0	0	0	0
TES	0	544	0	416	0	0	0	0	0	0	0	0	0	0	0	0	0	0	0	0	0	0	0	0	36	0	0	0	0	0	0	0	4	0	0	0	0	0	0	0	0	0	0	0	0	0	0	0	0
TES	0	2	45	130	698	0	0	33	56	0	0	0	5	4	0	0	0	0	8	6	0	0	0	0	0	13	0	0	0	0	0	0	0	0	0	0	0	0	0	0	0	0	0	0	0	0	0	0	0
TES	0	0	375	39	436	3	0	8	12	0	0	0	13	4	0	0	22	3	5	73	0	0	0	0	0	1	0	0	0	0	0	0	0	0	0	0	0	0	3	0	0	0	3	0	0	0	0	0	0
TES	0	0	24	302	14	0	0	0	2	0	0	0	148	8	0	0	0	0	0	0	0	0	0	0	0	495	0	0	0	0	7	0	0	0	0	0	0	0	0	0	0	0	0	0	0	0	0	0	0
TES	0	0	3	237	578	0	0	0	9	0	0	0	78	0	0	0	0	0	0	2	0	0	0	0	0	90	0	0	0	0	3	0	0	0	0	0	0	0	0	0	0	0	0	0	0	0	0	0	0
TES	0	0	353	4	0	7	0	314	12	0	0	0	273	16	0	10	3	0	0	6	0	0	0	0	0	0	0	0	0	0	0	0	0	0	0	0	0	0	2	0	0	0	0	0	0	0	0	0	0
TES	0	955	0	3	0	0	0	2	0	0	0	0	3	0	0	0	2	0	0	0	0	0	0	0	0	0	0	0	0	0	0	0	4	0	0	0	0	0	0	0	0	0	0	0	0	0	0	0	0
TES	0	0	0	191	765	0	0	0	28	0	0	0	4	0	0	0	0	0	0	5	0	0	0	0	0	0	0	0	0	0	0	0	7	0	0	0	0	0	0	0	0	0	0	0	0	0	0	0	0
TES	0	0	41	480	393	2	0	5	40	0	0	0	0	0	0	0	0	0	0	19	2	0	0	0	0	14	0	0	0	0	2	0	0	0	0	0	0	0	0	0	0	1	0	1	0	0	0	0	0
TES	0	305	7	309	303	0	0	8	40	0	0	0	3	3	0	14	0	0	0	5	0	0	0	0	0	0	0	0	0	0	0	0	0	0	0	0	0	0	0	0	0	0	3	0	0	0	0	0	0
TES	0	13	53	35	728	0	0	2	7	0	0	0	152	0	0	0	3	0	0	4	0	0	0	0	0	0	0	3	0	0	0	0	0	0	0	0	0	0	0	0	0	0	0	0	0	0	0	0	0
TES	0	89	25	118	508	5	0	7	62	3	0	0	128	0	0	0	0	2	0	51	0	0	0	0	0	2	0	0	0	0	0	0	0	0	0	0	0	0	0	0	0	0	0	0	0	0	0	0	0
TES	0	0	5	41	743	169	0	0	0	0	0	0	0	0	0	0	0	0	0	20	0	0	0	0	0	0	22	0	0	0	0	0	0	0	0	0	0	0	0	0	0	0	0	0	0	0	0	0	0
TES	0	363	0	200	275	0	0	0	25	0	0	0	0	0	0	0	0	0	111	0	0	0	0	0	0	26	0	0	0	0	0	0	0	0	0	0	0	0	0	0	0	0	0	0	0	0	0	0	0
TES	0	621	8	55	5	6	0	0	40	0	0	0	159	71	0	0	0	0	0	0	0	0	0	0	0	32	0	0	0	0	3	0	0	0	0	0	0	0	0	0	0	0	0	0	0	0	0	0	0
TES	0	443	120	58	72	0	0	17	30	0	0	0	153	36	0	0	0	0	0	17	4	0	0	0	0	0	0	0	47	0	0	0	0	0	0	0	0	0	0	0	0	3	0	0	0	0	0	0	0
TES	0	0	68	183	688	3	0	5	2	0	0	0	9	9	0	0	0	0	0	10	0	0	0	23	0	0	0	0	0	0	0	0	0	0	0	0	0	0	0	0	0	0	0	0	0	0	0	0	0
TES	0	765	3	142	78	0	0	0	2	0	0	0	1	5	0	0	0	0	0	0	0	0	0	0	0	0	0	0	0	0	0	0	0	0	0	0	0	0	0	0	0	0	0	0	0	0	0	0	0
TES	0	0	5	10	949	3	0	0	0	0	0	3	5	0	0	0	0	0	0	6	0	0	0	11	0	0	0	0	0	0	0	0	8	0	0	0	0	0	0	0	0	0	0	0	0	0	0	0	0
TES	0	0	16	402	210	147	0	0	60	0	0	0	155	4	0	0	0	0	0	6	0	0	0	0	0	0	0	0	0	0	0	0	0	0	0	0	0	0	0	0	0	0	0	0	0	0	0	0	0
TES	0	0	0	91	5	0	0	840	0	0	0	0	0	0	0	0	0	0	0	0	0	0	0	0	0	64	0	0	0	0	0	0	0	0	0	0	0	0	0	0	0	0	0	0	0	0	0	0	0
TES	0	0	67	219	3	0	0	0	0	0	0	0	136	568	0	0	0	0	0	3	0	0	0	0	0	0	0	0	0	0	4	0	0	0	0	0	0	0	0	0	0	0	0	0	0	0	0	0	0
TES	0	273	39	209	386	0	0	4	28	0	0	0	29	1	0	0	0	0	0	4	0	0	0	0	0	0	0	0	0	0	0	0	0	0	0	0	23	0	0	0	0	0	4	0	0	0	0	0	0
TES	0	0	10	354	563	0	0	0	57	1	0	0	2	0	0	0	0	2	0	2	0	0	0	0	0	0	5	0	0	0	0	4	0	0	0	0	0	0	0	0	0	0	0	0	0	0	0	0	0
TES	0	727	15	123	65	0	0	16	0	0	19	0	35	0	0	0	0	0	0	0	0	0	0	0	0	0	0	0	0	0	0	0	0	0	0	0	0	0	0	0	0	0	0	0	0	0	0	0	0
TES	0	632	5	258	83	0	0	0	0	0	0	0	1	0	0	0	0	0	0	9	0	0	0	0	0	12	0	0	0	0	0	0	0	0	0	0	0	0	0	0	0	0	0	0	0	0	0	0	0
TES	0	0	159	679	41	1	0	5	41	0	0	0	0	33	0	0	0	0	35	0	0	0	0	0	0	0	0	0	0	0	0	0	0	0	0	0	0	0	6	0	0	0	0	0	0	0	0	0	0
TES	0	0	31	42	830	0	0	18	9	0	0	0	0	0	0	0	6	12	0	44	0	0	0	0	0	0	0	0	0	0	0	0	0	0	0	0	0	0	0	0	0	8	0	0	0	0	0	0	0
TES	0	630	43	224	0	0	0	0	83	3	0	0	8	0	0	0	0	0	0	0	0	0	0	0	0	0	0	0	0	0	0	0	0	0	0	0	0	0	0	0	0	9	0	0	0	0	0	0	0
TES	0	42	0	24	134	0	0	157	97	0	0	0	114	0	0	403	0	0	0	21	0	0	0	0	0	8	0	0	0	0	0	0	0	0	0	0	0	0	0	0	0	0	0	0	0	0	0	0	0
TES	0	560	90	113	3	0	0	0	36	0	0	0	167	0	0	2	0	0	0	13	0	0	0	0	0	16	0	0	0	0	0	0	0	0	0	0	0	0	0	0	0	0	0	0	0	0	0	0	0
TES	0	382	129	97	150	31	0	90	44	0	0	0	3	25	0	4	0	0	0	9	0	0	0	0	0	36	0	0	0	0	0	0	0	0	0	0	0	0	0	0	0	0	0	0	0	0	0	0	0
TES	0	0	0	139	553	0	0	0	208	0	0	0	5	0	0	0	0	0	0	0	0	0	0	0	0	94	0	0	0	0	0	0	0	0	0	0	0	0	1	0	0	0	0	0	0	0	0	0	0
TES	0	218	281	156	163	0	0	116	50	0	0	0	5	0	0	0	0	0	0	3	3	0	0	5	0	0	0	0	0	0	0	0	0	0	0	0	0	0	0	0	0	0	0	0	0	0	0	0	0
TES	0	49	770	40	21	0	4	12	4	0	0	0	88	7	0	0	0	0	0	3	0	0	0	0	0	0	0	0	0	0	0	0	2	0	0	0	0	0	0	0	0	0	0	0	0	0	0	0	0
TES	0	265	0	58	0	102	0	0	345	0	0	0	0	219	0	0	0	0	0	1	0	0	0	0	0	0	0	0	0	0	0	0	0	0	0	0	0	0	0	0	0	0	0	0	0	0	0	0	0
TES	0	0	7	195	62	0	0	6	7	0	0	7	706	0	0	0	0	0	0	0	0	0	0	0	0	4	0	0	0	0	0	0	4	0	0	0	0	0	2	0	0	0	0	0	0	0	0	0	0
TES	0	0	549	120	302	1	0	16	0	0	0	0	0	0	0	0	10	0	0	2	0	0	0	0	0	0	0	0	0	0	0	0	0	0	0	0	0	0	0	0	0	0	0	0	0	0	0	0	0
TES	0	8	42	337	363	4	0	0	18	0	0	0	35	20	0	0	0	0	7	0	0	0	0	0	0	166	0	0	0	0	0	0	0	0	0	0	0	0	0	0	0	0	0	0	0	0	0	0	0
TES	0	46	23	373	226	0	0	5	199	0	0	0	0	0	0	0	0	0	0	18	0	0	0	1	0	6	0	0	83	0	20	0	0	0	0	0	0	0	0	0	0	0	0	0	0	0	0	0	0
TES	0	567	27	356	15	0	0	0	0	0	0	1	20	0	0	0	0	0	0	0	0	0	0	0	0	0	0	0	0	0	0	0	0	0	0	0	0	0	14	0	0	0	0	0	0	0	0	0	0
TES	0	14	654	2	0	0	0	320	0	0	0	0	10	0	0	0	0	0	0	0	0	0	0	0	0	0	0	0	0	0	0	0	0	0	0	0	0	0	0	0	0	0	0	0	0	0	0	0	0
TES	0	0	0	389	379	10	0	2	16	0	0	2	3	0	0	0	0	2	0	21	0	0	0	0	0	174	0	0	0	0	0	0	0	0	0	0	0	0	0	0	0	0	0	0	0	0	0	0	0
TES	0	568	18	238	0	0	0	0	0	0	0	0	0	0	0	0	0	0	0	22	0	0	0	0	0	130	24	0	0	0	0	0	0	0	0	0	0	0	0	0	0	0	0	0	0	0	0	0	0
TES	0	0	99	67	18	0	0	349	78	0	0	0	35	13	0	334	0	0	0	4	0	0	0	0	0	0	0	3	0	0	0	0	0	0	0	0	0	0	0	0	0	0	0	0	0	0	0	0	0
TES	0	421	51	194	183	0	0	0	37	0	0	0	106	0	0	0	0	0	0	0	0	0	0	0	0	0	0	0	6	0	2	0	0	0	0	0	0	0	0	0	0	0	0	0	0	0	0	0	0
TES	0	217	78	179	205	13	0	7	6	0	0	0	140	128	0	17	0	0	0	10	0	0	0	0	0	0	0	0	0	0	0	0	0	0	0	0	0	0	0	0	0	0	0	0	0	0	0	0	0
TES	0	0	286	56	633	0	0	0	16	0	0	0	0	0	0	0	0	0	0	7	0	0	0	0	0	2	0	0	0	0	0	0	0	0	0	0	0	0	0	0	0	0	0	0	0	0	0	0	0
TES	0	6	0	17	0	0	0	0	0	0	0	0	757	175	0	11	0	0	0	29	0	0	0	0	0	0	0	0	0	0	0	0	0	0	0	0	0	0	0	0	0	0	0	0	0	0	0	5	0
TES	0	36	111	330	297	3	0	0	0	0	25	0	0	0	0	29	0	0	0	0	0	0	0	0	0	134	0	0	0	0	0	0	32	0	0	0	0	0	3	0	0	0	0	0	0	0	0	0	0
TES	0	37	60	30	786	0	0	2	80	0	0	0	0	5	0	0	0	0	0	0	0	0	0	0	0	0	0	0	0	0	0	0	0	0	0	0	0	0	0	0	0	0	0	0	0	0	0	0	0
TES	0	443	8	255	0	3	0	6	2	0	0	0	263	0	0	2	0	0	0	14	0	0	0	0	0	4	0	0	0	0	0	0	0	0	0	0	0	0	0	0	0	0	0	0	0	0	0	0	0
TES	0	71	446	276	0	0	0	198	0	0	0	0	0	0	0	0	0	0	0	0	0	0	0	0	0	0	0	0	0	0	0	0	9	0	0	0	0	0	0	0	0	0	0	0	0	0	0	0	0
TES	0	675	16	47	4	2	0	159	10	0	0	0	0	0	0	63	0	0	0	0	0	0	0	0	0	23	0	0	0	0	0	0	0	0	0	0	1	0	0	0	0	0	0	0	0	0	0	0	0
TES	0	58	680	171	0	0	0	0	40	0	0	0	51	0	0	0	0	0	0	0	0	0	0	0	0	0	0	0	0	0	0	0	0	0	0	0	0	0	0	0	0	0	0	0	0	0	0	0	0
TES	0	380	8	221	199	3	0	0	5	0	0	0	170	0	0	0	0	0	0	5	0	0	0	0	0	9	0	0	0	0	0	0	0	0	0	0	0	0	0	0	0	0	0	0	0	0	0	0	0
TES	0	924	0	46	0	6	0	0	0	0	0	0	1	18	0	0	0	0	0	0	0	0	0	0	0	0	0	0	0	0	0	0	0	0	0	0	0	0	0	0	0	0	0	0	0	0	0	0	0
TES	0	757	5	95	0	14	0	3	21	0	0	0	41	0	0	0	0	0	0	43	3	0	0	0	0	0	0	1	0	0	0	0	0	0	2	0	0	0	0	0	0	0	0	15	0	0	0	0	0
TOMA	0	612	0	3	18	17	0	88	0	0	0	0	220	0	0	3	15	0	0	0	0	0	0	8	0	0	0	0	16	0	0	0	0	0	0	0	0	0	0	0	0	0	0	0	0	0	0	0	0
TOMA	0	0	105	115	0	0	0	656	113	0	0	0	0	0	0	0	11	0	0	0	0	0	0	0	0	0	0	0	0	0	0	0	0	0	0	0	0	0	0	0	0	0	0	0	0	0	0	0	0
TOMA	0	0	64	13	144	5	0	0	0	0	0	0	48	0	0	145	0	0	0	2	0	0	0	0	0	0	0	0	0	576	0	0	0	0	0	0	0	0	3	0	0	0	0	0	0	0	0	0	0
TOMA	0	0	0	36	20	0	0	656	0	0	0	0	65	0	0	0	0	0	0	30	0	0	0	0	0	0	34	0	0	0	0	0	0	0	0	0	0	0	122	0	0	37	0	0	0	0	0	0	0
TOMA	0	0	0	112	6	12	0	696	26	0	0	8	5	0	0	0	0	0	0	77	0	0	0	38	0	0	0	0	0	0	0	0	0	0	20	0	0	0	0	0	0	0	0	0	0	0	0	0	0
TOMA	0	0	354	17	528	0	0	0	0	10	0	0	77	0	0	0	0	0	0	13	0	0	0	0	0	0	1	0	0	0	0	0	0	0	0	0	0	0	0	0	0	0	0	0	0	0	0	0	0
TOMA	0	0	195	2	84	43	0	579	2	0	0	0	78	0	0	0	1	2	0	0	0	0	0	0	0	0	0	3	0	0	0	0	0	0	0	0	0	0	11	0	0	0	0	0	0	0	0	0	0
TOMA	0	194	21	29	90	7	0	0	0	26	0	0	611	0	0	0	0	0	0	0	0	0	0	0	0	0	0	0	0	0	0	0	0	0	0	0	0	0	0	0	0	11	0	11	0	0	0	0	0
TOMA	0	0	713	0	243	0	0	0	0	0	0	0	17	0	0	0	0	11	0	0	0	0	0	0	0	0	0	0	0	0	0	0	16	0	0	0	0	0	0	0	0	0	0	0	0	0	0	0	0
TOMA	0	159	567	115	0	20	0	139	0	0	0	0	0	0	0	0	0	0	0	0	0	0	0	0	0	0	0	0	0	0	0	0	0	0	0	0	0	0	0	0	0	0	0	0	0	0	0	0	0
TOMA	0	28	1	112	813	7	0	0	35	0	0	0	0	0	0	0	0	0	0	3	0	0	0	0	1	0	0	0	0	0	0	0	0	0	0	0	0	0	0	0	0	0	0	0	0	0	0	0	0
TOMA	0	80	0	113	649	0	0	0	109	0	0	0	49	0	0	0	0	0	0	0	0	0	0	0	0	0	0	0	0	0	0	0	0	0	0	0	0	0	0	0	0	0	0	0	0	0	0	0	0
TOMA	0	2	0	80	473	0	0	0	0	0	0	28	41	0	0	0	0	0	0	0	0	0	0	0	0	0	0	0	0	0	0	0	0	0	0	0	0	0	0	0	0	376	0	0	0	0	0	0	0
TOMA	0	0	4	45	0	1	0	0	34	0	0	0	51	766	0	0	0	0	0	99	0	0	0	0	0	0	0	0	0	0	0	0	0	0	0	0	0	0	0	0	0	0	0	0	0	0	0	0	0
TOMA	0	0	0	3	959	0	0	0	0	0	0	0	7	28	0	0	3	0	0	0	0	0	0	0	0	0	0	0	0	0	0	0	0	0	0	0	0	0	0	0	0	0	0	0	0	0	0	0	0
TOMA	0	0	28	46	865	0	0	33	0	0	0	0	21	0	0	0	0	0	0	5	0	0	0	2	0	0	0	0	0	0	0	0	0	0	0	0	0	0	0	0	0	0	0	0	0	0	0	0	0
TOMA	0	0	10	0	985	0	0	0	0	0	0	0	0	0	0	0	0	0	0	0	0	0	0	0	0	0	0	0	0	0	0	0	0	0	0	0	0	5	0	0	0	0	0	0	0	0	0	0	0
TOMA	0	0	2	12	970	0	0	0	0	0	0	0	0	4	0	8	0	0	0	1	0	0	0	0	0	0	0	0	0	0	0	0	3	0	0	0	0	0	0	0	0	0	0	0	0	0	0	0	0
TOMA	0	109	57	120	1	1	0	0	0	0	0	0	668	3	0	0	0	0	0	6	0	0	0	0	0	0	0	0	21	0	0	0	0	0	0	0	0	0	14	0	0	0	0	0	0	0	0	0	0
TOMA	0	0	0	16	908	0	0	0	32	0	0	0	41	0	0	0	0	0	0	3	0	0	0	0	0	0	0	0	0	0	0	0	0	0	0	0	0	0	0	0	0	0	0	0	0	0	0	0	0
TOMA	0	0	53	35	872	0	0	0	6	0	0	0	32	0	0	0	0	0	0	2	0	0	0	0	0	0	0	0	0	0	0	0	0	0	0	0	0	0	0	0	0	0	0	0	0	0	0	0	0
TOMA	0	0	0	0	934	0	0	32	0	0	0	0	34	0	0	0	0	0	0	0	0	0	0	0	0	0	0	0	0	0	0	0	0	0	0	0	0	0	0	0	0	0	0	0	0	0	0	0	0
TOMA	0	0	0	207	778	0	0	6	0	0	6	0	3	0	0	0	0	0	0	0	0	0	0	0	0	0	0	0	0	0	0	0	0	0	0	0	0	0	0	0	0	0	0	0	0	0	0	0	0
TOMA	0	0	0	156	833	0	0	0	0	0	0	0	2	0	0	0	0	0	0	0	0	0	0	0	0	9	0	0	0	0	0	0	0	0	0	0	0	0	0	0	0	0	0	0	0	0	0	0	0
TOMA	0	0	0	0	985	0	0	0	3	0	0	0	0	0	0	0	0	0	0	7	5	0	0	0	0	0	0	0	0	0	0	0	0	0	0	0	0	0	0	0	0	0	0	0	0	0	0	0	0
TOMA	0	598	0	227	133	1	0	0	0	0	0	0	2	0	0	0	0	11	0	11	0	0	0	0	13	0	0	0	0	0	0	0	0	4	0	0	0	0	0	0	0	0	0	0	0	0	0	0	0
TOMA	0	4	0	7	513	0	0	0	0	0	0	0	0	0	0	0	0	0	0	3	0	0	0	0	0	0	0	0	0	0	0	0	0	0	0	0	0	0	473	0	0	0	0	0	0	0	0	0	0
TOMA	0	0	0	50	726	0	0	169	0	11	0	0	15	0	0	0	10	0	0	5	0	0	0	0	0	0	0	0	0	0	0	0	0	0	0	0	0	0	2	0	0	0	0	0	0	0	0	0	0
TOMA	0	0	0	47	0	6	0	865	68	0	0	0	0	0	0	0	0	0	0	5	0	0	0	0	0	0	0	0	0	0	0	0	0	0	9	0	0	0	0	0	0	0	0	0	0	0	0	0	0
TOMA	0	0	0	67	842	22	0	0	0	0	0	0	16	0	0	0	0	28	0	0	0	0	0	0	0	0	0	0	0	0	0	0	0	0	0	0	0	0	0	0	0	0	0	25	0	0	0	0	0
TOMA	0	0	0	21	309	0	0	610	0	0	0	0	1	13	0	0	0	0	0	2	0	0	0	0	0	0	0	0	0	0	0	0	0	0	0	0	0	0	44	0	0	0	0	0	0	0	0	0	0
TOMA	0	43	212	15	368	30	0	0	22	0	0	0	287	0	0	7	0	0	0	16	0	0	0	0	0	0	0	0	0	0	0	0	0	0	0	0	0	0	0	0	0	0	0	0	0	0	0	0	0
TOMA	0	0	0	70	591	2	0	0	88	0	0	0	77	160	0	0	0	3	0	5	0	0	0	0	0	0	0	0	0	0	0	0	0	0	0	0	0	0	0	0	0	0	0	0	0	0	4	0	0
TOMA	0	0	0	80	0	0	0	0	0	0	0	0	0	567	0	266	0	0	0	0	0	0	0	0	0	0	45	0	0	0	0	0	0	0	0	0	0	0	0	0	0	0	0	0	0	0	0	0	0
TOMA	0	0	19	123	0	2	0	30	0	0	0	10	160	625	0	0	2	0	0	29	0	0	0	0	0	0	0	0	0	0	0	0	0	0	0	0	0	0	0	0	0	0	0	0	0	0	0	0	0
TOMA	0	0	28	0	970	0	0	0	0	0	0	0	1	1	0	0	0	0	0	0	0	0	0	0	0	0	0	0	0	0	0	0	0	0	0	0	0	0	0	0	0	0	0	0	0	0	0	0	0
TOMA	0	110	9	257	0	8	0	0	88	0	0	0	431	30	0	0	0	0	0	67	0	0	0	0	0	0	0	0	0	0	0	0	0	0	0	0	0	0	0	0	0	0	0	0	0	0	0	0	0
TOMA	0	0	551	3	438	0	0	0	2	0	0	0	0	0	0	0	0	0	0	1	0	0	0	5	0	0	0	0	0	0	0	0	0	0	0	0	0	0	0	0	0	0	0	0	0	0	0	0	0
TOMA	0	9	0	48	773	14	0	0	11	0	0	0	90	0	0	0	12	0	0	37	0	0	0	0	0	0	0	0	0	0	0	0	0	0	0	0	0	0	6	0	0	0	0	0	0	0	0	0	0
TOMA	0	0	0	220	773	0	0	0	0	0	0	0	0	0	0	0	0	0	0	1	0	0	0	0	0	0	0	0	0	0	0	0	0	0	0	0	0	0	6	0	0	0	0	0	0	0	0	0	0
TOMA	0	0	28	910	0	0	0	62	0	0	0	0	0	0	0	0	0	0	0	0	0	0	0	0	0	0	0	0	0	0	0	0	0	0	0	0	0	0	0	0	0	0	0	0	0	0	0	0	0
TOMA	0	0	0	10	6	0	0	984	0	0	0	0	0	0	0	0	0	0	0	0	0	0	0	0	0	0	0	0	0	0	0	0	0	0	0	0	0	0	0	0	0	0	0	0	0	0	0	0	0
TOMA	0	308	0	597	1	16	0	0	0	0	0	0	70	0	0	0	5	0	0	2	0	0	0	0	1	0	0	0	0	0	0	0	0	0	0	0	0	0	0	0	0	0	0	0	0	0	0	0	0
TOMA	0	8	50	336	338	1	0	48	109	0	0	0	51	0	0	0	0	0	0	41	0	0	0	0	0	0	0	0	0	0	0	0	0	0	0	0	0	0	18	0	0	0	0	0	0	0	0	0	0
TOMA	0	72	3	90	373	0	0	0	0	0	0	0	462	0	0	0	0	0	0	0	0	0	0	0	0	0	0	0	0	0	0	0	0	0	0	0	0	0	0	0	0	0	0	0	0	0	0	0	0
TOMA	0	0	2	43	946	1	0	0	0	0	0	0	7	0	0	0	0	0	0	1	0	0	0	0	0	0	0	0	0	0	0	0	0	0	0	0	0	0	0	0	0	0	0	0	0	0	0	0	0
TOMA	0	0	299	13	39	0	0	0	14	0	0	0	2	620	0	0	0	0	0	13	0	0	0	0	0	0	0	0	0	0	0	0	0	0	0	0	0	0	0	0	0	0	0	0	0	0	0	0	0
TOMA	0	97	192	158	229	1	0	61	42	0	0	0	184	14	0	0	1	0	0	9	0	0	0	0	0	5	0	0	0	2	0	0	0	0	0	0	0	0	5	0	0	0	0	0	0	0	0	0	0
TOMA	0	121	1	651	13	6	66	0	0	0	0	0	39	2	0	0	0	0	0	4	0	0	0	0	0	0	0	0	0	0	0	0	0	0	0	0	0	0	0	0	0	78	19	0	0	0	0	0	0
TOMA	0	0	0	69	568	95	0	10	55	0	0	0	29	0	0	36	5	124	0	8	0	0	0	0	0	0	0	0	0	0	0	0	0	0	0	0	0	0	0	0	0	0	0	0	0	0	0	0	0
TOMA	0	252	141	316	50	1	0	39	2	0	0	0	140	18	0	0	0	0	0	4	0	0	0	1	34	0	0	0	0	0	0	0	0	0	0	0	0	0	0	0	0	0	2	0	0	0	0	0	0
TOMA	0	0	0	6	893	34	0	0	0	0	0	0	66	0	0	0	0	0	0	1	0	0	0	0	0	0	0	0	0	0	0	0	0	0	0	0	0	0	0	0	0	0	0	0	0	0	0	0	0
TOMA	0	0	0	43	598	0	0	0	33	0	0	0	313	0	0	0	2	0	0	8	0	0	0	0	0	0	0	0	0	0	0	0	3	0	0	0	0	0	0	0	0	0	0	0	0	0	0	0	0
TOMA	0	0	0	10	707	4	0	210	0	0	0	0	66	0	0	0	0	0	0	3	0	0	0	0	0	0	0	0	0	0	0	0	0	0	0	0	0	0	0	0	0	0	0	0	0	0	0	0	0
TOMA	0	0	0	8	958	0	0	0	7	0	0	0	24	0	0	0	0	0	0	3	0	0	0	0	0	0	0	0	0	0	0	0	0	0	0	0	0	0	0	0	0	0	0	0	0	0	0	0	0
TOMA	0	0	928	1	0	1	0	0	0	0	0	0	70	0	0	0	0	0	0	0	0	0	0	0	0	0	0	0	0	0	0	0	0	0	0	0	0	0	0	0	0	0	0	0	0	0	0	0	0
TOMA	0	528	9	86	16	10	82	0	5	0	0	11	190	0	0	0	0	0	0	30	0	0	0	0	0	0	0	0	0	0	0	0	0	0	0	0	0	0	33	0	0	0	0	0	0	0	0	0	0
TOMA	0	0	7	299	537	3	0	15	78	0	0	0	55	0	0	0	0	0	0	0	0	0	0	3	0	0	0	0	0	0	0	0	0	0	0	0	0	0	3	0	0	0	0	0	0	0	0	0	0
TOMA	0	118	393	97	6	0	0	0	0	0	0	11	344	0	0	0	5	0	0	13	0	0	0	0	0	5	0	0	0	0	0	0	0	0	1	0	7	0	0	0	0	0	0	0	0	0	0	0	0
TOMA	0	0	0	2	551	1	0	0	0	0	0	0	438	0	0	0	0	0	0	3	0	0	0	0	0	0	0	0	0	0	0	0	0	0	0	0	0	0	0	0	0	5	0	0	0	0	0	0	0
TOMA	0	298	17	56	79	3	0	0	0	0	0	0	532	0	0	0	0	0	0	6	0	0	0	0	0	0	0	7	0	0	0	0	0	0	0	0	0	0	2	0	0	0	0	0	0	0	0	0	0
TOMA	0	0	0	121	543	1	0	176	36	0	0	0	80	0	0	0	3	0	0	36	0	0	0	0	0	0	0	0	0	0	0	0	0	0	0	0	0	0	0	0	0	0	4	0	0	0	0	0	0
TOMA	0	0	328	226	292	120	0	0	0	0	0	0	18	0	0	0	2	0	0	14	0	0	0	0	0	0	0	0	0	0	0	0	0	0	0	0	0	0	0	0	0	0	0	0	0	0	0	0	0
TOMA	0	6	0	118	730	11	0	0	4	0	0	0	87	0	0	3	0	0	0	3	0	0	0	0	0	0	0	0	0	0	0	0	0	0	28	0	2	0	1	0	0	0	0	7	0	0	0	0	0
TOMA	0	0	0	129	0	106	4	74	0	0	0	0	14	507	0	0	9	0	0	116	0	0	0	4	0	0	8	0	0	0	0	0	0	0	20	0	0	0	0	0	0	0	9	0	0	0	0	0	0
TOMA	0	0	0	51	850	0	0	0	29	0	0	0	10	0	0	0	0	0	0	4	0	0	0	0	0	0	0	0	0	56	0	0	0	0	0	0	0	0	0	0	0	0	0	0	0	0	0	0	0
TOMA	0	0	0	27	920	0	0	0	32	0	0	0	11	0	0	0	0	0	0	1	3	0	0	0	0	0	0	0	0	0	0	0	0	0	0	0	0	0	6	0	0	0	0	0	0	0	0	0	0
TOMA	0	0	0	29	941	0	0	0	29	0	0	0	0	0	0	0	0	0	0	1	0	0	0	0	0	0	0	0	0	0	0	0	0	0	0	0	0	0	0	0	0	0	0	0	0	0	0	0	0
TOMA	0	64	35	0	605	0	0	0	0	0	0	0	232	46	0	0	0	0	0	0	0	0	0	0	0	0	0	0	0	0	0	0	0	0	0	0	0	0	18	0	0	0	0	0	0	0	0	0	0
TOMA	0	0	15	36	884	7	5	0	0	0	0	0	19	0	0	0	2	0	0	5	0	0	0	0	0	27	0	0	0	0	0	0	0	0	0	0	0	0	0	0	0	0	0	0	0	0	0	0	0
TOMA	0	0	0	71	919	8	0	0	0	0	0	0	2	0	0	0	0	0	0	0	0	0	0	0	0	0	0	0	0	0	0	0	0	0	0	0	0	0	0	0	0	0	0	0	0	0	0	0	0
TOMA	0	0	91	722	81	0	0	67	30	0	0	0	9	0	0	0	0	0	0	0	0	0	0	0	0	0	0	0	0	0	0	0	0	0	0	0	0	0	0	0	0	0	0	0	0	0	0	0	0
TOMA	0	0	13	46	841	2	0	0	27	0	0	0	0	0	0	0	2	0	0	22	0	0	0	0	0	0	0	0	0	0	0	0	0	0	47	0	0	0	0	0	0	0	0	0	0	0	0	0	0
TOMA	0	20	17	8	643	0	0	10	86	0	5	0	137	50	0	0	12	0	0	12	0	0	0	0	0	0	0	0	0	0	0	0	0	0	0	0	0	0	0	0	0	0	0	0	0	0	0	0	0
TOMA	0	74	258	13	385	26	0	0	151	0	0	0	3	0	0	0	25	0	0	9	0	0	0	0	0	0	49	0	0	0	0	0	0	0	0	0	0	0	0	0	0	0	0	0	0	7	0	0	0
TOMA	0	0	721	17	118	41	0	0	3	1	0	0	63	0	0	0	5	0	0	20	0	0	0	7	0	0	0	3	0	0	0	0	0	0	1	0	0	0	0	0	0	0	0	0	0	0	0	0	0
TOMA	0	0	0	0	898	0	0	0	69	0	0	0	33	0	0	0	0	0	0	0	0	0	0	0	0	0	0	0	0	0	0	0	0	0	0	0	0	0	0	0	0	0	0	0	0	0	0	0	0
TOMA	0	137	45	72	0	7	0	267	28	0	1	106	180	0	0	0	0	0	0	14	0	0	0	0	0	0	0	0	0	0	0	0	0	0	0	0	0	0	142	0	0	0	0	0	0	0	0	0	0
TOMA	0	0	264	21	652	7	0	0	0	0	0	0	42	0	0	0	0	0	0	13	0	1	0	0	0	0	0	0	0	0	0	0	0	0	0	0	0	0	0	0	0	0	0	0	0	0	0	0	0
TOMA	0	637	0	319	0	10	0	0	0	0	0	0	4	0	0	13	0	0	0	0	0	0	0	0	17	0	0	0	0	0	0	0	0	0	0	0	0	0	0	0	0	0	0	0	0	0	0	0	0
TOMA	0	122	436	21	288	5	0	59	4	0	0	51	4	0	0	8	0	0	0	0	0	0	0	0	0	0	0	2	0	0	0	0	0	0	0	0	0	0	0	0	0	0	0	0	0	0	0	0	0
TOMA	0	171	22	399	194	0	0	11	0	0	0	0	117	0	0	0	1	0	0	84	0	0	0	0	0	0	0	0	0	0	0	0	0	0	0	0	1	0	0	0	0	0	0	0	0	0	0	0	0
TOMA	0	140	19	79	56	0	0	0	0	0	0	20	671	0	0	0	0	0	0	1	0	0	0	0	0	0	0	0	0	0	0	0	0	0	0	0	0	0	0	0	0	0	0	0	0	0	0	0	0
TOMA	0	1	188	25	15	40	0	562	0	0	0	0	23	85	0	0	0	0	0	1	0	0	0	0	0	0	0	0	0	0	0	0	0	0	0	0	0	0	60	0	0	0	0	0	0	0	0	0	0
TOMA	0	0	0	10	979	0	0	0	0	0	0	0	11	0	0	0	0	0	0	0	0	0	0	0	0	0	0	0	0	0	0	0	0	0	0	0	0	0	0	0	0	0	0	0	0	0	0	0	0
TOMA	0	0	16	197	386	0	0	62	0	0	0	0	257	38	0	0	0	4	0	8	0	0	0	13	0	0	0	0	0	0	0	0	0	0	0	0	0	0	0	0	0	0	0	19	0	0	0	0	0
TOMA	0	0	0	1	971	0	0	3	2	0	0	0	1	22	0	0	0	0	0	0	0	0	0	0	0	0	0	0	0	0	0	0	0	0	0	0	0	0	0	0	0	0	0	0	0	0	0	0	0
TOMA	0	0	0	1	663	0	0	0	2	0	0	0	31	0	0	0	0	0	0	7	0	0	0	0	0	0	0	0	0	296	0	0	0	0	0	0	0	0	0	0	0	0	0	0	0	0	0	0	0
TOMA	0	0	0	2	986	0	0	0	6	0	0	0	5	0	0	0	0	0	0	0	1	0	0	0	0	0	0	0	0	0	0	0	0	0	0	0	0	0	0	0	0	0	0	0	0	0	0	0	0
TOMA	0	0	0	0	914	0	0	0	0	0	0	0	69	0	0	0	0	0	0	0	0	0	0	16	0	0	0	0	0	0	0	0	0	0	0	0	0	0	0	0	0	0	0	1	0	0	0	0	0
TOMA	0	0	31	16	770	3	0	0	96	0	0	0	75	0	0	0	1	0	0	7	0	0	0	0	0	0	0	1	0	0	0	0	0	0	0	0	0	0	0	0	0	0	0	0	0	0	0	0	0
TOMA	0	0	0	65	888	0	0	0	47	0	0	0	0	0	0	0	0	0	0	0	0	0	0	0	0	0	0	0	0	0	0	0	0	0	0	0	0	0	0	0	0	0	0	0	0	0	0	0	0
TOMA	0	0	0	98	726	41	0	0	0	0	0	0	117	0	0	0	0	0	0	18	0	0	0	0	0	0	0	0	0	0	0	0	0	0	0	0	0	0	0	0	0	0	0	0	0	0	0	0	0
TOMA	0	9	773	3	191	3	0	1	0	0	0	0	8	0	0	0	0	0	0	4	0	0	0	2	0	0	0	0	0	0	0	0	0	0	0	0	0	0	6	0	0	0	0	0	0	0	0	0	0
TOMA	0	37	54	94	681	60	6	0	0	0	0	0	62	1	0	0	0	0	0	0	0	0	0	0	0	0	0	0	0	0	0	0	0	0	5	0	0	0	0	0	0	0	0	0	0	0	0	0	0
TOMA	0	0	0	17	896	29	0	0	0	0	0	0	30	0	0	0	0	0	0	0	0	0	0	0	0	0	0	0	0	0	0	0	0	0	28	0	0	0	0	0	0	0	0	0	0	0	0	0	0
TOMA	0	0	813	0	163	0	0	0	0	0	0	0	3	0	0	0	9	0	0	12	0	0	0	0	0	0	0	0	0	0	0	0	0	0	0	0	0	0	0	0	0	0	0	0	0	0	0	0	0
TOMA	0	0	0	32	314	5	0	141	4	0	0	0	368	131	0	0	0	0	0	0	0	0	0	0	0	0	0	0	0	0	0	0	0	0	0	0	0	0	5	0	0	0	0	0	0	0	0	0	0
TOMA	0	0	15	574	0	103	0	11	0	0	0	0	164	74	0	0	0	0	0	33	0	0	0	14	0	0	0	0	0	0	0	0	10	0	2	0	0	0	0	0	0	0	0	0	0	0	0	0	0
TOMA	0	16	11	23	221	63	0	0	3	0	0	0	627	11	0	0	1	0	0	11	0	0	0	4	0	0	0	0	0	0	0	0	0	0	0	0	0	0	8	0	0	0	0	1	0	0	0	0	0
TOMA	0	0	33	731	30	181	0	0	0	0	0	0	22	0	0	0	0	0	0	3	0	0	0	0	0	0	0	0	0	0	0	0	0	0	0	0	0	0	0	0	0	0	0	0	0	0	0	0	0
TOMA	0	5	886	25	30	11	0	0	0	0	0	0	25	0	0	0	0	0	0	0	0	0	0	18	0	0	0	0	0	0	0	0	0	0	0	0	0	0	0	0	0	0	0	0	0	0	0	0	0
TOMA	0	31	271	259	402	6	0	0	0	0	0	0	31	0	0	0	0	0	0	0	0	0	0	0	0	0	0	0	0	0	0	0	0	0	0	0	0	0	0	0	0	0	0	0	0	0	0	0	0
TOMA	0	23	0	11	923	3	0	0	9	0	0	0	26	0	0	0	0	0	0	5	0	0	0	0	0	0	0	0	0	0	0	0	0	0	0	0	0	0	0	0	0	0	0	0	0	0	0	0	0
TOMA	0	0	1	195	528	3	0	0	55	0	0	0	1	0	0	0	0	0	0	6	0	0	0	0	0	43	0	0	0	168	0	0	0	0	0	0	0	0	0	0	0	0	0	0	0	0	0	0	0
TOMA	0	0	0	0	943	0	0	4	46	0	0	0	2	0	0	0	5	0	0	0	0	0	0	0	0	0	0	0	0	0	0	0	0	0	0	0	0	0	0	0	0	0	0	0	0	0	0	0	0
TOMA	0	9	79	2	779	1	0	5	0	0	0	0	118	3	0	0	0	3	0	1	0	0	0	0	0	0	0	0	0	0	0	0	0	0	0	0	0	0	0	0	0	0	0	0	0	0	0	0	0
TOMA	0	12	0	29	938	6	0	0	0	0	0	0	13	0	0	0	0	2	0	0	0	0	0	0	0	0	0	0	0	0	0	0	0	0	0	0	0	0	0	0	0	0	0	0	0	0	0	0	0
TOMA	0	0	363	0	604	0	0	0	0	0	0	0	33	0	0	0	0	0	0	0	0	0	0	0	0	0	0	0	0	0	0	0	0	0	0	0	0	0	0	0	0	0	0	0	0	0	0	0	0
TOMA	0	0	17	193	494	0	0	11	0	0	0	0	284	0	0	0	0	0	0	1	0	0	0	0	0	0	0	0	0	0	0	0	0	0	0	0	0	0	0	0	0	0	0	0	0	0	0	0	0
TOMA	0	63	466	59	288	0	0	11	6	0	0	0	89	5	0	0	0	0	0	13	0	0	0	0	0	0	0	0	0	0	0	0	0	0	0	0	0	0	0	0	0	0	0	0	0	0	0	0	0
TOMA	0	0	5	33	617	9	0	0	26	0	0	1	22	0	0	0	21	0	0	25	0	0	0	0	0	0	0	0	0	2	0	0	0	0	0	0	0	0	4	0	0	0	0	235	0	0	0	0	0
TOMA	0	37	228	233	246	7	0	5	45	0	0	0	107	0	0	0	3	0	0	13	0	0	0	74	0	0	0	0	0	0	0	0	0	0	0	0	0	0	0	0	0	0	0	0	0	0	0	0	0
TOMA	0	217	269	242	174	0	0	2	7	0	0	0	55	0	0	10	0	0	0	22	0	0	0	0	0	0	0	0	0	0	0	0	0	0	2	0	0	0	0	0	0	0	0	0	0	0	0	0	0
TOMA	0	0	855	97	3	0	0	31	1	0	0	0	8	0	0	0	2	0	0	3	0	0	0	0	0	0	0	0	0	0	0	0	0	0	0	0	0	0	0	0	0	0	0	0	0	0	0	0	0
TOMA	0	0	0	4	901	69	0	0	0	0	0	0	20	0	0	0	0	0	0	4	0	0	0	0	0	0	0	1	0	0	0	0	0	0	0	0	0	1	0	0	0	0	0	0	0	0	0	0	0
TOMA	0	1	0	36	520	4	0	439	0	0	0	0	0	0	0	0	0	0	0	0	0	0	0	0	0	0	0	0	0	0	0	0	0	0	0	0	0	0	0	0	0	0	0	0	0	0	0	0	0
TOMA	0	364	12	0	209	26	0	0	0	0	0	0	367	0	0	0	0	0	0	22	0	0	0	0	0	0	0	0	0	0	0	0	0	0	0	0	0	0	0	0	0	0	0	0	0	0	0	0	0
TOMA	0	0	0	40	786	1	0	0	19	0	0	0	110	0	0	0	0	0	42	0	0	0	0	0	0	0	0	0	0	0	0	0	0	0	2	0	0	0	0	0	0	0	0	0	0	0	0	0	0
TOMA	0	0	0	288	0	69	0	50	19	0	0	0	24	0	0	0	2	0	499	20	14	0	0	9	0	0	0	0	0	0	0	0	0	0	0	0	0	0	5	0	0	1	0	0	0	0	0	0	0
TOMA	0	0	6	31	829	0	0	0	77	0	0	0	44	0	0	7	0	0	0	3	0	0	0	3	0	0	0	0	0	0	0	0	0	0	0	0	0	0	0	0	0	0	0	0	0	0	0	0	0
TOMA	0	0	3	292	677	12	0	0	0	0	0	0	0	11	0	0	0	0	0	5	0	0	0	0	0	0	0	0	0	0	0	0	0	0	0	0	0	0	0	0	0	0	0	0	0	0	0	0	0
TOMA	0	0	25	124	0	0	0	208	0	0	0	0	0	62	0	0	0	0	0	10	0	0	0	0	10	0	0	0	0	0	0	0	0	0	0	0	0	0	561	0	0	0	0	0	0	0	0	0	0
TOMA	0	143	20	192	376	4	0	54	139	0	0	0	43	12	0	0	3	0	0	8	0	0	0	0	0	0	0	0	0	0	0	0	0	0	1	0	0	0	4	0	0	0	0	0	0	0	0	0	0
TOMA	0	0	0	145	680	0	0	3	12	0	0	0	70	90	0	0	0	0	0	0	0	0	0	0	0	0	0	0	0	0	0	0	0	0	0	0	0	0	0	0	0	0	0	0	0	0	0	0	0
TOMA	0	17	891	9	30	0	0	0	0	0	0	47	3	0	0	0	0	0	0	0	0	0	0	0	0	0	0	0	0	0	0	0	0	0	0	0	0	0	0	0	0	0	3	0	0	0	0	0	0
TOMA	0	528	1	88	179	10	0	0	1	0	0	0	41	3	0	0	2	2	0	143	0	0	0	0	0	0	0	0	0	0	0	0	0	2	0	0	0	0	0	0	0	0	0	0	0	0	0	0	0
TOMA	0	0	0	0	0	0	0	0	0	0	0	0	157	843	0	0	0	0	0	0	0	0	0	0	0	0	0	0	0	0	0	0	0	0	0	0	0	0	0	0	0	0	0	0	0	0	0	0	0
TOMA	0	0	0	24	187	0	0	515	14	0	0	0	92	147	0	0	0	0	0	11	0	0	0	0	0	0	0	0	0	0	0	0	0	0	0	0	0	0	10	0	0	0	0	0	0	0	0	0	0
TOMA	0	4	0	14	479	3	0	22	6	0	0	0	312	0	0	0	5	0	0	3	0	0	0	0	0	151	0	0	0	0	0	0	0	1	0	0	0	0	0	0	0	0	0	0	0	0	0	0	0
TOMA	0	93	323	51	130	0	0	150	17	0	0	0	19	0	0	0	0	3	0	8	0	0	0	0	0	0	0	0	0	0	0	0	0	0	201	0	0	0	5	0	0	0	0	0	0	0	0	0	0
TOMA	0	60	0	19	239	5	0	510	29	0	0	0	11	14	0	0	87	0	0	2	0	0	0	0	0	0	0	0	0	0	0	0	0	0	0	0	0	0	24	0	0	0	0	0	0	0	0	0	0
TOMA	0	318	4	271	366	9	0	0	6	0	0	0	14	0	0	0	0	0	0	6	0	0	0	0	2	0	0	0	0	0	0	0	0	0	0	0	0	0	0	0	0	2	2	0	0	0	0	0	0
TOMA	0	129	1	17	748	0	0	3	0	0	0	0	79	0	0	0	5	0	0	15	0	0	0	0	0	0	0	2	0	1	0	0	0	0	0	0	0	0	0	0	0	0	0	0	0	0	0	0	0
TOMA	0	0	194	52	658	0	0	0	86	0	0	0	7	0	0	0	0	0	0	3	0	0	0	0	0	0	0	0	0	0	0	0	0	0	0	0	0	0	0	0	0	0	0	0	0	0	0	0	0
TOMA	0	227	33	129	531	3	0	0	0	0	0	0	12	0	0	0	0	0	0	29	0	0	0	0	0	0	0	0	0	0	0	0	0	0	0	0	0	0	36	0	0	0	0	0	0	0	0	0	0
TOMA	0	57	45	126	155	0	0	28	16	0	0	80	463	0	0	0	0	0	0	19	3	0	0	1	0	0	0	0	0	0	0	0	0	0	0	0	0	0	4	0	0	0	0	0	0	0	0	0	0
TOMA	0	0	0	6	560	0	0	2	21	0	0	0	313	25	0	0	0	0	0	5	0	0	0	0	0	0	0	0	0	0	0	0	0	0	0	0	0	0	0	0	0	0	0	68	0	0	0	0	0
TOMA	0	0	31	313	19	14	0	0	48	1	0	0	35	15	0	0	3	0	0	0	6	0	0	3	0	0	0	0	0	0	0	0	0	0	0	0	0	0	492	0	0	1	0	0	0	0	0	0	0
TOMA	0	0	19	467	5	45	0	0	5	0	0	9	20	0	0	187	3	0	0	8	0	0	0	0	0	0	0	11	0	0	0	0	0	0	2	0	0	0	218	0	0	0	0	0	0	0	0	0	0
TOMA	0	0	3	16	0	0	0	898	0	0	0	0	15	13	0	50	0	0	0	0	0	0	0	0	0	0	0	0	0	0	0	0	0	0	0	0	0	0	5	0	0	0	0	0	0	0	0	0	0
TOMA	0	18	0	31	612	7	0	0	0	0	0	0	293	0	0	0	0	0	0	32	0	0	0	0	0	0	0	1	0	0	0	0	0	0	0	0	0	0	6	0	0	0	0	0	0	0	0	0	0
TOMA	0	24	329	96	438	9	0	0	7	4	0	2	60	0	0	0	0	0	0	4	0	0	0	0	0	0	0	0	0	0	0	0	0	0	2	0	0	0	25	0	0	0	0	0	0	0	0	0	0
TOMA	0	0	147	198	441	2	0	10	75	0	0	0	58	0	0	43	10	0	0	6	0	0	0	0	0	0	0	0	0	0	0	0	0	0	8	0	0	0	2	0	0	0	0	0	0	0	0	0	0
TOMA	0	0	0	22	970	6	0	0	0	0	0	0	0	0	0	0	0	0	0	2	0	0	0	0	0	0	0	0	0	0	0	0	0	0	0	0	0	0	0	0	0	0	0	0	0	0	0	0	0
TOMA	0	0	17	167	767	2	0	2	2	0	0	0	39	2	0	0	0	0	0	2	0	0	0	0	0	0	0	0	0	0	0	0	0	0	0	0	0	0	0	0	0	0	0	0	0	0	0	0	0
TOMA	0	0	40	178	306	18	0	452	0	0	0	0	5	0	0	0	0	0	0	0	0	0	0	1	0	0	0	0	0	0	0	0	0	0	0	0	0	0	0	0	0	0	0	0	0	0	0	0	0
TOMA	0	0	853	99	0	0	0	0	0	0	0	0	48	0	0	0	0	0	0	0	0	0	0	0	0	0	0	0	0	0	0	0	0	0	0	0	0	0	0	0	0	0	0	0	0	0	0	0	0
TOMA	0	0	23	57	868	0	0	5	0	0	0	0	16	0	0	0	0	0	0	0	0	0	0	0	0	0	0	0	0	0	0	0	0	0	0	0	0	0	31	0	0	0	0	0	0	0	0	0	0
TOMA	0	121	2	225	510	69	0	36	0	0	0	0	22	1	0	4	1	0	0	4	0	0	0	0	0	0	0	0	0	0	0	0	0	0	0	0	0	4	1	0	0	0	0	0	0	0	0	0	0
TOMA	0	607	8	192	130	17	0	1	0	0	0	0	9	0	0	14	0	0	0	6	0	0	0	0	16	0	0	0	0	0	0	0	0	0	0	0	0	0	0	0	0	0	0	0	0	0	0	0	0
TOMA	0	0	0	5	976	1	0	0	0	0	0	0	3	0	0	0	4	2	0	0	0	0	0	0	0	0	0	1	0	0	0	0	0	0	0	0	0	0	0	0	0	0	7	0	0	0	0	0	0
TOMA	0	0	742	0	212	0	0	0	35	0	0	0	3	3	0	0	0	0	0	5	0	0	0	0	0	0	0	0	0	0	0	0	0	0	0	0	0	0	0	0	0	0	0	0	0	0	0	0	0
TOMA	0	0	21	114	29	11	0	218	0	0	0	0	5	0	0	242	0	0	0	18	0	0	0	0	0	316	0	0	0	0	0	0	0	0	0	0	0	0	26	0	0	0	0	0	0	0	0	0	0
TOMA	0	0	0	2	790	0	0	1	35	0	0	0	170	0	0	0	0	0	0	2	0	0	0	0	0	0	0	0	0	0	0	0	0	0	0	0	0	0	0	0	0	0	0	0	0	0	0	0	0
TOMA	0	0	31	31	547	5	0	21	36	0	0	0	260	56	0	0	1	2	0	10	0	0	0	0	0	0	0	0	0	0	0	0	0	0	0	0	0	0	0	0	0	0	0	0	0	0	0	0	0
TOMA	0	38	0	146	92	28	0	6	0	0	0	0	40	0	0	0	0	0	0	253	0	0	0	11	0	0	0	0	0	0	0	0	0	0	0	0	0	0	363	0	0	0	0	0	0	0	0	0	0
TOMA	0	306	56	97	5	28	0	7	4	0	3	348	96	0	0	0	0	0	0	5	0	0	0	0	0	31	0	0	0	0	0	0	11	1	0	0	0	0	0	0	0	0	1	0	0	0	0	0	0
TOMA	0	0	37	39	783	0	0	67	31	0	0	0	0	0	0	34	0	0	0	2	0	0	0	0	0	7	0	0	0	0	0	0	0	0	0	0	0	0	0	0	0	0	0	0	0	0	0	0	0
TOMA	0	100	111	395	143	1	0	129	16	0	4	0	25	0	0	13	0	0	0	34	0	0	0	12	0	0	0	0	0	0	0	0	0	0	3	0	0	0	6	0	0	2	0	6	0	0	0	0	0
TOMA	0	949	0	14	0	0	0	0	0	0	0	0	0	0	0	0	0	0	0	0	0	0	0	34	0	0	0	0	0	0	0	0	0	3	0	0	0	0	0	0	0	0	0	0	0	0	0	0	0
TOMA	0	73	402	217	139	12	0	0	1	0	0	0	95	0	0	0	0	12	0	29	3	0	0	0	0	0	0	0	0	0	0	0	0	0	0	0	3	0	13	0	0	0	0	0	0	0	0	0	0
TOMA	0	20	99	112	653	0	0	10	46	0	0	0	0	0	0	0	0	0	0	0	0	0	0	0	0	0	0	0	0	0	0	0	0	0	0	0	0	0	0	0	58	0	0	0	0	0	0	0	0
TOMA	0	23	11	178	519	8	0	146	77	0	0	0	12	0	0	0	4	2	0	5	3	0	0	9	0	1	0	0	0	0	0	0	0	0	0	0	0	2	0	0	0	0	0	0	0	0	0	0	0
TOMA	0	393	6	69	427	27	0	0	44	0	0	0	23	0	0	0	0	0	0	10	0	0	0	0	0	0	0	0	0	0	0	0	0	0	0	0	0	0	1	0	0	0	0	0	0	0	0	0	0
TOMA	0	0	0	293	629	6	0	0	23	0	0	0	30	0	0	0	0	0	0	6	0	0	0	0	0	0	0	0	0	0	0	0	0	0	0	0	0	0	13	0	0	0	0	0	0	0	0	0	0
TOMA	0	1	52	3	320	2	0	4	14	0	0	0	533	11	0	0	0	3	0	0	0	0	0	0	0	0	0	0	0	57	0	0	0	0	0	0	0	0	0	0	0	0	0	0	0	0	0	0	0
TOMA	0	0	104	14	757	0	0	62	38	0	0	0	6	0	0	0	0	0	0	19	0	0	0	0	0	0	0	0	0	0	0	0	0	0	0	0	0	0	0	0	0	0	0	0	0	0	0	0	0
TOMA	0	299	1	116	469	2	0	31	0	4	0	0	27	0	0	0	0	0	0	0	0	0	0	0	0	0	0	7	0	0	0	0	0	0	0	0	0	0	44	0	0	0	0	0	0	0	0	0	0
TOMA	0	0	0	419	473	0	0	0	11	0	0	0	32	5	0	0	0	0	0	0	0	0	0	0	0	0	0	0	0	60	0	0	0	0	0	0	0	0	0	0	0	0	0	0	0	0	0	0	0
TOMA	0	195	2	3	692	5	0	0	16	0	0	0	60	15	0	0	0	0	0	12	0	0	0	0	0	0	0	0	0	0	0	0	0	0	0	0	0	0	0	0	0	0	0	0	0	0	0	0	0
TOMA	0	2	5	184	659	1	0	69	5	0	0	0	47	28	0	0	0	0	0	0	0	0	0	0	0	0	0	0	0	0	0	0	0	0	0	0	0	0	0	0	0	0	0	0	0	0	0	0	0
TOMA	0	0	0	29	785	0	0	0	0	0	0	0	87	0	0	0	0	0	0	0	0	0	0	0	0	0	0	0	0	99	0	0	0	0	0	0	0	0	0	0	0	0	0	0	0	0	0	0	0
TOMA	0	0	406	188	320	0	0	0	5	0	0	1	63	1	0	0	13	0	0	0	0	0	0	0	0	0	0	0	0	0	0	0	0	2	0	0	0	0	0	0	0	0	0	0	0	0	0	0	0
TOMA	0	24	206	0	665	5	0	0	0	0	0	0	89	0	0	0	0	4	0	3	0	0	0	0	0	0	0	0	0	0	0	0	0	0	0	0	0	0	4	0	0	0	0	0	0	0	0	0	0
TOMA	0	18	0	30	506	13	0	171	4	18	0	0	0	0	0	0	22	22	0	109	0	0	0	26	0	0	0	0	0	0	0	0	0	0	0	0	0	0	56	0	0	5	0	0	0	0	0	0	0
TOMA	0	0	0	254	743	0	0	0	0	0	0	0	0	0	0	0	3	0	0	0	0	0	0	0	0	0	0	0	0	0	0	0	0	0	0	0	0	0	0	0	0	0	0	0	0	0	0	0	0
TOMA	0	0	2	45	268	2	0	71	62	0	0	0	1	0	0	79	0	0	0	0	0	0	0	0	0	470	0	0	0	0	0	0	0	0	0	0	0	0	0	0	0	0	0	0	0	0	0	0	0
TOMA	0	0	0	197	400	2	0	132	24	0	0	0	153	0	0	79	0	0	0	0	0	0	0	13	0	0	0	0	0	0	0	0	0	0	0	0	0	0	0	0	0	0	0	0	0	0	0	0	0
TOMA	0	187	51	254	368	1	0	0	17	0	0	1	68	0	0	11	0	0	0	37	0	0	0	0	0	0	0	0	0	0	0	0	0	0	0	0	0	0	0	0	0	0	0	0	0	0	0	0	0
TOMA	0	0	678	51	250	0	0	2	1	0	0	0	15	0	0	0	0	0	0	0	3	0	0	0	0	0	0	0	0	0	0	0	0	0	0	0	0	0	0	0	0	0	0	0	0	0	0	0	0
TOMA	0	11	640	31	0	2	0	170	0	0	0	0	0	0	0	0	0	0	0	0	0	0	0	0	0	0	0	0	0	0	0	0	0	0	0	0	0	0	146	0	0	0	0	0	0	0	0	0	0
TOMA	0	993	0	7	0	0	0	0	0	0	0	0	0	0	0	0	0	0	0	0	0	0	0	0	0	0	0	0	0	0	0	0	0	0	0	0	0	0	0	0	0	0	0	0	0	0	0	0	0
TOMA	0	96	30	121	12	12	0	140	2	0	0	0	580	2	0	0	0	0	0	4	1	0	0	0	0	0	0	0	0	0	0	0	0	0	0	0	0	0	0	0	0	0	0	0	0	0	0	0	0
TOMA	0	563	0	46	277	2	0	22	9	0	0	0	63	0	0	0	0	0	0	15	1	0	0	0	0	0	0	0	0	0	0	0	0	0	0	0	0	0	2	0	0	0	0	0	0	0	0	0	0
TOMA	0	51	26	353	26	20	0	0	56	0	0	0	370	0	0	0	0	0	0	15	0	0	0	7	0	0	0	0	0	0	0	0	0	0	3	0	0	0	71	0	0	0	0	0	0	0	0	0	0
TOMA	0	702	9	70	0	0	0	150	0	0	0	0	18	0	0	0	3	0	0	0	0	0	0	0	0	0	0	0	0	0	0	0	0	0	0	0	0	0	48	0	0	0	0	0	0	0	0	0	0
TOMA	0	0	0	121	0	0	0	0	2	0	0	0	128	415	0	0	0	0	0	25	0	0	0	0	0	0	0	0	0	1	0	0	0	0	0	0	0	0	304	0	0	0	0	0	0	0	4	0	0
TOMA	0	0	29	106	67	2	0	9	291	0	0	0	25	428	0	0	19	2	0	20	0	0	0	0	0	0	0	0	0	0	0	0	0	0	0	0	0	0	2	0	0	0	0	0	0	0	0	0	0
TOMA	0	0	0	89	771	20	0	24	5	0	0	0	43	0	0	0	0	0	0	11	0	0	0	2	0	28	0	0	0	0	0	0	0	0	0	0	0	0	7	0	0	0	0	0	0	0	0	0	0
TOMA	0	0	393	45	408	1	0	0	17	0	0	0	135	0	0	0	0	0	0	0	0	0	0	0	0	0	0	0	0	0	0	0	0	1	0	0	0	0	0	0	0	0	0	0	0	0	0	0	0
TOMA	0	33	34	147	459	0	1	32	33	0	0	201	3	10	0	0	0	0	0	32	0	0	0	0	0	11	0	0	0	0	0	0	0	0	0	0	0	0	4	0	0	0	0	0	0	0	0	0	0
TOMA	0	0	0	0	473	0	0	518	0	0	0	0	0	9	0	0	0	0	0	0	0	0	0	0	0	0	0	0	0	0	0	0	0	0	0	0	0	0	0	0	0	0	0	0	0	0	0	0	0
TOMA	0	524	73	14	0	5	0	0	0	0	0	0	109	0	0	0	0	0	0	18	0	0	0	0	0	0	0	0	0	0	0	0	0	0	0	0	0	0	257	0	0	0	0	0	0	0	0	0	0
TOMA	0	173	7	269	0	44	14	14	10	0	0	0	239	15	0	0	34	0	107	60	0	0	0	14	0	0	0	0	0	0	0	0	0	0	0	0	0	0	0	0	0	0	0	0	0	0	0	0	0
TOMA	0	0	514	23	377	1	0	0	15	0	0	0	9	1	0	36	0	0	0	17	0	0	0	0	0	0	0	0	0	0	0	0	0	0	0	0	0	0	7	0	0	0	0	0	0	0	0	0	0
TOMA	0	134	64	243	105	4	0	0	88	0	0	2	48	6	0	0	14	5	0	26	2	0	0	0	0	0	0	0	0	0	0	0	0	0	3	0	0	0	256	0	0	0	0	0	0	0	0	0	0
TOMA	0	723	13	136	0	0	0	0	0	0	0	0	7	0	0	0	0	0	0	5	0	0	0	0	0	116	0	0	0	0	0	0	0	0	0	0	0	0	0	0	0	0	0	0	0	0	0	0	0
TOMA	0	0	276	253	372	0	0	84	3	0	0	0	9	0	0	0	0	0	0	3	0	0	0	0	0	0	0	0	0	0	0	0	0	0	0	0	0	0	0	0	0	0	0	0	0	0	0	0	0
TOMA	0	357	2	23	38	6	0	0	0	0	0	0	529	0	0	0	0	2	0	40	0	0	0	0	0	0	0	0	0	0	0	0	0	0	0	0	0	0	2	0	0	1	0	0	0	0	0	0	0
TOMA	0	0	2	396	535	0	0	44	14	0	0	0	5	0	0	0	0	0	0	2	0	0	0	2	0	0	0	0	0	0	0	0	0	0	0	0	0	0	0	0	0	0	0	0	0	0	0	0	0
TOMA	0	174	93	174	23	3	0	59	0	0	35	34	13	0	0	0	24	0	0	12	0	0	0	0	0	9	0	0	0	0	0	0	6	0	0	0	0	0	331	0	0	0	6	0	0	0	0	0	0
TOMA	0	46	132	38	0	36	0	0	5	0	0	0	301	0	0	0	0	267	0	48	0	0	0	0	0	0	0	0	0	0	0	0	0	0	0	0	0	0	127	0	0	0	0	0	0	0	0	0	0
TOMA	0	32	729	22	14	2	0	4	15	0	0	101	70	3	0	0	0	0	0	7	0	0	0	0	0	1	0	0	0	0	0	0	0	0	0	0	0	0	0	0	0	0	0	0	0	0	0	0	0
TOMA	0	0	164	414	401	3	0	0	0	0	0	0	0	0	0	0	14	1	0	0	0	0	0	0	0	0	0	0	0	0	0	0	0	0	0	0	0	0	0	0	0	3	0	0	0	0	0	0	0
TOMA	0	83	2	295	2	8	0	18	81	0	0	126	337	0	0	0	15	0	0	19	0	0	0	0	0	0	0	0	0	0	0	0	0	3	0	0	0	0	11	0	0	0	0	0	0	0	0	0	0
TOMA	0	0	59	21	906	0	0	2	5	0	0	0	0	0	0	0	0	0	0	0	0	0	0	0	0	0	0	0	0	7	0	0	0	0	0	0	0	0	0	0	0	0	0	0	0	0	0	0	0
TOMA	0	12	54	385	466	0	0	0	0	0	0	0	56	27	0	0	0	0	0	0	0	0	0	0	0	0	0	0	0	0	0	0	0	0	0	0	0	0	0	0	0	0	0	0	0	0	0	0	0
TOMA	0	508	0	92	0	0	17	0	0	0	0	0	9	364	0	0	0	0	0	10	0	0	0	0	0	0	0	0	0	0	0	0	0	0	0	0	0	0	0	0	0	0	0	0	0	0	0	0	0
TOMA	0	0	0	28	641	1	0	22	0	0	0	0	36	0	0	0	0	0	0	0	0	0	0	0	0	0	0	0	0	0	0	0	0	0	0	0	0	0	272	0	0	0	0	0	0	0	0	0	0
TOMA	0	0	1	7	788	49	0	10	139	0	0	0	2	0	0	0	0	0	0	4	0	0	0	0	0	0	0	0	0	0	0	0	0	0	0	0	0	0	0	0	0	0	0	0	0	0	0	0	0
TOMA	0	25	9	284	483	39	0	0	0	0	0	0	137	0	0	0	0	0	0	0	0	0	0	2	0	0	0	0	0	0	0	0	0	0	0	0	0	0	0	0	0	0	0	21	0	0	0	0	0
TOMA	0	0	63	45	770	28	0	0	3	0	0	0	47	31	0	0	0	0	0	6	0	0	0	0	0	0	0	4	0	0	0	0	0	0	0	0	0	0	0	0	0	0	0	0	0	0	0	0	0
TOMA	0	98	36	103	621	0	0	0	34	0	0	0	22	78	0	0	0	0	0	3	0	0	0	0	0	0	0	0	0	0	0	0	0	0	0	0	0	0	5	0	0	0	0	0	0	0	0	0	0
TOMA	0	0	0	89	797	62	0	0	45	0	0	0	3	4	0	0	0	0	0	0	0	0	0	0	0	0	0	0	0	0	0	0	0	0	0	0	0	0	0	0	0	0	0	0	0	0	0	0	0
TOMA	0	312	272	95	0	84	0	0	41	0	0	0	82	0	0	0	0	13	0	59	0	0	0	3	0	12	0	0	0	0	0	12	0	0	9	0	0	0	0	0	0	0	0	0	0	0	0	0	0
TOMA	0	0	997	3	0	0	0	0	0	0	0	0	0	0	0	0	0	0	0	0	0	0	0	0	0	0	0	0	0	0	0	0	0	0	0	0	0	0	0	0	0	0	0	0	0	0	0	0	0
TOMA	0	0	0	1	983	0	0	2	0	0	0	0	14	0	0	0	0	0	0	0	0	0	0	0	0	0	0	0	0	0	0	0	0	0	0	0	0	0	0	0	0	0	0	0	0	0	0	0	0
TOMA	0	0	533	41	399	5	0	2	16	0	0	0	3	0	0	0	0	0	0	0	0	0	0	0	0	0	0	0	0	0	0	0	0	0	0	0	0	0	1	0	0	0	0	0	0	0	0	0	0
TOMA	0	321	2	39	119	0	0	22	0	0	0	0	494	0	0	0	0	0	0	3	0	0	0	0	0	0	0	0	0	0	0	0	0	0	0	0	0	0	0	0	0	0	0	0	0	0	0	0	0
TOMA	0	327	15	125	480	2	7	12	6	0	0	0	0	0	0	0	9	0	0	9	0	0	0	0	0	0	0	0	0	3	0	0	0	0	0	0	0	0	5	0	0	0	0	0	0	0	0	0	0
TOMA	0	283	41	62	173	18	0	2	0	0	0	0	3	0	0	132	0	0	0	0	0	0	0	0	0	0	0	0	0	0	0	0	0	0	0	0	0	0	286	0	0	0	0	0	0	0	0	0	0
TOMA	0	725	44	143	44	1	0	0	0	0	0	0	0	0	0	0	0	0	0	32	0	0	0	7	0	0	0	0	0	0	0	0	0	0	0	0	4	0	0	0	0	0	0	0	0	0	0	0	0
TOMA	0	137	0	476	0	16	0	287	0	0	0	0	54	0	0	0	0	8	0	0	22	0	0	0	0	0	0	0	0	0	0	0	0	0	0	0	0	0	0	0	0	0	0	0	0	0	0	0	0
TOMA	0	63	6	154	462	17	0	30	5	0	0	0	8	68	0	6	0	0	0	104	0	0	0	0	0	0	0	0	0	0	0	0	0	0	0	0	0	0	77	0	0	0	0	0	0	0	0	0	0
TOMA	0	0	409	19	0	3	0	0	0	0	0	0	71	465	0	0	10	0	0	9	0	0	0	0	0	0	0	0	0	0	0	0	0	0	0	0	0	0	14	0	0	0	0	0	0	0	0	0	0
TOMA	0	362	30	153	17	88	0	9	13	0	0	0	268	0	0	0	4	1	0	30	5	0	0	16	0	0	0	3	0	0	0	1	0	0	0	0	0	0	0	0	0	0	0	0	0	0	0	0	0
TOMA	0	549	7	301	30	0	0	73	12	0	0	0	18	0	0	0	0	0	0	10	0	0	0	0	0	0	0	0	0	0	0	0	0	0	0	0	0	0	0	0	0	0	0	0	0	0	0	0	0
TOMA	0	0	9	23	0	0	0	0	36	0	19	0	228	657	0	0	0	0	0	5	0	0	0	0	0	0	0	0	0	23	0	0	0	0	0	0	0	0	0	0	0	0	0	0	0	0	0	0	0
TOMA	0	0	9	81	5	0	0	560	0	0	0	0	14	0	0	0	0	0	0	1	19	0	0	0	0	0	0	0	0	0	0	0	0	0	0	0	0	0	311	0	0	0	0	0	0	0	0	0	0
TOMA	0	2	725	92	89	19	0	1	13	0	0	0	0	0	0	0	6	0	0	16	0	0	0	2	0	0	0	0	0	0	0	0	0	0	0	0	0	0	35	0	0	0	0	0	0	0	0	0	0
TOMA	0	472	14	109	0	152	0	0	50	0	0	0	134	34	0	0	0	0	0	35	0	0	0	0	0	0	0	0	0	0	0	0	0	0	0	0	0	0	0	0	0	0	0	0	0	0	0	0	0
TOMA	0	0	0	2	800	0	0	58	129	0	0	0	0	0	0	0	2	0	0	3	0	0	0	0	0	0	0	0	0	6	0	0	0	0	0	0	0	0	0	0	0	0	0	0	0	0	0	0	0
TOMA	0	0	77	266	522	0	0	0	0	0	0	0	135	0	0	0	0	0	0	0	0	0	0	0	0	0	0	0	0	0	0	0	0	0	0	0	0	0	0	0	0	0	0	0	0	0	0	0	0
TOMA	0	41	54	88	0	46	0	1	5	0	0	0	311	389	0	8	5	38	0	5	0	0	0	0	0	0	0	1	0	0	0	0	0	0	5	0	0	0	2	0	0	0	0	0	0	0	0	0	0
TOMA	0	0	959	0	0	0	0	3	0	0	0	0	38	0	0	0	0	0	0	0	0	0	0	0	0	0	0	0	0	0	0	0	0	0	0	0	0	0	0	0	0	0	0	0	0	0	0	0	0
TOMA	0	0	4	5	987	0	0	0	0	0	0	0	0	0	0	0	0	0	0	4	0	0	0	0	0	0	0	0	0	0	0	0	0	0	0	0	0	0	0	0	0	0	0	0	0	0	0	0	0
TOMA	0	181	22	445	0	12	9	110	1	0	0	0	154	29	0	0	0	0	5	32	0	0	0	0	0	0	0	0	0	0	0	0	0	0	0	0	0	0	0	0	0	0	0	0	0	0	0	0	0
TOMA	0	0	2	52	749	24	0	1	32	0	0	0	127	0	0	0	8	0	0	3	0	0	0	0	0	0	0	2	0	0	0	0	0	0	0	0	0	0	0	0	0	0	0	0	0	0	0	0	0
TOMA	0	441	0	368	5	25	0	10	0	0	0	0	143	0	0	0	0	3	0	0	0	0	0	0	0	0	0	1	0	0	0	0	0	0	0	0	0	0	2	0	0	0	0	0	0	0	0	0	0
YKS	0	0	15	106	387	0	0	0	0	0	0	0	470	0	0	0	0	2	0	20	0	0	0	0	0	0	0	0	0	0	0	0	0	0	0	0	0	0	0	0	0	0	0	0	0	0	0	0	0
YKS	0	10	4	111	491	92	126	0	20	0	20	0	88	0	0	0	0	0	0	38	0	0	0	0	0	0	0	0	0	0	0	0	0	0	0	0	0	0	0	0	0	0	0	0	0	0	0	0	0
YKS	0	0	0	110	0	0	0	139	0	0	0	0	731	0	0	0	0	0	0	16	0	0	0	4	0	0	0	0	0	0	0	0	0	0	0	0	0	0	0	0	0	0	0	0	0	0	0	0	0
YKS	0	0	30	586	344	0	0	0	0	36	0	0	0	0	0	0	4	0	0	0	0	0	0	0	0	0	0	0	0	0	0	0	0	0	0	0	0	0	0	0	0	0	0	0	0	0	0	0	0
YKS	0	0	312	40	536	8	0	0	0	0	0	0	97	0	0	0	0	0	0	2	0	0	0	0	0	0	0	0	0	0	0	0	0	0	0	0	0	0	0	0	0	0	0	0	0	0	0	0	0
YKS	0	0	2	862	2	0	0	0	0	0	0	0	4	130	0	0	0	0	0	0	0	0	0	0	0	0	0	0	0	0	0	0	0	0	0	0	0	0	0	0	0	0	0	0	0	0	0	0	0
YKS	0	0	7	43	126	11	0	510	0	0	0	0	282	0	0	0	0	0	0	15	0	3	0	0	0	0	0	0	0	0	0	0	0	0	0	0	0	0	3	0	0	0	0	0	0	0	0	0	0
YKS	0	0	12	100	685	0	0	105	0	0	0	0	78	0	0	0	0	0	0	0	0	0	0	0	0	0	0	0	0	0	0	0	0	0	0	0	0	0	0	0	0	0	14	6	0	0	0	0	0
YKS	0	0	0	604	0	0	0	0	0	0	0	0	23	361	0	0	0	0	0	0	0	0	0	0	0	0	0	0	0	0	0	0	12	0	0	0	0	0	0	0	0	0	0	0	0	0	0	0	0
YKS	0	0	942	50	0	0	0	0	8	0	0	0	0	0	0	0	0	0	0	0	0	0	0	0	0	0	0	0	0	0	0	0	0	0	0	0	0	0	0	0	0	0	0	0	0	0	0	0	0
YKS	0	0	569	121	2	6	0	237	0	0	0	0	10	39	0	0	0	3	7	6	0	0	0	0	0	0	0	0	0	0	0	0	0	0	0	0	0	0	0	0	0	0	0	0	0	0	0	0	0
YKS	0	0	0	180	0	0	0	0	0	0	0	0	143	677	0	0	0	0	0	0	0	0	0	0	0	0	0	0	0	0	0	0	0	0	0	0	0	0	0	0	0	0	0	0	0	0	0	0	0
YKS	0	46	886	60	0	0	0	0	4	0	0	0	1	0	0	0	0	0	0	3	0	0	0	0	0	0	0	0	0	0	0	0	0	0	0	0	0	0	0	0	0	0	0	0	0	0	0	0	0
YKS	0	0	651	68	0	2	0	0	0	0	0	0	1	275	0	0	0	0	0	0	0	0	0	0	0	0	0	0	0	0	0	0	0	0	0	0	0	0	0	0	0	0	0	0	0	0	0	0	0
YKS	0	0	0	4	478	3	0	0	0	0	0	0	506	0	0	0	0	0	0	0	0	0	0	0	0	0	0	0	0	0	0	0	9	0	0	0	0	0	0	0	0	0	0	0	0	0	0	0	0
YKS	0	407	14	131	0	8	0	52	4	2	0	0	218	0	0	0	0	0	0	0	0	0	0	0	0	3	0	0	0	0	0	0	0	0	141	0	0	0	0	0	0	11	0	0	0	0	0	0	0
YKS	0	647	13	32	6	3	0	0	0	0	0	0	192	95	0	0	0	3	0	3	0	0	0	0	0	0	0	0	0	0	0	0	0	0	0	0	0	0	0	0	0	0	0	0	0	0	0	0	0
YKS	0	941	0	43	0	0	0	0	0	0	0	0	16	0	0	0	0	0	0	0	0	0	0	0	0	0	0	0	0	0	0	0	0	0	0	0	0	0	0	0	0	0	0	0	0	0	0	0	0
YKS	0	0	131	100	4	5	0	0	7	0	0	3	275	410	0	0	0	5	0	56	0	0	0	0	0	0	0	0	0	0	0	1	0	0	0	0	0	0	0	0	0	0	0	0	0	0	0	0	0
YKS	0	220	343	190	0	2	0	0	1	0	4	0	209	0	0	0	0	0	0	25	3	0	0	0	0	0	0	0	0	0	0	0	0	0	0	0	0	0	0	0	0	0	2	0	0	0	0	0	0
YKS	0	956	2	1	2	0	0	0	0	0	0	0	0	0	0	0	0	0	0	0	0	0	0	0	0	0	8	0	0	0	0	0	0	0	0	0	0	0	0	0	0	28	0	0	0	0	0	0	0
YKS	0	1	361	17	223	0	0	304	0	0	0	0	92	0	0	0	0	0	0	2	0	0	0	0	0	0	0	0	0	0	0	0	0	0	0	0	0	0	0	0	0	0	0	0	0	0	0	0	0
YKS	0	0	10	79	2	3	0	94	427	25	0	0	36	0	0	0	0	6	0	0	0	0	0	0	0	305	0	13	0	0	0	0	0	0	0	0	0	0	0	0	0	0	0	0	0	0	0	0	0
YKS	0	0	0	25	0	0	0	818	6	0	0	0	35	0	0	0	0	0	0	0	74	0	0	27	0	0	0	0	0	0	0	0	4	3	0	0	0	0	0	0	3	0	0	0	0	0	0	0	0
YKS	0	0	1	64	0	0	0	0	0	0	0	0	732	179	0	0	0	0	0	16	0	0	0	0	0	0	0	0	0	0	0	0	2	0	0	0	0	0	0	0	0	0	2	0	0	0	0	0	0
YKS	0	465	22	69	319	0	0	19	1	0	0	0	97	0	0	0	0	0	0	4	0	0	0	4	0	0	0	0	0	0	0	0	0	0	0	0	0	0	0	0	0	0	0	0	0	0	0	0	0
YKS	0	467	0	416	0	6	106	0	0	0	0	0	0	0	0	0	0	0	0	0	0	0	0	0	0	0	0	0	0	0	0	0	0	0	0	0	0	0	0	0	0	0	5	0	0	0	0	0	0
YKS	0	0	0	115	663	0	0	31	5	0	0	0	172	2	0	0	0	0	0	2	0	0	0	0	0	0	3	0	0	0	0	0	0	0	0	0	0	0	7	0	0	0	0	0	0	0	0	0	0
YKS	0	0	6	19	354	0	0	0	0	0	0	0	611	0	0	0	0	0	0	7	3	0	0	0	0	0	0	0	0	0	0	0	0	0	0	0	0	0	0	0	0	0	0	0	0	0	0	0	0
YKS	0	0	37	685	228	3	0	0	12	3	0	0	2	0	0	0	0	0	0	21	0	0	0	3	0	0	0	6	0	0	0	0	0	0	0	0	0	0	0	0	0	0	0	0	0	0	0	0	0
YKS	0	8	887	3	0	34	0	0	0	0	0	0	54	11	0	0	0	0	0	3	0	0	0	0	0	0	0	0	0	0	0	0	0	0	0	0	0	0	0	0	0	0	0	0	0	0	0	0	0
YKS	0	0	673	59	95	0	0	146	5	0	0	0	16	0	0	0	0	0	0	0	0	0	0	0	0	0	0	0	0	0	0	0	6	0	0	0	0	0	0	0	0	0	0	0	0	0	0	0	0
YKS	0	0	20	14	0	6	0	0	0	0	0	0	762	189	0	0	0	0	0	5	0	0	0	0	0	0	0	2	0	0	0	0	0	0	0	0	0	0	2	0	0	0	0	0	0	0	0	0	0
YKS	0	0	85	719	144	6	0	2	0	0	0	0	21	0	0	0	0	0	0	1	0	0	0	0	0	0	0	0	0	0	0	0	0	0	0	0	0	0	22	0	0	0	0	0	0	0	0	0	0
YKS	0	460	2	23	2	6	0	33	6	0	0	0	453	0	0	0	0	0	0	4	0	0	0	7	0	0	0	0	0	0	0	0	0	0	1	0	0	0	0	0	0	0	0	0	0	0	0	0	0
YKS	0	0	281	55	0	12	0	144	18	0	0	0	5	471	0	1	0	0	0	0	0	0	0	0	0	0	0	0	0	0	0	0	0	0	0	0	0	0	11	0	2	0	0	0	0	0	0	0	0
YKS	0	0	996	0	0	3	0	0	0	0	0	0	0	0	0	0	1	0	0	0	0	0	0	0	0	0	0	0	0	0	0	0	0	0	0	0	0	0	0	0	0	0	0	0	0	0	0	0	0
YKS	0	0	299	44	479	0	0	0	0	0	0	0	79	0	0	0	0	0	0	0	0	0	0	0	0	0	0	0	0	0	0	0	0	0	0	0	0	0	0	0	0	92	0	0	0	0	0	0	0
YKS	0	18	4	170	1	15	1	0	32	0	0	0	727	0	0	0	0	0	0	6	0	0	0	20	0	0	0	0	0	0	0	0	0	0	0	0	0	0	0	0	2	4	0	0	0	0	0	0	0
YKS	0	270	0	149	333	4	11	0	1	0	0	0	207	7	0	0	0	0	0	13	0	0	0	0	0	0	0	0	0	0	0	0	0	0	0	0	0	0	0	0	5	0	0	0	0	0	0	0	0
YKS	0	0	0	501	409	0	0	0	0	0	0	0	90	0	0	0	0	0	0	0	0	0	0	0	0	0	0	0	0	0	0	0	0	0	0	0	0	0	0	0	0	0	0	0	0	0	0	0	0
YKS	0	0	510	15	2	0	0	455	0	0	0	0	15	0	0	0	0	0	0	0	0	0	0	0	0	0	0	0	0	0	0	0	3	0	0	0	0	0	0	0	0	0	0	0	0	0	0	0	0
YKS	0	0	414	14	0	0	0	0	0	0	0	0	397	172	0	0	3	0	0	0	0	0	0	0	0	0	0	0	0	0	0	0	0	0	0	0	0	0	0	0	0	0	0	0	0	0	0	0	0
YKS	0	0	982	7	0	3	0	4	0	0	0	0	3	0	0	0	0	0	0	1	0	0	0	0	0	0	0	0	0	0	0	0	0	0	0	0	0	0	0	0	0	0	0	0	0	0	0	0	0
YKS	0	2	0	334	221	0	0	0	0	0	0	0	0	0	0	0	0	345	0	48	0	0	0	0	0	0	36	0	0	0	0	0	0	0	0	0	0	0	0	0	0	0	0	0	0	11	0	0	0
YKS	0	0	32	57	28	3	0	0	0	0	1	0	35	705	0	0	0	0	0	0	0	0	0	0	0	0	0	0	0	0	0	0	0	0	0	0	0	0	139	0	0	0	0	0	0	0	0	0	0
YKS	0	0	0	110	0	6	0	478	18	0	0	0	275	100	0	0	3	0	0	6	0	0	0	4	0	0	0	0	0	0	0	0	0	0	0	0	0	0	0	0	0	0	0	0	0	0	0	0	0
YKS	0	21	12	463	0	0	0	345	2	0	0	0	155	0	0	0	0	0	0	2	0	0	0	0	0	0	0	0	0	0	0	0	0	0	0	0	0	0	0	0	0	0	0	0	0	0	0	0	0
YKS	0	0	858	12	1	2	0	119	0	0	0	0	6	2	0	0	0	0	0	0	0	0	0	0	0	0	0	0	0	0	0	0	0	0	0	0	0	0	0	0	0	0	0	0	0	0	0	0	0
YKS	0	0	577	13	313	1	0	0	0	0	0	0	68	0	0	0	0	6	0	19	0	0	0	0	0	0	0	0	0	0	0	0	2	0	0	0	0	0	0	0	0	0	0	0	0	0	0	0	0
YKS	0	0	503	10	0	0	0	0	0	0	0	0	430	57	0	0	0	0	0	0	0	0	0	0	0	0	0	0	0	0	0	0	0	0	0	0	0	0	0	0	0	0	0	0	0	0	0	0	0
YKS	0	0	452	103	0	2	0	403	2	0	0	0	27	0	0	0	0	0	0	11	0	0	0	0	0	0	0	0	0	0	0	0	0	0	0	0	0	0	0	0	0	0	0	0	0	0	0	0	0
YKS	0	0	218	269	266	0	0	21	8	0	0	0	205	0	0	0	0	7	0	1	0	0	0	0	0	0	0	0	0	0	0	0	0	0	0	0	5	0	0	0	0	0	0	0	0	0	0	0	0
YKS	0	0	0	6	0	0	0	0	0	0	0	0	496	485	0	0	0	0	0	4	0	0	0	0	0	0	0	0	0	0	0	0	1	0	0	0	0	0	0	0	0	0	0	0	0	0	0	0	0
YKS	0	160	194	37	10	2	0	1	0	0	0	0	596	0	0	0	0	0	0	0	0	0	0	0	0	0	0	0	0	0	0	0	0	0	0	0	0	0	0	0	0	0	0	0	0	0	0	0	0
YKS	0	0	547	69	171	0	0	3	0	0	0	0	204	0	0	0	0	0	0	6	0	0	0	0	0	0	0	0	0	0	0	0	0	0	0	0	0	0	0	0	0	0	0	0	0	0	0	0	0
YKS	0	0	366	23	278	0	0	0	1	0	0	0	247	78	0	0	0	0	0	5	0	0	0	0	0	0	2	0	0	0	0	0	0	0	0	0	0	0	0	0	0	0	0	0	0	0	0	0	0
YKS	0	0	898	6	0	14	0	0	0	0	0	0	0	53	0	0	0	0	0	24	0	0	0	0	0	0	0	0	0	0	0	0	5	0	0	0	0	0	0	0	0	0	0	0	0	0	0	0	0
YKS	0	0	0	1	222	0	0	0	0	0	0	0	766	0	0	0	0	0	0	7	0	0	0	0	0	4	0	0	0	0	0	0	0	0	0	0	0	0	0	0	0	0	0	0	0	0	0	0	0
YKS	0	0	18	151	0	0	0	0	0	0	0	0	361	460	0	0	0	0	0	10	0	0	0	0	0	0	0	0	0	0	0	0	0	0	0	0	0	0	0	0	0	0	0	0	0	0	0	0	0
YKS	0	0	1	34	11	0	0	953	0	0	0	0	0	0	0	0	0	0	0	0	0	0	0	0	0	0	0	0	0	0	0	0	1	0	0	0	0	0	0	0	0	0	0	0	0	0	0	0	0
YKS	0	0	456	10	32	0	0	315	0	0	0	0	176	0	0	0	0	0	0	0	0	0	0	11	0	0	0	0	0	0	0	0	0	0	0	0	0	0	0	0	0	0	0	0	0	0	0	0	0
YKS	0	0	26	285	287	0	0	37	0	0	2	0	346	0	0	0	0	7	0	10	0	0	0	0	0	0	0	0	0	0	0	0	0	0	0	0	0	0	0	0	0	0	0	0	0	0	0	0	0
YKS	0	0	922	63	0	4	0	0	0	0	0	0	0	11	0	0	0	0	0	0	0	0	0	0	0	0	0	0	0	0	0	0	0	0	0	0	0	0	0	0	0	0	0	0	0	0	0	0	0
YKS	0	0	120	92	643	3	0	71	0	0	0	0	37	0	0	0	0	0	0	25	0	0	0	2	0	0	0	0	0	0	0	0	0	0	0	0	0	0	0	0	0	0	0	0	0	0	0	0	0
YKS	0	0	238	84	8	7	0	0	1	1	3	0	469	3	0	0	153	0	0	24	4	0	0	0	0	0	0	0	0	0	0	0	0	0	0	0	0	0	0	0	0	0	0	0	0	0	0	0	0
YKS	0	0	731	9	231	10	0	1	7	0	0	0	11	0	0	0	0	0	0	0	0	0	0	0	0	0	0	0	0	0	0	0	0	0	0	0	0	0	0	0	0	0	0	0	0	0	0	0	0
YKS	0	0	9	122	224	6	0	0	4	0	0	0	594	0	0	0	0	0	0	41	0	0	0	0	0	0	0	0	0	0	0	0	0	0	0	0	0	0	0	0	0	0	0	0	0	0	0	0	0
YKS	0	0	442	89	0	1	0	246	34	0	0	0	176	0	0	7	0	0	0	0	0	0	0	0	0	0	0	0	0	0	0	0	2	0	0	0	0	0	0	0	0	0	0	0	0	0	0	0	0
YKS	0	0	9	373	0	20	0	66	238	0	0	0	0	269	0	0	4	0	0	0	0	0	0	0	0	0	0	0	0	0	0	0	0	0	0	0	0	0	0	0	0	0	0	0	0	0	0	0	0
YKS	0	3	107	520	304	0	0	0	48	0	0	0	18	0	0	0	0	0	0	0	0	0	0	0	0	0	0	0	0	0	0	0	0	0	0	0	0	0	0	0	0	0	0	0	0	0	0	0	0
YKS	0	0	0	400	0	0	102	0	0	0	0	0	19	416	0	0	0	0	0	23	0	0	0	0	13	0	0	0	0	0	0	0	27	0	0	0	0	0	0	0	0	0	0	0	0	0	0	0	0
YKS	0	0	9	11	927	11	0	0	0	0	26	0	16	0	0	0	0	0	0	0	0	0	0	0	0	0	0	0	0	0	0	0	0	0	0	0	0	0	0	0	0	0	0	0	0	0	0	0	0
YKS	0	0	408	117	98	21	0	14	219	0	0	0	12	9	0	0	0	0	0	0	0	0	0	0	0	0	0	0	0	0	0	0	0	0	0	0	0	0	102	0	0	0	0	0	0	0	0	0	0
YKS	0	0	78	13	127	4	0	598	17	0	0	0	117	30	0	0	0	10	0	6	0	0	0	0	0	0	0	0	0	0	0	0	0	0	0	0	0	0	0	0	0	0	0	0	0	0	0	0	0
YKS	0	240	51	525	0	0	0	134	8	0	0	0	0	42	0	0	0	0	0	0	0	0	0	0	0	0	0	0	0	0	0	0	0	0	0	0	0	0	0	0	0	0	0	0	0	0	0	0	0
YKS	0	0	253	146	75	44	0	60	0	0	23	0	267	0	0	0	81	0	0	13	0	0	0	7	0	0	0	0	0	0	0	0	23	3	0	5	0	0	0	0	0	0	0	0	0	0	0	0	0
YKS	0	0	0	24	474	106	0	0	123	0	0	32	0	75	0	0	0	0	0	16	0	0	0	0	0	0	65	0	0	0	0	0	85	0	0	0	0	0	0	0	0	0	0	0	0	0	0	0	0
YKS	0	0	13	151	2	0	0	568	14	0	0	0	202	42	0	0	0	0	0	2	0	0	0	0	0	0	0	0	0	0	0	0	0	0	0	0	0	0	0	0	0	0	0	0	0	0	0	0	0
YKS	0	0	678	43	9	3	0	0	8	0	0	0	238	0	0	0	0	3	0	18	0	0	0	0	0	0	0	0	0	0	0	0	0	0	0	0	0	0	0	0	0	0	0	0	0	0	0	0	0
YKS	0	0	5	418	0	33	0	0	111	36	0	0	216	0	0	0	0	5	0	0	5	0	0	97	0	0	0	0	0	0	0	0	0	0	0	0	0	0	0	0	5	0	0	0	0	0	45	0	0
YKS	0	0	138	3	448	2	0	7	1	0	0	0	361	22	0	0	0	0	0	18	0	0	0	0	0	0	0	0	0	0	0	0	0	0	0	0	0	0	0	0	0	0	0	0	0	0	0	0	0
YKS	0	159	364	105	292	4	0	0	0	0	0	0	65	0	0	0	0	0	0	11	0	0	0	0	0	0	0	0	0	0	0	0	0	0	0	0	0	0	0	0	0	0	0	0	0	0	0	0	0
YKS	0	0	0	293	428	0	0	0	0	0	0	0	249	0	0	0	0	0	0	2	0	0	0	28	0	0	0	0	0	0	0	0	0	0	0	0	0	0	0	0	0	0	0	0	0	0	0	0	0
YKS	0	3	67	11	0	0	0	303	0	0	0	0	582	0	0	0	0	0	0	4	0	0	0	23	0	0	0	0	0	0	0	0	2	0	0	0	0	0	0	0	0	0	0	0	0	0	0	0	0
YKS	0	15	741	33	45	63	0	1	0	0	0	0	41	20	0	4	0	0	0	9	0	0	0	0	0	0	0	0	0	0	0	0	1	0	0	0	0	0	0	0	0	23	0	0	0	0	0	0	0
YKS	0	0	3	2	0	0	0	0	0	0	0	0	695	239	0	0	0	0	0	19	0	0	0	0	0	0	0	0	0	0	0	0	0	0	0	0	0	0	42	0	0	0	0	0	0	0	0	0	0
YKS	0	62	10	443	2	6	0	18	0	0	0	0	50	0	0	0	3	0	0	32	0	0	0	0	0	0	0	0	372	0	0	0	0	0	0	0	0	0	0	0	0	0	0	0	0	0	0	0	0
YKS	0	81	14	110	0	2	0	0	219	9	0	0	149	47	0	0	0	0	0	26	0	0	0	0	0	343	0	0	0	0	0	0	0	0	0	0	0	0	0	0	0	0	0	0	0	0	0	0	0
YKS	0	401	453	139	0	3	0	0	0	0	0	0	1	0	0	0	0	0	0	0	0	0	0	3	0	0	0	0	0	0	0	0	0	0	0	0	0	0	0	0	0	0	0	0	0	0	0	0	0
YKS	0	520	0	80	0	3	0	0	5	1	3	0	218	0	0	0	0	0	0	92	0	0	0	0	0	0	0	0	0	0	0	0	8	0	0	0	70	0	0	0	0	0	0	0	0	0	0	0	0
YKS	0	0	8	11	555	1	0	0	0	0	0	0	424	0	0	0	0	0	0	1	0	0	0	0	0	0	0	0	0	0	0	0	0	0	0	0	0	0	0	0	0	0	0	0	0	0	0	0	0
YKS	0	78	0	115	245	0	0	0	0	0	0	0	16	0	0	0	0	0	0	0	0	0	0	52	0	0	0	0	0	0	0	0	56	0	0	0	0	0	0	0	0	438	0	0	0	0	0	0	0
YKS	0	7	0	255	1	4	0	0	0	0	0	0	731	0	0	0	0	0	0	0	0	0	0	0	0	0	0	0	0	0	0	0	2	0	0	0	0	0	0	0	0	0	0	0	0	0	0	0	0
YKS	0	0	0	64	0	2	0	0	2	10	0	0	415	0	0	0	0	0	0	7	0	0	0	0	0	497	3	0	0	0	0	0	0	0	0	0	0	0	0	0	0	0	0	0	0	0	0	0	0
YKS	0	360	269	50	0	202	0	5	1	7	0	0	30	0	0	0	0	0	0	5	0	0	0	62	0	0	0	0	0	0	0	0	0	0	0	0	0	0	0	0	0	0	0	0	0	0	0	0	0
YKS	0	77	64	102	21	1	0	0	0	0	0	0	491	132	0	0	0	0	0	11	0	0	0	0	0	0	0	1	0	0	0	0	0	0	0	0	2	0	0	0	0	98	0	0	0	0	0	0	0
YKS	0	0	10	442	343	0	0	74	0	0	0	0	76	0	0	9	0	0	0	33	0	0	0	0	0	5	0	0	0	0	0	0	5	0	0	0	0	0	0	0	3	0	0	0	0	0	0	0	0
YKS	0	0	185	24	545	0	0	0	0	0	0	0	182	0	0	0	0	0	0	3	0	0	0	0	0	0	0	0	0	0	0	0	0	0	0	0	0	0	0	0	0	0	10	0	0	0	0	0	0
YKS	0	0	0	544	319	0	0	0	0	0	0	0	123	0	0	0	0	0	0	10	0	0	0	0	0	0	0	0	0	0	0	0	0	0	0	0	0	0	0	0	0	0	0	0	0	0	0	0	0
YKS	0	0	0	0	435	0	0	12	0	0	0	0	553	0	0	0	0	0	0	0	0	0	0	0	0	0	0	0	0	0	0	0	0	0	0	0	0	0	0	0	0	0	0	0	0	0	0	0	0
YKS	0	0	14	256	0	20	0	0	3	0	1	0	593	0	0	0	0	41	0	64	0	0	0	0	0	0	0	1	0	0	0	0	0	0	0	0	0	0	0	0	0	0	0	0	0	0	0	0	0
YKS	0	0	133	614	211	2	0	0	14	0	2	0	22	0	0	0	0	0	0	0	0	0	0	0	0	0	0	0	0	0	0	0	0	0	0	0	0	0	0	0	0	0	0	0	0	0	0	0	0
YKS	0	0	1	56	0	0	0	436	0	0	0	0	280	197	0	0	0	0	0	28	0	0	0	0	0	0	0	0	0	0	0	0	2	0	0	0	0	0	0	0	0	0	0	0	0	0	0	0	0
YKS	0	0	322	201	0	0	0	198	0	0	0	0	0	0	0	0	58	0	0	3	0	0	0	21	0	0	0	0	0	0	0	0	197	0	0	0	0	0	0	0	0	0	0	0	0	0	0	0	0
YKS	0	0	0	0	857	0	0	0	0	0	0	120	14	0	0	0	0	0	0	0	0	0	0	0	0	0	0	0	0	9	0	0	0	0	0	0	0	0	0	0	0	0	0	0	0	0	0	0	0
YKS	0	331	2	390	0	0	0	0	0	0	0	267	5	0	0	0	0	0	0	2	0	0	0	0	0	0	0	0	0	0	0	0	0	0	0	0	3	0	0	0	0	0	0	0	0	0	0	0	0
YKS	0	0	0	0	605	0	0	0	0	0	0	0	108	0	0	0	0	0	0	0	0	0	0	0	0	0	0	0	0	287	0	0	0	0	0	0	0	0	0	0	0	0	0	0	0	0	0	0	0
YKS	0	0	6	57	0	3	0	882	0	0	0	0	7	0	0	43	0	0	0	2	0	0	0	0	0	0	0	0	0	0	0	0	0	0	0	0	0	0	0	0	0	0	0	0	0	0	0	0	0
YKS	0	0	819	39	0	2	29	0	1	0	0	0	105	0	0	0	0	2	0	0	0	0	0	3	0	0	0	0	0	0	0	0	0	0	0	0	0	0	0	0	0	0	0	0	0	0	0	0	0
YKS	0	0	479	352	97	5	0	63	2	0	0	0	0	0	0	0	0	0	0	0	0	0	0	0	0	0	0	0	0	0	0	0	0	0	0	0	0	0	0	0	0	0	0	0	0	0	0	0	0
YKS	0	0	2	673	52	9	0	223	6	0	0	0	20	0	0	0	13	0	0	1	0	0	0	0	0	0	0	0	0	0	0	0	0	0	0	0	0	0	0	0	1	0	0	0	0	0	0	0	0
YKS	0	234	347	188	75	20	0	0	3	2	3	0	60	46	0	0	0	0	0	10	2	0	0	6	0	0	0	0	0	0	0	0	3	0	0	0	1	0	0	0	0	0	0	0	0	0	0	0	0
YKS	0	5	297	246	0	0	0	340	21	0	0	0	82	0	0	0	0	1	0	3	0	0	0	0	0	0	0	3	0	0	0	0	0	0	0	0	0	0	0	0	0	0	0	0	0	0	0	0	0
YKS	0	0	0	177	0	0	0	0	0	0	0	0	681	138	0	0	0	0	0	2	0	0	0	0	0	0	0	0	0	2	0	0	0	0	0	0	0	0	0	0	0	0	0	0	0	0	0	0	0
YKS	0	0	0	8	758	0	0	11	30	0	0	0	171	0	0	0	0	0	0	19	0	0	0	0	0	0	0	3	0	0	0	0	0	0	0	0	0	0	0	0	0	0	0	0	0	0	0	0	0
YKS	0	0	377	19	0	0	0	0	3	0	0	0	544	0	0	21	14	0	0	22	0	0	0	0	0	0	0	0	0	0	0	0	0	0	0	0	0	0	0	0	0	0	0	0	0	0	0	0	0
YKS	0	0	856	4	0	0	0	132	0	0	0	0	8	0	0	0	0	0	0	0	0	0	0	0	0	0	0	0	0	0	0	0	0	0	0	0	0	0	0	0	0	0	0	0	0	0	0	0	0
YKS	0	21	7	543	208	0	0	0	21	0	3	0	6	0	0	0	0	0	0	0	0	0	0	0	0	0	0	0	0	0	0	0	0	0	0	0	0	0	0	0	0	0	0	0	0	0	191	0	0
YKS	0	0	0	33	0	0	0	0	0	0	0	0	16	398	0	528	0	0	0	2	0	0	0	0	0	0	0	0	0	0	0	0	0	0	0	0	0	0	0	0	0	17	5	0	0	0	0	0	0
YKS	0	284	401	0	0	0	137	0	0	0	0	0	178	0	0	0	0	0	0	0	0	0	0	0	0	0	0	0	0	0	0	0	0	0	0	0	0	0	0	0	0	0	0	0	0	0	0	0	0
YKS	0	0	46	40	0	2	0	908	0	0	0	0	0	0	0	0	0	0	0	0	4	0	0	0	0	0	0	0	0	0	0	0	0	0	0	0	0	0	0	0	0	0	0	0	0	0	0	0	0
YKS	0	0	506	95	17	1	80	16	13	0	0	0	221	4	0	39	0	0	0	8	0	0	0	0	0	0	0	0	0	0	0	0	0	0	0	0	0	0	0	0	0	0	0	0	0	0	0	0	0
YKS	0	5	54	763	32	0	0	0	0	0	17	1	112	0	0	0	0	0	0	15	0	0	0	1	0	0	0	0	0	0	0	0	0	0	0	0	0	0	0	0	0	0	0	0	0	0	0	0	0
YKS	0	0	507	202	0	0	0	0	0	0	0	0	268	0	0	0	0	0	0	16	0	0	0	0	0	0	0	0	0	0	0	0	0	0	0	0	0	0	0	0	0	0	0	0	0	0	0	0	0
YKS	0	0	0	26	0	0	0	0	0	0	0	0	970	4	0	0	0	0	0	0	0	0	0	0	0	0	0	0	0	0	0	0	0	0	0	0	0	0	0	0	0	0	0	0	0	0	0	0	0
YKS	0	0	224	31	0	0	0	0	0	0	0	0	743	0	0	1	0	0	0	0	0	0	0	0	0	0	0	0	0	0	0	0	0	0	0	0	0	0	0	0	0	0	0	0	0	0	0	0	0
YKS	0	0	24	19	101	5	0	0	29	0	6	0	768	0	0	0	0	0	0	18	0	0	0	0	0	30	0	0	0	0	0	0	0	0	0	0	0	0	0	0	0	0	0	0	0	0	0	0	0
YKS	0	0	0	182	0	29	0	0	16	0	0	0	752	6	0	0	0	0	0	0	0	0	0	0	0	0	0	0	0	0	0	0	0	0	0	0	0	0	0	0	0	0	3	0	0	0	0	0	0
YKS	0	0	309	88	0	0	0	0	0	0	0	0	391	0	0	0	135	5	0	51	0	0	0	3	0	0	0	0	0	0	0	0	0	0	0	17	0	0	0	0	0	0	0	0	0	0	0	0	0
YKS	0	0	0	9	963	0	0	0	0	0	0	0	28	0	0	0	0	0	0	0	0	0	0	0	0	0	0	0	0	0	0	0	0	0	0	0	0	0	0	0	0	0	0	0	0	0	0	0	0
YKS	0	0	0	109	405	2	0	0	4	0	0	7	473	0	0	0	0	0	0	0	0	0	0	0	0	0	0	0	0	0	0	0	0	0	0	0	0	0	0	0	0	0	0	0	0	0	0	0	0
YKS	0	65	235	238	27	0	0	0	0	0	3	59	266	0	0	0	104	0	0	0	0	0	0	0	0	0	0	3	0	0	0	0	0	0	0	0	0	0	0	0	0	0	0	0	0	0	0	0	0
YKS	0	0	0	51	0	49	0	755	0	70	0	0	10	0	0	0	0	0	0	51	0	0	0	0	0	0	0	0	0	0	0	0	0	0	0	0	0	0	0	0	0	0	0	0	0	0	0	0	0
YKS	0	13	604	8	262	0	0	4	0	0	0	0	2	99	0	0	0	0	0	6	0	0	0	0	0	0	0	0	0	0	0	0	2	0	0	0	0	0	0	0	0	0	0	0	0	0	0	0	0
YKS	0	620	0	118	46	1	0	0	0	0	0	0	195	0	0	0	0	0	0	1	0	0	0	0	0	0	0	0	0	0	0	0	0	0	0	0	0	0	0	0	0	13	0	0	0	0	0	0	0
YKS	0	0	0	13	426	1	0	556	0	0	0	0	0	0	0	0	0	0	0	0	0	0	0	0	0	0	0	0	0	0	0	0	0	0	0	0	0	0	0	0	0	0	0	0	0	0	0	0	0
YKS	0	5	109	29	160	1	0	0	0	0	0	0	693	0	0	0	0	0	0	0	0	0	0	0	0	0	0	0	0	0	0	0	3	0	0	0	0	0	0	0	0	0	0	0	0	0	0	0	0
YKS	0	39	293	0	482	0	0	0	0	0	0	0	53	0	0	0	0	0	0	0	0	0	0	0	0	0	0	0	0	0	0	0	133	0	0	0	0	0	0	0	0	0	0	0	0	0	0	0	0
YKS	0	0	2	155	271	0	0	0	0	0	0	0	568	4	0	0	0	0	0	0	0	0	0	0	0	0	0	0	0	0	0	0	0	0	0	0	0	0	0	0	0	0	0	0	0	0	0	0	0
YKS	0	0	2	56	97	0	0	89	0	0	0	0	537	0	0	189	4	0	0	10	0	0	0	0	0	0	0	0	0	0	0	0	16	0	0	0	0	0	0	0	0	0	0	0	0	0	0	0	0
YKS	0	21	788	14	12	0	0	0	0	0	0	0	165	0	0	0	0	0	0	0	0	0	0	0	0	0	0	0	0	0	0	0	0	0	0	0	0	0	0	0	0	0	0	0	0	0	0	0	0
YKS	0	28	30	240	52	21	0	0	0	0	0	0	106	470	0	0	0	0	0	41	0	0	0	0	0	0	0	0	0	0	0	0	0	0	0	0	0	0	0	0	0	0	0	0	0	0	0	0	0
YKS	0	0	0	4	231	0	0	0	0	0	0	0	723	0	0	0	0	0	0	42	0	0	0	0	0	0	0	0	0	0	0	0	0	0	0	0	0	0	0	0	0	0	0	0	0	0	0	0	0
YKS	0	48	115	146	312	11	0	72	32	0	6	0	103	0	0	0	1	0	0	12	1	0	0	0	0	0	0	0	0	0	0	0	0	0	0	0	140	0	0	0	0	0	0	0	0	0	0	0	0
YKS	0	226	4	131	0	79	0	0	19	0	1	0	530	0	0	0	5	0	0	1	3	0	0	1	0	0	0	0	0	0	0	0	0	0	0	0	0	0	0	0	0	0	0	0	0	0	0	0	0
YKS	0	0	57	64	566	0	0	0	11	0	0	0	301	0	0	0	0	0	0	1	0	0	0	0	0	0	0	0	0	0	0	0	0	0	0	0	0	0	0	0	0	0	0	0	0	0	0	0	0
YKS	0	0	927	7	0	0	0	0	0	0	0	0	64	0	0	0	2	0	0	0	0	0	0	0	0	0	0	0	0	0	0	0	0	0	0	0	0	0	0	0	0	0	0	0	0	0	0	0	0
YKS	0	0	144	135	486	67	0	154	0	0	0	0	0	0	0	0	0	0	0	4	0	0	0	0	0	0	2	0	0	0	0	0	8	0	0	0	0	0	0	0	0	0	0	0	0	0	0	0	0
YKS	0	415	0	44	347	10	0	0	0	0	0	0	76	42	0	0	0	0	6	60	0	0	0	0	0	0	0	0	0	0	0	0	0	0	0	0	0	0	0	0	0	0	0	0	0	0	0	0	0
YKS	0	0	963	36	0	0	0	0	0	0	0	0	0	0	0	0	0	0	0	1	0	0	0	0	0	0	0	0	0	0	0	0	0	0	0	0	0	0	0	0	0	0	0	0	0	0	0	0	0
YKS	0	0	12	277	587	0	0	0	0	0	0	0	121	0	0	0	0	0	0	3	0	0	0	0	0	0	0	0	0	0	0	0	0	0	0	0	0	0	0	0	0	0	0	0	0	0	0	0	0
YKS	0	0	4	7	2	0	0	15	0	0	0	0	190	753	0	0	0	0	0	29	0	0	0	0	0	0	0	0	0	0	0	0	0	0	0	0	0	0	0	0	0	0	0	0	0	0	0	0	0
YKS	0	386	322	173	12	3	0	11	3	0	0	0	44	6	0	0	0	0	0	40	0	0	0	0	0	0	0	0	0	0	0	0	0	0	0	0	0	0	0	0	0	0	0	0	0	0	0	0	0
YKS	0	0	397	341	237	0	0	0	3	0	0	1	21	0	0	0	0	0	0	0	0	0	0	0	0	0	0	0	0	0	0	0	0	0	0	0	0	0	0	0	0	0	0	0	0	0	0	0	0
YKS	0	0	34	52	0	3	0	627	0	0	0	0	275	0	0	0	0	0	0	3	0	0	0	0	0	0	0	0	0	0	0	0	0	0	0	0	0	0	0	0	0	0	0	0	0	0	0	0	0
YKS	0	110	124	15	0	32	0	495	91	0	0	0	44	0	0	0	0	0	0	28	0	0	0	0	0	0	0	0	0	0	0	0	0	0	0	0	0	0	0	0	0	0	0	0	0	0	0	0	0
YKS	0	3	695	56	193	0	0	0	1	0	0	0	35	0	0	0	0	0	0	14	0	0	0	0	0	0	0	0	0	0	0	0	1	2	0	0	0	0	0	0	0	0	0	0	0	0	0	0	0
YKS	0	0	0	49	240	4	0	0	0	0	0	0	694	0	0	0	0	0	0	12	1	0	0	0	0	0	0	0	0	0	0	0	0	0	0	0	0	0	0	0	0	0	0	0	0	0	0	0	0
YKS	0	0	0	54	0	2	0	736	0	0	0	0	57	136	0	0	0	0	0	15	0	0	0	0	0	0	0	0	0	0	0	0	0	0	0	0	0	0	0	0	0	0	0	0	0	0	0	0	0
YKS	0	0	11	29	478	0	0	3	0	0	0	0	166	259	0	0	2	0	0	28	0	0	0	0	0	0	0	0	0	0	0	0	0	0	0	0	0	0	0	0	0	0	0	0	0	0	0	0	0
YKS	0	681	201	82	0	0	0	0	20	4	0	0	9	3	0	0	0	0	0	0	0	0	0	0	0	0	0	0	0	0	0	0	0	0	0	0	0	0	0	0	0	0	0	0	0	0	0	0	0
YKS	0	0	316	658	15	0	0	0	0	0	0	0	0	0	0	0	2	0	0	0	0	0	0	0	0	0	0	0	0	0	0	0	5	0	0	0	0	0	0	0	0	0	0	0	0	0	0	0	0
YKS	0	0	0	42	880	16	0	0	17	0	0	0	19	0	0	0	0	0	0	26	0	0	0	0	0	0	0	0	0	0	0	0	0	0	0	0	0	0	0	0	0	0	0	0	0	0	0	0	0
YKS	0	0	148	228	442	0	0	167	6	0	0	0	4	0	0	0	0	0	0	3	0	0	0	0	0	0	2	0	0	0	0	0	0	0	0	0	0	0	0	0	0	0	0	0	0	0	0	0	0
YKS	0	422	4	10	462	5	0	0	0	0	0	0	13	3	0	0	0	2	0	17	0	0	0	0	0	0	0	0	0	0	0	0	4	0	15	0	0	0	0	0	0	0	0	0	0	43	0	0	0
YKS	0	0	718	14	168	0	0	0	7	0	2	44	1	14	0	0	0	0	0	27	0	0	0	2	0	3	0	0	0	0	0	0	0	0	0	0	0	0	0	0	0	0	0	0	0	0	0	0	0
YKS	0	0	0	4	853	14	0	0	0	0	0	0	126	0	0	0	0	0	0	0	0	0	0	0	0	0	0	0	0	0	0	0	3	0	0	0	0	0	0	0	0	0	0	0	0	0	0	0	0
YKS	0	0	0	3	287	0	0	703	0	0	0	0	5	0	0	1	0	0	0	0	0	0	0	0	0	0	0	0	0	0	0	0	0	0	0	0	0	0	0	0	0	0	0	0	0	0	0	0	0
YKS	0	225	292	61	0	0	0	68	10	0	0	0	224	4	0	0	0	89	0	7	0	0	0	0	0	0	0	0	0	0	0	0	0	0	0	0	20	0	0	0	0	0	0	0	0	0	0	0	0
YKS	0	0	8	40	4	23	0	811	0	0	0	0	71	7	0	0	0	0	0	19	0	0	0	0	0	0	0	0	0	0	0	0	0	0	0	0	0	0	9	0	1	0	0	0	0	0	0	0	0
YKS	0	0	0	101	85	6	0	0	0	0	0	0	673	82	0	0	1	0	1	47	0	0	0	0	0	0	0	0	0	0	0	0	2	0	0	0	0	0	0	0	0	0	0	0	0	0	0	0	0
YKS	0	0	455	39	0	8	0	336	0	1	0	0	99	0	0	0	0	0	0	0	30	0	0	18	0	0	0	0	0	0	0	0	0	0	0	0	0	0	0	0	0	0	0	0	0	0	0	0	0
YKS	0	0	2	17	0	4	0	0	0	0	0	0	98	0	0	0	0	0	0	2	0	0	0	0	0	8	0	0	0	0	0	0	0	0	0	0	0	0	0	0	0	109	0	0	0	760	0	0	0
YKS	0	0	958	1	0	0	0	0	5	0	0	0	0	36	0	0	0	0	0	0	0	0	0	0	0	0	0	0	0	0	0	0	0	0	0	0	0	0	0	0	0	0	0	0	0	0	0	0	0
YKS	0	508	6	49	0	0	0	0	28	0	0	0	405	0	0	0	0	0	0	0	0	0	0	0	0	0	0	0	0	0	0	0	4	0	0	0	0	0	0	0	0	0	0	0	0	0	0	0	0
YKS	0	0	39	86	0	2	0	800	2	1	0	0	51	0	0	7	0	0	0	12	0	0	0	0	0	0	0	0	0	0	0	0	0	0	0	0	0	0	0	0	0	0	0	0	0	0	0	0	0
YKS	0	0	4	165	605	0	0	159	4	0	0	0	62	0	0	0	1	0	0	0	0	0	0	0	0	0	0	0	0	0	0	0	0	0	0	0	0	0	0	0	0	0	0	0	0	0	0	0	0
YKS	0	0	584	36	146	0	0	0	0	0	0	0	218	0	0	0	0	0	0	6	0	0	0	2	0	0	0	0	0	0	0	0	0	0	6	0	0	0	0	0	0	0	0	0	0	0	0	0	0
YKS	0	0	992	0	0	0	0	0	0	0	0	0	0	8	0	0	0	0	0	0	0	0	0	0	0	0	0	0	0	0	0	0	0	0	0	0	0	0	0	0	0	0	0	0	0	0	0	0	0
YKS	0	0	47	17	312	10	0	0	12	0	0	0	557	0	0	0	0	12	0	28	0	0	0	0	0	0	0	3	0	0	0	0	2	0	0	0	0	0	0	0	0	0	0	0	0	0	0	0	0
YKS	0	0	13	346	0	0	0	0	0	0	5	0	227	361	0	0	0	5	0	29	6	0	0	0	0	0	8	0	0	0	0	0	0	0	0	0	0	0	0	0	0	0	0	0	0	0	0	0	0
YKS	0	0	3	0	0	0	0	0	0	0	0	0	836	153	0	0	0	2	0	6	0	0	0	0	0	0	0	0	0	0	0	0	0	0	0	0	0	0	0	0	0	0	0	0	0	0	0	0	0
YKS	0	0	0	0	830	0	0	77	0	0	0	0	77	0	0	0	0	0	0	16	0	0	0	0	0	0	0	0	0	0	0	0	0	0	0	0	0	0	0	0	0	0	0	0	0	0	0	0	0
YKS	0	0	1	63	0	32	0	0	0	0	0	0	379	521	0	0	0	1	0	0	0	0	0	0	0	0	0	0	0	0	0	0	0	0	0	0	0	0	0	0	0	0	0	0	0	0	0	0	0
YKS	0	0	74	42	378	46	0	437	12	0	0	0	6	0	0	5	0	0	0	0	0	0	0	0	0	0	0	0	0	0	0	0	0	0	0	0	0	0	0	0	0	0	0	0	0	0	0	0	0
YKS	0	18	369	431	0	5	0	9	1	0	1	0	44	0	0	0	0	0	0	2	0	0	0	0	0	120	0	0	0	0	0	0	0	0	0	0	0	0	0	0	0	0	0	0	0	0	0	0	0
YKS	0	0	0	39	225	0	0	10	13	0	0	0	674	0	0	0	0	0	0	23	0	0	0	10	0	0	0	0	0	0	0	0	0	0	0	0	0	0	0	0	0	0	0	0	0	0	4	0	0
YKS	0	193	4	385	351	35	0	0	0	11	0	0	14	0	0	0	0	3	0	0	0	0	0	2	2	0	0	0	0	0	0	0	0	0	0	0	0	0	0	0	0	0	0	0	0	0	0	0	0
YKS	0	0	818	73	92	0	0	0	0	0	0	0	0	0	0	0	0	0	0	12	0	0	0	0	0	0	0	0	0	0	0	0	3	0	0	0	0	2	0	0	0	0	0	0	0	0	0	0	0
YKS	0	0	12	173	385	0	0	0	0	0	0	0	295	76	0	0	48	0	0	0	0	0	0	0	0	0	4	0	0	0	0	0	3	0	0	0	0	0	0	0	0	0	0	0	0	0	0	0	0
YKS	0	2	3	188	169	85	0	94	0	0	0	0	65	0	0	254	0	0	0	122	0	0	0	5	0	0	0	0	0	0	0	0	0	0	0	0	0	0	0	0	0	0	0	0	0	0	0	0	0
YKS	0	0	61	535	246	0	0	0	0	0	0	0	154	0	0	0	0	0	0	0	0	0	0	0	0	0	0	0	0	0	0	0	0	0	0	0	0	0	0	0	0	0	0	0	0	0	0	0	0
YKS	0	0	719	7	119	0	0	0	0	0	0	0	151	0	0	0	0	0	0	4	0	0	0	0	0	0	0	0	0	0	0	0	0	0	0	0	0	0	0	0	0	0	0	0	0	0	0	0	0
YKS	0	0	419	73	82	0	0	91	8	0	3	0	270	1	0	0	0	0	0	46	4	0	0	0	0	2	1	0	0	0	0	0	0	0	0	0	0	0	0	0	0	0	0	0	0	0	0	0	0
YKS	0	8	89	5	78	1	0	0	0	5	0	0	36	0	0	777	1	0	0	0	0	0	0	0	0	0	0	0	0	0	0	0	0	0	0	0	0	0	0	0	0	0	0	0	0	0	0	0	0
YKS	0	0	4	5	153	2	0	0	0	0	0	0	829	0	0	0	0	3	0	1	0	0	0	3	0	0	0	0	0	0	0	0	0	0	0	0	0	0	0	0	0	0	0	0	0	0	0	0	0
YKS	0	0	469	0	378	0	0	0	0	0	0	0	149	0	0	0	0	0	0	3	0	0	0	1	0	0	0	0	0	0	0	0	0	0	0	0	0	0	0	0	0	0	0	0	0	0	0	0	0
YKS	0	611	193	4	8	0	33	0	0	0	0	0	151	0	0	0	0	0	0	0	0	0	0	0	0	0	0	0	0	0	0	0	0	0	0	0	0	0	0	0	0	0	0	0	0	0	0	0	0
YKS	0	465	0	279	0	1	0	0	0	0	2	0	114	0	0	0	0	0	0	21	0	0	0	0	0	0	0	0	0	0	0	0	0	0	0	0	76	0	0	0	0	42	0	0	0	0	0	0	0
YKS	0	280	187	275	0	3	0	0	1	0	0	0	109	102	0	13	0	0	0	26	0	0	0	0	0	0	0	1	0	0	0	0	0	0	0	0	0	0	0	0	0	1	0	0	0	0	0	0	0
YKS	0	0	6	30	787	0	0	0	2	0	3	0	95	2	0	0	1	0	0	54	2	0	0	2	0	0	0	0	0	0	0	0	0	0	0	0	0	0	0	0	0	16	0	0	0	0	0	0	0
YKS	0	0	41	529	369	0	0	0	0	0	2	0	59	0	0	0	0	0	0	0	0	0	0	0	0	0	0	0	0	0	0	0	0	0	0	0	0	0	0	0	0	0	0	0	0	0	0	0	0
YKS	0	0	655	18	18	8	0	46	0	0	0	0	82	0	0	0	0	119	0	4	0	0	0	0	0	0	0	0	0	0	0	0	0	0	0	0	0	0	50	0	0	0	0	0	0	0	0	0	0
YKS	0	606	69	156	61	11	0	0	0	0	0	0	68	0	0	0	0	0	0	5	0	0	0	0	0	0	0	0	0	0	0	0	0	0	0	0	0	0	0	0	0	24	0	0	0	0	0	0	0
YKS	0	0	124	8	0	0	0	74	0	29	0	0	537	0	0	0	0	0	0	0	0	0	0	0	0	0	0	0	0	0	0	0	205	0	0	0	0	0	23	0	0	0	0	0	0	0	0	0	0
YKS	0	0	0	18	228	0	0	52	0	0	5	0	649	41	0	0	0	5	0	2	0	0	0	0	0	0	0	0	0	0	0	0	0	0	0	0	0	0	0	0	0	0	0	0	0	0	0	0	0
YKS	0	0	7	0	350	0	0	0	59	0	0	0	584	0	0	0	0	0	0	0	0	0	0	0	0	0	0	0	0	0	0	0	0	0	0	0	0	0	0	0	0	0	0	0	0	0	0	0	0
YKS	0	0	0	33	353	0	0	0	0	0	0	0	292	0	0	0	10	0	0	16	0	0	0	0	0	0	0	0	0	296	0	0	0	0	0	0	0	0	0	0	0	0	0	0	0	0	0	0	0
YKS	0	0	0	337	0	1	0	0	0	0	0	0	492	0	0	0	116	0	0	25	0	0	0	0	0	0	0	0	0	0	0	0	0	0	0	0	0	0	0	0	0	0	0	0	0	0	0	0	0
YKS	0	0	6	133	741	0	0	0	8	0	0	0	98	0	0	0	9	0	0	0	0	0	0	3	0	0	0	0	0	0	0	0	2	0	0	0	0	0	0	0	0	0	0	0	0	0	0	0	0
YKS	0	2	0	0	998	0	0	0	0	0	0	0	0	0	0	0	0	0	0	0	0	0	0	0	0	0	0	0	0	0	0	0	0	0	0	0	0	0	0	0	0	0	0	0	0	0	0	0	0
YKS	0	0	592	7	272	7	0	0	0	5	0	0	7	95	0	0	3	0	0	7	0	0	0	0	0	0	0	0	0	0	0	5	0	0	0	0	0	0	0	0	0	0	0	0	0	0	0	0	0
YKS	0	0	2	76	123	5	0	0	8	0	1	0	746	0	0	0	0	0	0	34	0	0	0	2	0	0	0	1	0	0	0	0	0	0	0	0	0	0	0	0	0	0	0	0	0	0	0	0	0
YKS	0	0	9	45	864	20	0	0	0	5	0	0	0	5	0	36	0	0	0	0	3	0	0	9	0	0	0	0	4	0	0	0	0	0	0	0	0	0	0	0	0	0	0	0	0	0	0	0	0
YKS	0	0	603	112	0	4	0	18	0	0	0	0	251	0	0	0	0	0	0	8	0	0	0	0	0	0	0	1	0	0	0	0	0	0	0	0	0	0	0	0	0	0	0	0	0	0	0	0	0
YKS	0	0	44	278	514	15	0	0	9	0	0	0	80	36	0	0	0	0	0	16	0	0	0	0	0	0	0	3	0	0	0	0	0	0	0	0	0	0	0	0	0	0	0	0	0	0	0	0	0
YKS	0	0	7	36	297	189	0	350	0	0	0	0	121	0	0	0	0	0	0	0	0	0	0	0	0	0	0	0	0	0	0	0	0	0	0	0	0	0	0	0	0	0	0	0	0	0	0	0	0
YKS	0	176	179	263	66	0	0	5	0	0	0	0	102	150	0	0	1	3	0	7	0	0	0	0	0	35	0	0	0	0	0	0	0	0	10	0	0	0	0	0	3	0	0	0	0	0	0	0	0
YKS	0	0	999	0	0	1	0	0	0	0	0	0	0	0	0	0	0	0	0	0	0	0	0	0	0	0	0	0	0	0	0	0	0	0	0	0	0	0	0	0	0	0	0	0	0	0	0	0	0
YKS	0	0	793	37	3	0	0	0	10	0	0	0	125	5	0	0	0	0	0	16	0	0	0	0	0	0	0	0	0	0	0	0	11	0	0	0	0	0	0	0	0	0	0	0	0	0	0	0	0
YKS	0	0	935	29	0	31	0	0	0	0	0	0	0	5	0	0	0	0	0	0	0	0	0	0	0	0	0	0	0	0	0	0	0	0	0	0	0	0	0	0	0	0	0	0	0	0	0	0	0
YKS	0	0	8	32	273	1	0	3	2	0	0	92	540	0	0	14	0	0	0	28	0	0	0	2	0	0	0	5	0	0	0	0	0	0	0	0	0	0	0	0	0	0	0	0	0	0	0	0	0
YKS	0	0	4	37	0	6	0	0	120	1	3	2	409	385	0	0	0	0	0	12	0	0	0	8	0	0	0	0	0	0	0	0	0	0	0	0	0	0	0	0	1	0	0	0	0	0	2	0	0
YKS	0	0	62	59	440	0	0	173	0	0	0	0	266	0	0	0	0	0	0	0	0	0	0	0	0	0	0	0	0	0	0	0	0	0	0	0	0	0	0	0	0	0	0	0	0	0	0	0	0
YKS	0	17	58	505	0	20	241	3	0	0	0	0	116	7	0	0	0	0	0	19	0	0	0	0	0	0	0	4	0	0	0	0	10	0	0	0	0	0	0	0	0	0	0	0	0	0	0	0	0
YKS	0	0	603	1	0	2	0	167	4	0	0	0	218	0	0	0	0	0	0	5	0	0	0	0	0	0	0	0	0	0	0	0	0	0	0	0	0	0	0	0	0	0	0	0	0	0	0	0	0
YKS	0	0	264	55	532	5	0	12	0	0	3	0	15	0	0	20	0	0	0	50	0	0	0	0	0	0	0	0	0	0	0	0	0	0	0	0	0	0	44	0	0	0	0	0	0	0	0	0	0
YKS	0	0	102	77	0	2	0	0	80	0	0	0	697	19	0	0	0	0	0	0	0	0	0	23	0	0	0	0	0	0	0	0	0	0	0	0	0	0	0	0	0	0	0	0	0	0	0	0	0
YKS	0	0	0	168	772	0	0	27	0	0	0	0	23	0	0	0	0	0	0	10	0	0	0	0	0	0	0	0	0	0	0	0	0	0	0	0	0	0	0	0	0	0	0	0	0	0	0	0	0
YKS	0	0	2	93	0	2	0	0	45	0	0	0	587	2	0	0	150	0	0	99	0	0	0	0	0	0	0	0	0	0	0	0	0	0	0	0	0	0	2	0	0	0	0	18	0	0	0	0	0
YKS	0	0	0	15	0	0	0	0	37	2	0	7	13	0	0	0	11	4	0	4	0	0	0	0	0	907	0	0	0	0	0	0	0	0	0	0	0	0	0	0	0	0	0	0	0	0	0	0	0
YKS	0	1	404	108	443	1	0	0	0	0	0	0	3	15	0	0	0	1	0	7	0	0	0	5	0	0	5	0	0	0	0	0	0	0	0	0	0	0	0	0	0	0	0	0	0	0	0	0	0
YKS	0	0	955	11	10	13	0	0	6	0	0	0	0	0	0	0	0	0	0	5	0	0	0	0	0	0	0	0	0	0	0	0	0	0	0	0	0	0	0	0	0	0	0	0	0	0	0	0	0
YKS	0	0	0	260	0	0	0	0	0	0	7	0	18	454	0	0	0	0	0	0	0	0	0	0	0	0	0	0	0	0	0	0	39	0	0	0	0	0	222	0	0	0	0	0	0	0	0	0	0
YKS	0	212	544	54	0	3	0	168	0	0	0	0	19	0	0	0	0	0	0	0	0	0	0	0	0	0	0	0	0	0	0	0	0	0	0	0	0	0	0	0	0	0	0	0	0	0	0	0	0
YKS	0	0	250	148	286	2	0	0	0	2	0	0	236	46	0	0	0	0	0	30	0	0	0	0	0	0	0	0	0	0	0	0	0	0	0	0	0	0	0	0	0	0	0	0	0	0	0	0	0
YKS	0	0	934	2	58	0	0	0	3	0	0	0	3	0	0	0	0	0	0	0	0	0	0	0	0	0	0	0	0	0	0	0	0	0	0	0	0	0	0	0	0	0	0	0	0	0	0	0	0
YKS	0	0	0	201	0	0	0	0	0	0	0	0	699	95	0	0	0	0	0	5	0	0	0	0	0	0	0	0	0	0	0	0	0	0	0	0	0	0	0	0	0	0	0	0	0	0	0	0	0
YKS	0	0	13	528	7	2	0	0	0	0	0	0	0	428	0	8	0	0	0	0	0	0	0	0	0	0	0	0	0	0	0	0	10	0	3	0	0	0	0	0	0	0	0	0	0	0	0	0	0
SGD	0	38	390	113	172	12	0	0	0	0	0	0	272	3	0	0	0	0	0	0	0	0	0	0	0	0	0	0	0	0	0	0	0	0	0	0	0	0	0	0	0	0	0	0	0	0	0	0	0
SGD	0	0	350	73	0	0	0	8	0	0	0	0	569	0	0	0	0	0	0	0	0	0	0	0	0	0	0	0	0	0	0	0	0	0	0	0	0	0	0	0	0	0	0	0	0	0	0	0	0
SGD	0	16	452	35	315	0	0	0	20	0	0	0	116	0	0	0	0	0	0	0	0	0	0	0	0	0	0	0	0	42	0	0	4	0	0	0	0	0	0	0	0	0	0	0	0	0	0	0	0
SGD	0	0	0	439	181	0	0	98	121	0	0	0	49	0	0	48	15	0	0	12	7	0	0	0	0	18	0	7	0	0	0	5	0	0	0	0	0	0	0	0	0	0	0	0	0	0	0	0	0
SGD	0	0	0	100	366	3	0	135	0	0	0	0	163	216	0	0	0	0	0	17	0	0	0	0	0	0	0	0	0	0	0	0	0	0	0	0	0	0	0	0	0	0	0	0	0	0	0	0	0
SGD	0	0	39	15	819	0	0	0	100	0	10	0	0	13	0	0	0	0	0	0	0	0	0	0	0	0	0	0	0	0	0	0	4	0	0	0	0	0	0	0	0	0	0	0	0	0	0	0	0
SGD	0	0	2	243	751	0	0	0	0	0	0	0	0	0	0	0	0	0	0	4	0	0	0	0	0	0	0	0	0	0	0	0	0	0	0	0	0	0	0	0	0	0	0	0	0	0	0	0	0
SGD	0	0	436	0	543	0	0	0	3	0	0	0	8	0	0	0	0	0	0	10	0	0	0	0	0	0	0	0	0	0	0	0	0	0	0	0	0	0	0	0	0	0	0	0	0	0	0	0	0
SGD	0	0	36	0	955	0	0	0	9	0	0	0	0	0	0	0	0	0	0	0	0	0	0	0	0	0	0	0	0	0	0	0	0	0	0	0	0	0	0	0	0	0	0	0	0	0	0	0	0
SGD	0	35	0	683	196	10	0	0	0	0	0	0	0	0	0	0	0	0	0	0	0	0	0	0	76	0	0	0	0	0	0	0	0	0	0	0	0	0	0	0	0	0	0	0	0	0	0	0	0
SGD	0	854	0	84	35	0	0	0	6	0	0	0	21	0	0	0	0	0	0	0	0	0	0	0	0	0	0	0	0	0	0	0	0	0	0	0	0	0	0	0	0	0	0	0	0	0	0	0	0
SGD	0	0	0	730	0	0	69	0	0	0	0	0	23	0	0	154	0	0	0	24	0	0	0	0	0	0	0	0	0	0	0	0	0	0	0	0	0	0	0	0	0	0	0	0	0	0	0	0	0
SGD	0	0	0	828	159	0	0	0	0	0	0	0	8	3	0	0	0	0	0	0	0	0	0	0	0	0	0	0	0	0	0	0	2	0	0	0	0	0	0	0	0	0	0	0	0	0	0	0	0
SGD	0	323	476	79	119	0	0	0	0	0	0	0	3	0	0	0	0	0	0	0	0	0	0	0	0	0	0	0	0	0	0	0	0	0	0	0	0	0	0	0	0	0	0	0	0	0	0	0	0
SGD	0	0	43	89	835	0	0	8	22	0	0	0	3	0	0	0	0	0	0	0	0	0	0	0	0	0	0	0	0	0	0	0	0	0	0	0	0	0	0	0	0	0	0	0	0	0	0	0	0
SGD	0	906	0	3	59	0	0	17	0	0	0	0	2	0	0	9	0	0	0	2	0	0	0	0	0	0	0	0	0	0	0	0	0	0	2	0	0	0	0	0	0	0	0	0	0	0	0	0	0
SGD	0	0	0	472	437	2	0	0	6	0	0	0	80	0	0	0	0	0	0	0	0	0	0	0	0	0	0	0	0	0	0	0	3	0	0	0	0	0	0	0	0	0	0	0	0	0	0	0	0
SGD	0	0	29	168	0	40	0	182	18	9	0	0	1	550	0	3	0	0	0	0	0	0	0	0	0	0	0	0	0	0	0	0	0	0	0	0	0	0	0	0	0	0	0	0	0	0	0	0	0
SGD	0	0	0	135	865	0	0	0	0	0	0	0	0	0	0	0	0	0	0	0	0	0	0	0	0	0	0	0	0	0	0	0	0	0	0	0	0	0	0	0	0	0	0	0	0	0	0	0	0
SGD	0	36	10	210	465	0	0	0	97	0	0	0	12	0	0	0	0	0	0	7	0	0	0	0	0	0	0	0	0	0	0	0	0	0	0	0	163	0	0	0	0	0	0	0	0	0	0	0	0
SGD	0	0	329	4	512	17	0	39	4	0	0	0	0	0	0	0	21	55	0	12	0	0	0	0	0	0	2	0	0	0	0	5	0	0	0	0	0	0	0	0	0	0	0	0	0	0	0	0	0
SGD	0	0	0	143	0	88	0	0	96	0	0	0	7	93	0	23	0	0	0	0	0	0	0	0	0	0	0	0	0	0	0	0	0	0	0	0	0	0	550	0	0	0	0	0	0	0	0	0	0
SGD	0	0	25	191	0	0	0	244	137	0	0	0	268	135	0	0	0	0	0	0	0	0	0	0	0	0	0	0	0	0	0	0	0	0	0	0	0	0	0	0	0	0	0	0	0	0	0	0	0
SGD	0	0	3	578	296	33	0	0	85	0	0	0	0	0	0	0	0	0	0	5	0	0	0	0	0	0	0	0	0	0	0	0	0	0	0	0	0	0	0	0	0	0	0	0	0	0	0	0	0
SGD	0	28	329	154	265	0	25	0	0	0	0	0	38	0	0	0	0	0	0	0	0	0	0	0	0	0	0	0	0	0	0	0	161	0	0	0	0	0	0	0	0	0	0	0	0	0	0	0	0
SGD	0	0	344	531	8	0	0	0	64	0	0	1	0	0	0	0	0	0	0	10	0	0	0	0	0	0	0	0	0	0	0	0	0	0	0	0	0	0	0	0	0	0	0	0	0	42	0	0	0
SGD	0	604	69	3	26	4	0	13	97	0	0	0	146	0	0	0	0	0	0	0	0	0	0	0	20	0	0	0	0	0	0	0	18	0	0	0	0	0	0	0	0	0	0	0	0	0	0	0	0
SGD	0	0	0	1000	0	0	0	0	0	0	0	0	0	0	0	0	0	0	0	0	0	0	0	0	0	0	0	0	0	0	0	0	0	0	0	0	0	0	0	0	0	0	0	0	0	0	0	0	0
SGD	0	0	0	0	888	0	0	0	0	0	0	0	112	0	0	0	0	0	0	0	0	0	0	0	0	0	0	0	0	0	0	0	0	0	0	0	0	0	0	0	0	0	0	0	0	0	0	0	0
SGD	0	0	64	646	120	2	0	54	0	0	0	0	110	1	0	0	0	0	0	3	0	0	0	0	0	0	0	0	0	0	0	0	0	0	0	0	0	0	0	0	0	0	0	0	0	0	0	0	0
SGD	0	0	6	5	973	13	0	0	0	0	0	0	0	0	0	0	0	0	0	3	0	0	0	0	0	0	0	0	0	0	0	0	0	0	0	0	0	0	0	0	0	0	0	0	0	0	0	0	0
SGD	0	930	0	29	0	2	0	0	39	0	0	0	0	0	0	0	0	0	0	0	0	0	0	0	0	0	0	0	0	0	0	0	0	0	0	0	0	0	0	0	0	0	0	0	0	0	0	0	0
SGD	0	496	0	398	0	0	0	0	47	0	0	0	40	0	0	0	0	0	2	17	0	0	0	0	0	0	0	0	0	0	0	0	0	0	0	0	0	0	0	0	0	0	0	0	0	0	0	0	0
SGD	0	0	9	0	432	0	0	0	0	0	0	0	430	106	0	0	0	0	0	18	0	0	0	0	0	0	5	0	0	0	0	0	0	0	0	0	0	0	0	0	0	0	0	0	0	0	0	0	0
SGD	0	515	0	35	450	0	0	0	0	0	0	0	0	0	0	0	0	0	0	0	0	0	0	0	0	0	0	0	0	0	0	0	0	0	0	0	0	0	0	0	0	0	0	0	0	0	0	0	0
SGD	0	0	0	858	0	0	0	0	0	0	0	0	142	0	0	0	0	0	0	0	0	0	0	0	0	0	0	0	0	0	0	0	0	0	0	0	0	0	0	0	0	0	0	0	0	0	0	0	0
SGD	0	0	343	376	0	11	9	2	176	0	0	0	21	56	0	0	0	0	0	0	1	0	0	5	0	0	0	0	0	0	0	0	0	0	0	0	0	0	0	0	0	0	0	0	0	0	0	0	0
SGD	0	170	461	136	0	0	0	0	219	0	0	0	0	0	0	0	0	0	0	0	0	0	0	0	0	0	0	0	0	0	0	0	14	0	0	0	0	0	0	0	0	0	0	0	0	0	0	0	0
SGD	0	2	249	145	0	11	0	0	157	0	0	0	49	198	0	0	3	0	0	2	0	0	0	4	0	176	0	0	0	0	0	0	0	0	0	0	0	0	0	0	0	0	0	0	0	0	0	0	0
SGD	0	43	0	516	157	3	9	0	0	0	0	0	22	5	0	3	0	0	211	0	0	0	0	0	31	0	0	0	0	0	0	0	0	0	0	0	0	0	0	0	0	0	0	0	0	0	0	0	0
SGD	0	108	0	165	0	258	0	0	0	0	0	0	99	368	0	0	0	0	0	0	0	2	0	0	0	0	0	0	0	0	0	0	0	0	0	0	0	0	0	0	0	0	0	0	0	0	0	0	0
SGD	0	0	9	57	869	14	0	0	30	0	0	0	8	0	0	0	0	0	0	12	0	0	0	0	0	0	0	0	0	0	0	0	0	0	0	0	0	0	1	0	0	0	0	0	0	0	0	0	0
SGD	0	0	228	5	574	0	0	8	78	0	0	0	103	0	0	0	0	0	0	1	0	0	0	0	0	0	1	0	0	0	0	2	0	0	0	0	0	0	0	0	0	0	0	0	0	0	0	0	0
SGD	0	0	6	188	616	0	0	0	41	0	0	1	60	0	0	0	0	11	0	56	0	0	0	0	0	2	0	0	0	17	0	0	0	0	2	0	0	0	0	0	0	0	0	0	0	0	0	0	0
SGD	0	0	0	966	0	0	0	0	0	0	0	0	7	0	0	0	0	0	0	0	0	0	0	0	0	0	27	0	0	0	0	0	0	0	0	0	0	0	0	0	0	0	0	0	0	0	0	0	0
SGD	0	0	434	21	528	0	0	0	6	0	0	0	0	0	0	0	0	0	0	11	0	0	0	0	0	0	0	0	0	0	0	0	0	0	0	0	0	0	0	0	0	0	0	0	0	0	0	0	0
SGD	0	115	0	313	383	0	9	2	31	0	0	0	136	0	0	0	0	0	0	3	0	0	0	0	0	0	0	0	0	0	0	0	8	0	0	0	0	0	0	0	0	0	0	0	0	0	0	0	0
SGD	0	350	63	291	0	42	0	0	0	44	0	29	4	0	0	0	0	0	0	177	0	0	0	0	0	0	0	0	0	0	0	0	0	0	0	0	0	0	0	0	0	0	0	0	0	0	0	0	0
SGD	0	0	9	268	436	7	0	0	12	0	0	0	38	0	0	0	17	0	0	80	0	0	0	0	0	0	0	1	0	0	0	0	0	0	0	0	132	0	0	0	0	0	0	0	0	0	0	0	0
SGD	0	0	0	4	928	0	0	42	21	0	0	0	0	0	0	0	0	1	0	4	0	0	0	0	0	0	0	0	0	0	0	0	0	0	0	0	0	0	0	0	0	0	0	0	0	0	0	0	0
SGD	0	584	4	140	214	7	0	0	2	0	0	0	26	6	0	0	3	0	0	4	0	0	0	0	10	0	0	0	0	0	0	0	0	0	0	0	0	0	0	0	0	0	0	0	0	0	0	0	0
SGD	0	36	8	25	446	3	0	327	63	0	0	0	11	0	0	46	0	0	0	25	6	0	0	0	0	0	0	0	0	0	0	0	0	0	4	0	0	0	0	0	0	0	0	0	0	0	0	0	0
SGD	0	0	170	492	296	1	0	0	6	0	0	0	0	0	0	0	0	0	0	5	0	0	0	0	0	30	0	0	0	0	0	0	0	0	0	0	0	0	0	0	0	0	0	0	0	0	0	0	0
SGD	0	0	0	10	468	0	0	500	9	0	0	0	11	0	0	0	0	0	0	2	0	0	0	0	0	0	0	0	0	0	0	0	0	0	0	0	0	0	0	0	0	0	0	0	0	0	0	0	0
SGD	0	0	754	72	147	0	27	0	0	0	0	0	0	0	0	0	0	0	0	0	0	0	0	0	0	0	0	0	0	0	0	0	0	0	0	0	0	0	0	0	0	0	0	0	0	0	0	0	0
SGD	0	0	0	192	771	0	0	0	5	0	0	0	8	0	0	0	0	0	0	3	0	0	0	0	0	0	9	0	0	0	0	0	0	0	12	0	0	0	0	0	0	0	0	0	0	0	0	0	0
SGD	0	0	550	309	0	5	0	0	84	0	0	0	8	0	0	0	0	0	0	37	0	0	0	0	0	0	0	0	0	0	0	0	0	0	0	0	0	0	7	0	0	0	0	0	0	0	0	0	0
SGD	0	126	0	868	0	0	0	0	6	0	0	0	0	0	0	0	0	0	0	0	0	0	0	0	0	0	0	0	0	0	0	0	0	0	0	0	0	0	0	0	0	0	0	0	0	0	0	0	0
SGD	0	0	0	135	853	0	0	0	0	0	0	0	0	11	0	0	0	0	0	1	0	0	0	0	0	0	0	0	0	0	0	0	0	0	0	0	0	0	0	0	0	0	0	0	0	0	0	0	0
SGD	0	0	853	25	0	0	0	32	0	0	0	0	0	90	0	0	0	0	0	0	0	0	0	0	0	0	0	0	0	0	0	0	0	0	0	0	0	0	0	0	0	0	0	0	0	0	0	0	0
SGD	0	0	59	34	236	0	0	0	297	0	0	0	371	0	0	0	0	0	0	0	3	0	0	0	0	0	0	0	0	0	0	0	0	0	0	0	0	0	0	0	0	0	0	0	0	0	0	0	0
SGD	0	0	261	258	0	11	0	0	0	0	0	0	163	301	0	4	0	0	0	0	0	0	0	0	0	0	0	0	0	0	0	0	0	2	0	0	0	0	0	0	0	0	0	0	0	0	0	0	0
SGD	0	72	37	102	549	0	0	0	215	0	0	0	0	0	0	0	0	0	0	0	0	0	0	0	0	0	0	0	0	0	0	0	0	0	0	0	0	0	0	0	0	0	0	0	0	0	0	0	0
SGD	0	0	0	299	420	40	0	0	0	0	0	0	103	0	0	0	0	0	0	0	0	0	0	0	0	0	0	0	0	0	0	0	138	0	0	0	0	0	0	0	0	0	0	0	0	0	0	0	0
SGD	0	51	0	264	0	7	0	0	21	0	0	0	145	510	0	0	0	0	0	2	0	0	0	0	0	0	0	0	0	0	0	0	0	0	0	0	0	0	0	0	0	0	0	0	0	0	0	0	0
SGD	0	0	0	112	309	0	0	540	19	0	0	0	15	0	0	0	0	2	0	1	0	0	0	2	0	0	0	0	0	0	0	0	0	0	0	0	0	0	0	0	0	0	0	0	0	0	0	0	0
SGD	0	0	51	280	650	1	0	0	1	0	0	0	0	0	0	0	0	0	0	17	0	0	0	0	0	0	0	0	0	0	0	0	0	0	0	0	0	0	0	0	0	0	0	0	0	0	0	0	0
SGD	0	94	404	58	383	9	0	0	2	0	0	0	11	0	0	0	0	0	0	37	0	0	0	0	0	0	0	0	0	0	0	0	0	0	2	0	0	0	0	0	0	0	0	0	0	0	0	0	0
SGD	0	0	0	146	754	3	0	0	47	0	0	0	10	0	0	0	0	0	0	17	0	0	0	16	0	0	0	0	0	0	0	0	0	0	0	0	0	0	7	0	0	0	0	0	0	0	0	0	0
SGD	0	409	80	90	139	5	0	1	8	0	0	0	7	0	0	0	0	0	0	1	0	0	24	0	0	0	0	0	0	0	0	0	2	0	0	0	0	0	0	0	0	0	0	0	0	0	0	0	0
SGD	0	0	13	1	871	2	0	0	9	0	0	0	35	0	0	0	0	0	0	11	0	0	0	0	0	0	0	0	0	0	0	0	0	0	0	0	0	0	58	0	0	0	0	0	0	0	0	0	0
SGD	0	0	17	2	976	0	0	0	0	0	0	0	0	0	0	0	0	0	0	0	0	0	0	0	0	0	0	0	0	0	0	0	0	0	0	0	0	0	5	0	0	0	0	0	0	0	0	0	0
SGD	0	0	8	741	211	0	0	0	0	0	0	0	0	40	0	0	0	0	0	0	0	0	0	0	0	0	0	0	0	0	0	0	0	0	0	0	0	0	0	0	0	0	0	0	0	0	0	0	0
SGD	0	163	409	138	231	0	0	0	3	0	0	0	0	24	0	0	0	0	0	0	0	0	0	0	0	0	0	0	0	0	0	0	1	0	0	0	0	0	0	0	0	0	0	0	0	0	0	0	0
SGD	0	0	188	297	28	40	0	357	13	0	0	0	61	0	0	10	0	0	0	0	0	0	0	0	0	0	0	0	0	0	0	0	0	0	0	0	0	0	0	0	0	0	0	0	0	0	0	0	0
SGD	0	0	0	47	719	136	0	0	0	0	0	0	0	0	0	93	0	0	0	5	0	0	0	0	0	0	0	0	0	0	0	0	0	0	0	0	0	0	0	0	0	0	0	0	0	0	0	0	0
SGD	0	0	44	10	1	0	0	0	4	0	0	0	300	624	0	0	0	0	0	7	0	0	4	0	0	0	0	0	0	0	0	0	0	0	3	0	0	0	0	0	0	0	0	0	0	0	0	3	0
SGD	0	0	0	226	0	0	0	0	300	0	0	0	0	165	0	41	0	0	0	0	0	0	0	0	0	0	0	0	0	0	0	0	0	0	0	0	0	0	0	0	0	0	0	0	0	0	0	268	0
SGD	0	0	53	14	0	14	0	822	64	0	12	0	13	0	0	0	0	0	0	2	0	0	0	0	0	0	0	0	0	0	0	0	0	0	0	0	0	0	0	0	0	0	0	0	0	0	0	0	0
SGD	0	0	0	597	245	15	0	128	0	0	0	0	15	0	0	0	0	0	0	0	0	0	0	0	0	0	0	0	0	0	0	0	0	0	0	0	0	0	0	0	0	0	0	0	0	0	0	0	0
SGD	0	0	0	495	0	94	0	0	18	0	0	0	0	366	0	23	0	0	0	0	0	0	0	0	0	0	0	0	0	0	0	0	0	0	4	0	0	0	0	0	0	0	0	0	0	0	0	0	0
SGD	0	617	121	152	0	7	0	0	22	0	0	32	3	0	0	0	0	14	0	20	0	0	0	0	0	0	0	8	0	0	0	0	0	0	0	0	0	0	0	0	0	0	0	0	0	0	0	0	0
SGD	0	0	353	110	2	0	0	0	0	0	0	0	513	0	0	0	0	4	0	18	0	0	0	0	0	0	0	0	0	0	0	0	0	0	0	0	0	0	0	0	0	0	0	0	0	0	0	0	0
SGD	0	0	0	1000	0	0	0	0	0	0	0	0	0	0	0	0	0	0	0	0	0	0	0	0	0	0	0	0	0	0	0	0	0	0	0	0	0	0	0	0	0	0	0	0	0	0	0	0	0
SGD	0	0	0	45	898	0	0	0	9	0	0	0	10	0	0	0	0	0	0	38	0	0	0	0	0	0	0	0	0	0	0	0	0	0	0	0	0	0	0	0	0	0	0	0	0	0	0	0	0
SGD	0	0	748	220	0	0	0	10	7	0	0	0	0	0	0	7	0	0	0	8	0	0	0	0	0	0	0	0	0	0	0	0	0	0	0	0	0	0	0	0	0	0	0	0	0	0	0	0	0
SGD	0	0	0	0	977	0	0	0	23	0	0	0	0	0	0	0	0	0	0	0	0	0	0	0	0	0	0	0	0	0	0	0	0	0	0	0	0	0	0	0	0	0	0	0	0	0	0	0	0
SGD	0	0	101	217	542	0	86	0	8	0	0	0	46	0	0	0	0	0	0	0	0	0	0	0	0	0	0	0	0	0	0	0	0	0	0	0	0	0	0	0	0	0	0	0	0	0	0	0	0
SGD	0	3	35	87	332	2	0	345	161	0	4	0	0	0	0	0	5	0	0	24	0	0	0	2	0	0	0	0	0	0	0	0	0	0	0	0	0	0	0	0	0	0	0	0	0	0	0	0	0
SGD	0	0	4	5	981	0	0	0	0	0	0	0	2	0	0	0	8	0	0	0	0	0	0	0	0	0	0	0	0	0	0	0	0	0	0	0	0	0	0	0	0	0	0	0	0	0	0	0	0
SGD	0	0	0	0	957	0	0	9	5	0	0	0	15	0	0	0	0	0	0	0	0	0	0	0	0	0	0	0	0	0	0	0	4	0	0	0	0	0	0	0	10	0	0	0	0	0	0	0	0
SGD	0	0	19	907	66	0	0	0	0	0	0	0	0	8	0	0	0	0	0	0	0	0	0	0	0	0	0	0	0	0	0	0	0	0	0	0	0	0	0	0	0	0	0	0	0	0	0	0	0
SGD	0	0	0	107	740	0	0	0	0	0	0	0	71	0	0	0	0	0	0	6	0	0	0	0	0	0	53	23	0	0	0	0	0	0	0	0	0	0	0	0	0	0	0	0	0	0	0	0	0
SGD	0	0	162	112	0	3	0	455	0	0	0	0	41	62	0	135	0	0	0	30	0	0	0	0	0	0	0	0	0	0	0	0	0	0	0	0	0	0	0	0	0	0	0	0	0	0	0	0	0
SGD	0	0	0	0	988	0	0	0	0	0	0	0	6	0	0	0	0	0	0	6	0	0	0	0	0	0	0	0	0	0	0	0	0	0	0	0	0	0	0	0	0	0	0	0	0	0	0	0	0
SGD	0	0	416	13	0	22	0	0	0	0	0	0	123	409	0	0	0	0	0	0	0	0	0	17	0	0	0	0	0	0	0	0	0	0	0	0	0	0	0	0	0	0	0	0	0	0	0	0	0
SGD	0	28	48	230	192	2	0	0	0	0	0	0	7	201	0	291	0	0	0	0	0	0	0	0	0	0	0	0	0	0	0	0	1	0	0	0	0	0	0	0	0	0	0	0	0	0	0	0	0
SGD	0	532	13	19	87	60	0	2	1	0	0	0	16	127	0	0	0	0	143	0	0	0	0	0	0	0	0	0	0	0	0	0	0	0	0	0	0	0	0	0	0	0	0	0	0	0	0	0	0
SGD	0	0	494	237	73	0	38	0	0	0	0	0	116	0	0	0	0	0	0	42	0	0	0	0	0	0	0	0	0	0	0	0	0	0	0	0	0	0	0	0	0	0	0	0	0	0	0	0	0
SGD	0	63	89	322	0	14	0	279	0	0	0	0	73	120	0	0	0	0	0	0	0	0	0	0	0	0	0	0	0	0	0	0	40	0	0	0	0	0	0	0	0	0	0	0	0	0	0	0	0
SGD	0	0	0	155	610	20	25	0	103	0	0	0	34	0	0	0	53	0	0	0	0	0	0	0	0	0	0	0	0	0	0	0	0	0	0	0	0	0	0	0	0	0	0	0	0	0	0	0	0
SGD	0	0	0	487	442	0	0	0	45	0	0	0	1	16	0	3	0	0	0	6	0	0	0	0	0	0	0	0	0	0	0	0	0	0	0	0	0	0	0	0	0	0	0	0	0	0	0	0	0
SGD	0	969	0	2	9	9	0	0	0	0	0	0	0	0	0	0	0	5	0	5	0	0	0	0	1	0	0	0	0	0	0	0	0	0	0	0	0	0	0	0	0	0	0	0	0	0	0	0	0
SGD	0	57	25	399	438	6	0	0	42	0	0	0	0	0	0	0	0	0	0	14	0	0	0	0	0	0	0	0	0	0	0	0	0	0	0	0	19	0	0	0	0	0	0	0	0	0	0	0	0
SGD	0	0	0	0	895	0	0	0	7	0	0	0	0	0	0	0	0	6	0	4	0	0	0	0	0	87	1	0	0	0	0	0	0	0	0	0	0	0	0	0	0	0	0	0	0	0	0	0	0
SGD	0	0	8	98	824	57	0	0	2	0	0	0	4	0	0	0	0	0	0	7	0	0	0	0	0	0	0	0	0	0	0	0	0	0	0	0	0	0	0	0	0	0	0	0	0	0	0	0	0
SGD	0	0	9	487	36	48	0	0	0	0	0	0	0	382	0	0	0	0	0	0	0	0	0	13	14	0	0	0	0	0	0	0	0	0	11	0	0	0	0	0	0	0	0	0	0	0	0	0	0
SGD	0	616	186	196	0	2	0	0	0	0	0	0	0	0	0	0	0	0	0	0	0	0	0	0	0	0	0	0	0	0	0	0	0	0	0	0	0	0	0	0	0	0	0	0	0	0	0	0	0
SGD	0	0	870	0	0	0	0	0	8	0	0	0	0	122	0	0	0	0	0	0	0	0	0	0	0	0	0	0	0	0	0	0	0	0	0	0	0	0	0	0	0	0	0	0	0	0	0	0	0
SGD	0	0	0	0	914	2	0	0	0	0	0	0	79	0	0	0	5	0	0	0	0	0	0	0	0	0	0	0	0	0	0	0	0	0	0	0	0	0	0	0	0	0	0	0	0	0	0	0	0
SGD	0	0	2	59	9	0	0	870	17	0	0	0	42	0	0	0	0	0	0	0	0	0	0	0	0	0	0	0	0	0	0	0	0	0	0	0	0	0	1	0	0	0	0	0	0	0	0	0	0
SGD	0	0	5	5	437	2	0	519	0	0	0	0	29	0	0	0	0	0	0	1	0	0	0	0	0	0	0	0	0	2	0	0	0	0	0	0	0	0	0	0	0	0	0	0	0	0	0	0	0
SGD	0	482	1	102	1	0	0	2	2	0	0	0	395	0	0	0	0	1	0	14	0	0	0	0	0	0	0	0	0	0	0	0	0	0	0	0	0	0	0	0	0	0	0	0	0	0	0	0	0
SGD	0	758	25	126	55	0	0	0	27	0	0	0	0	0	0	0	0	0	0	9	0	0	0	0	0	0	0	0	0	0	0	0	0	0	0	0	0	0	0	0	0	0	0	0	0	0	0	0	0
SGD	0	0	891	0	30	0	0	2	0	0	0	0	70	0	0	0	0	0	0	7	0	0	0	0	0	0	0	0	0	0	0	0	0	0	0	0	0	0	0	0	0	0	0	0	0	0	0	0	0
SGD	0	0	10	398	2	3	0	0	5	0	0	0	23	0	0	532	0	8	0	2	0	0	0	0	0	17	0	0	0	0	0	0	0	0	0	0	0	0	0	0	0	0	0	0	0	0	0	0	0
SGD	0	0	0	43	493	0	0	378	72	0	0	0	1	0	0	0	7	0	0	0	0	0	0	0	0	0	0	0	0	0	0	6	0	0	0	0	0	0	0	0	0	0	0	0	0	0	0	0	0
SGD	0	0	0	81	758	0	0	0	135	0	0	0	26	0	0	0	0	0	0	0	0	0	0	0	0	0	0	0	0	0	0	0	0	0	0	0	0	0	0	0	0	0	0	0	0	0	0	0	0
SGD	0	0	20	583	0	0	0	0	0	0	0	0	349	0	0	0	0	0	0	48	0	0	0	0	0	0	0	0	0	0	0	0	0	0	0	0	0	0	0	0	0	0	0	0	0	0	0	0	0
SGD	0	0	0	7	956	0	0	0	0	0	0	0	4	0	0	0	0	0	0	15	0	0	0	0	0	0	0	0	0	0	0	0	18	0	0	0	0	0	0	0	0	0	0	0	0	0	0	0	0
SGD	0	0	0	346	0	0	0	443	0	0	0	0	0	128	0	0	0	0	0	0	0	0	0	0	0	83	0	0	0	0	0	0	0	0	0	0	0	0	0	0	0	0	0	0	0	0	0	0	0
SGD	0	118	6	186	37	5	0	0	148	0	0	0	359	0	0	62	0	0	0	79	0	0	0	0	0	0	0	0	0	0	0	0	0	0	0	0	0	0	0	0	0	0	0	0	0	0	0	0	0
SGD	0	0	0	60	847	21	0	0	0	0	0	0	46	0	0	0	0	0	0	25	0	0	0	0	0	0	0	0	0	0	0	0	0	1	0	0	0	0	0	0	0	0	0	0	0	0	0	0	0
SGD	0	838	0	143	3	2	0	0	0	0	0	0	6	0	0	0	0	0	0	8	0	0	0	0	0	0	0	0	0	0	0	0	0	0	0	0	0	0	0	0	0	0	0	0	0	0	0	0	0
SGD	0	0	0	257	705	0	0	4	0	0	0	0	30	0	0	0	0	0	0	4	0	0	0	0	0	0	0	0	0	0	0	0	0	0	0	0	0	0	0	0	0	0	0	0	0	0	0	0	0
SGD	0	0	0	18	921	0	0	0	2	0	0	0	20	0	0	0	13	0	0	4	0	0	0	0	0	0	0	0	0	21	0	0	0	0	0	0	0	0	1	0	0	0	0	0	0	0	0	0	0
SGD	0	18	756	77	0	1	0	21	102	0	0	0	0	0	0	0	0	0	0	4	0	0	0	0	0	21	0	0	0	0	0	0	0	0	0	0	0	0	0	0	0	0	0	0	0	0	0	0	0
SGD	0	0	13	36	0	0	0	951	0	0	0	0	0	0	0	0	0	0	0	0	0	0	0	0	0	0	0	0	0	0	0	0	0	0	0	0	0	0	0	0	0	0	0	0	0	0	0	0	0
SGD	0	157	0	262	491	0	0	0	0	0	0	0	0	0	0	0	0	0	0	90	0	0	0	0	0	0	0	0	0	0	0	0	0	0	0	0	0	0	0	0	0	0	0	0	0	0	0	0	0
SGD	0	0	17	914	39	0	0	0	0	0	0	0	19	0	0	8	0	0	0	0	0	0	0	0	0	0	0	0	0	0	0	0	0	0	0	0	0	0	0	0	0	3	0	0	0	0	0	0	0
SGD	0	0	547	7	398	0	0	0	36	0	0	0	0	0	0	0	0	0	0	12	0	0	0	0	0	0	0	0	0	0	0	0	0	0	0	0	0	0	0	0	0	0	0	0	0	0	0	0	0
SGD	0	0	0	80	880	8	0	32	0	0	0	0	0	0	0	0	0	0	0	0	0	0	0	0	0	0	0	0	0	0	0	0	0	0	0	0	0	0	0	0	0	0	0	0	0	0	0	0	0
SGD	0	0	37	801	3	0	0	0	0	0	0	0	2	0	0	118	0	0	0	0	0	0	0	32	0	0	0	0	0	0	0	0	7	0	0	0	0	0	0	0	0	0	0	0	0	0	0	0	0
SGD	0	0	0	861	115	0	0	0	0	0	0	0	0	24	0	0	0	0	0	0	0	0	0	0	0	0	0	0	0	0	0	0	0	0	0	0	0	0	0	0	0	0	0	0	0	0	0	0	0
SGD	0	0	790	127	22	0	0	0	3	0	0	0	0	0	0	16	0	0	0	0	0	0	0	0	0	39	0	0	0	0	0	0	0	0	0	0	0	0	0	0	0	0	0	0	0	0	0	0	0
SGD	0	0	891	0	87	0	0	2	16	0	0	0	0	0	0	0	0	0	0	0	0	0	0	0	0	0	0	0	0	0	0	0	0	0	0	0	0	0	0	4	0	0	0	0	0	0	0	0	0
SGD	0	54	0	247	319	26	0	59	51	0	0	0	110	0	0	99	0	0	0	0	0	0	0	0	35	0	0	0	0	0	0	0	0	0	0	0	0	0	0	0	0	0	0	0	0	0	0	0	0
SGD	0	0	476	0	413	3	0	0	22	0	0	0	86	0	0	0	0	0	0	0	0	0	0	0	0	0	0	0	0	0	0	0	0	0	0	0	0	0	0	0	0	0	0	0	0	0	0	0	0
SGD	0	0	0	3	0	6	0	991	0	0	0	0	0	0	0	0	0	0	0	0	0	0	0	0	0	0	0	0	0	0	0	0	0	0	0	0	0	0	0	0	0	0	0	0	0	0	0	0	0
SGD	0	0	669	136	0	143	0	0	4	0	0	0	0	0	0	0	15	0	0	0	0	0	0	32	0	0	0	0	0	0	0	0	0	0	0	0	0	0	0	0	0	0	0	0	0	0	0	0	0
SGD	0	0	0	273	655	0	0	0	0	0	0	0	0	0	0	0	0	0	0	0	0	0	0	0	0	0	0	0	0	0	0	0	72	0	0	0	0	0	0	0	0	0	0	0	0	0	0	0	0
SGD	0	0	11	174	723	0	0	0	76	0	0	0	16	0	0	0	0	0	0	0	0	0	0	0	0	0	0	0	0	0	0	0	0	0	0	0	0	0	0	0	0	0	0	0	0	0	0	0	0
SGD	0	0	380	528	8	16	0	0	0	0	0	0	0	0	0	0	9	0	0	0	0	0	0	0	0	0	0	0	0	0	0	0	59	0	0	0	0	0	0	0	0	0	0	0	0	0	0	0	0
SGD	0	57	0	169	500	3	39	0	36	0	0	0	78	0	0	95	0	0	0	8	0	0	0	0	5	0	0	0	0	0	0	0	0	0	0	0	0	0	0	0	0	0	10	0	0	0	0	0	0
SGD	0	0	0	186	630	0	0	115	13	0	0	0	26	0	0	0	0	0	0	0	0	0	0	0	0	0	0	0	0	30	0	0	0	0	0	0	0	0	0	0	0	0	0	0	0	0	0	0	0
SGD	0	0	0	43	937	0	0	0	0	0	0	0	12	0	0	0	0	0	0	8	0	0	0	0	0	0	0	0	0	0	0	0	0	0	0	0	0	0	0	0	0	0	0	0	0	0	0	0	0
SGD	0	178	40	93	465	0	0	0	51	0	0	0	33	72	0	0	0	0	0	0	0	0	0	0	68	0	0	0	0	0	0	0	0	0	0	0	0	0	0	0	0	0	0	0	0	0	0	0	0
SGD	0	0	23	80	835	6	0	0	53	0	0	0	3	0	0	0	0	0	0	0	0	0	0	0	0	0	0	0	0	0	0	0	0	0	0	0	0	0	0	0	0	0	0	0	0	0	0	0	0
SGD	0	0	79	396	434	23	0	0	26	0	0	0	39	0	0	0	0	0	0	0	0	0	0	0	0	0	0	3	0	0	0	0	0	0	0	0	0	0	0	0	0	0	0	0	0	0	0	0	0
SGD	0	0	132	393	451	0	0	0	0	0	0	0	0	0	0	0	0	0	0	24	0	0	0	0	0	0	0	0	0	0	0	0	0	0	0	0	0	0	0	0	0	0	0	0	0	0	0	0	0
SGD	0	704	0	182	0	6	0	92	0	0	0	0	0	0	0	0	0	0	0	6	0	0	0	0	10	0	0	0	0	0	0	0	0	0	0	0	0	0	0	0	0	0	0	0	0	0	0	0	0
SGD	0	0	0	6	0	0	0	0	0	0	0	0	318	105	0	0	0	0	0	0	0	0	0	0	0	571	0	0	0	0	0	0	0	0	0	0	0	0	0	0	0	0	0	0	0	0	0	0	0
SGD	0	0	15	240	722	1	0	0	12	0	0	0	0	4	0	0	0	0	0	0	0	0	0	0	0	0	0	0	0	0	0	0	0	0	0	0	0	0	0	0	0	0	0	0	0	0	0	0	0
SGD	0	694	0	147	0	13	4	2	75	0	0	0	1	64	0	0	0	0	0	0	0	0	0	0	0	0	0	0	0	0	0	0	0	0	0	0	0	0	0	0	0	0	0	0	0	0	0	0	0
SGD	0	0	0	40	165	18	0	81	1	0	0	0	0	0	0	689	0	0	0	5	0	0	0	0	0	0	0	0	0	0	0	0	0	0	1	0	0	0	0	0	0	0	0	0	0	0	0	0	0
SGD	0	430	0	15	13	0	0	525	0	0	0	0	0	4	0	0	0	0	0	0	0	0	0	0	0	13	0	0	0	0	0	0	0	0	0	0	0	0	0	0	0	0	0	0	0	0	0	0	0
SGD	0	0	0	3	25	0	0	907	0	0	0	0	0	65	0	0	0	0	0	0	0	0	0	0	0	0	0	0	0	0	0	0	0	0	0	0	0	0	0	0	0	0	0	0	0	0	0	0	0
SGD	0	30	49	65	719	0	0	0	118	0	0	0	10	0	0	0	0	0	0	6	0	0	0	0	0	0	0	0	0	0	0	0	0	3	0	0	0	0	0	0	0	0	0	0	0	0	0	0	0
SGD	0	0	0	398	256	66	178	0	0	0	0	0	68	28	0	0	0	0	0	4	0	0	0	0	0	0	0	0	0	0	0	0	0	0	0	0	0	0	0	0	0	0	0	0	0	0	0	0	0
SGD	0	0	33	7	839	0	0	24	68	0	0	0	10	0	0	0	0	0	14	4	0	0	0	0	0	0	0	0	0	0	0	0	0	0	0	0	0	0	0	0	0	0	0	0	0	0	0	0	0
SGD	0	0	386	433	128	0	0	0	0	0	0	0	0	0	0	0	0	0	0	38	0	0	0	0	0	0	0	0	0	0	0	0	0	0	0	0	0	0	0	0	0	0	0	0	0	0	0	0	0
SGD	0	0	0	798	199	0	0	0	0	0	0	0	3	0	0	0	0	0	0	0	0	0	0	0	0	0	0	0	0	0	0	0	0	0	0	0	0	0	0	0	0	0	0	0	0	0	0	0	0
SGD	0	912	10	23	0	3	0	10	3	0	0	0	24	0	0	0	0	8	0	0	0	0	0	0	0	0	0	0	0	0	0	0	7	0	0	0	0	0	0	0	0	0	0	0	0	0	0	0	0
SGD	0	0	778	204	0	0	0	0	0	0	0	0	0	16	0	0	0	0	0	2	0	0	0	0	0	0	0	0	0	0	0	0	0	0	0	0	0	0	0	0	0	0	0	0	0	0	0	0	0
SGD	0	0	14	24	896	9	0	0	7	0	0	0	0	0	0	0	0	0	0	50	0	0	0	0	0	0	0	0	0	0	0	0	0	0	0	0	0	0	0	0	0	0	0	0	0	0	0	0	0
SGD	0	71	0	448	218	1	0	0	0	0	0	0	6	0	0	0	14	0	234	0	0	0	0	0	0	0	0	0	0	0	0	0	8	0	0	0	0	0	0	0	0	0	0	0	0	0	0	0	0
SGD	0	0	0	0	995	0	0	0	0	0	0	0	0	0	0	0	0	0	0	5	0	0	0	0	0	0	0	0	0	0	0	0	0	0	0	0	0	0	0	0	0	0	0	0	0	0	0	0	0
SGD	0	0	128	21	669	5	0	1	173	0	0	0	2	0	0	0	0	0	0	1	0	0	0	0	0	0	0	0	0	0	0	0	0	0	0	0	0	0	0	0	0	0	0	0	0	0	0	0	0
SGD	0	0	0	888	0	23	0	0	0	0	0	0	89	0	0	0	0	0	0	0	0	0	0	0	0	0	0	0	0	0	0	0	0	0	0	0	0	0	0	0	0	0	0	0	0	0	0	0	0
SGD	0	765	0	124	1	27	4	2	75	0	0	0	2	0	0	0	0	0	0	0	0	0	0	0	0	0	0	0	0	0	0	0	0	0	0	0	0	0	0	0	0	0	0	0	0	0	0	0	0
SGD	0	513	0	316	0	91	0	0	2	0	0	0	17	61	0	0	0	0	0	0	0	0	0	0	0	0	0	0	0	0	0	0	0	0	0	0	0	0	0	0	0	0	0	0	0	0	0	0	0
SGD	0	0	162	593	24	26	0	129	28	0	0	0	11	0	0	0	1	0	0	7	0	0	0	0	0	19	0	0	0	0	0	0	0	0	0	0	0	0	0	0	0	0	0	0	0	0	0	0	0
SGD	0	0	3	118	37	73	0	627	0	0	0	0	0	0	0	87	0	0	0	28	0	0	0	0	0	0	0	0	0	0	0	0	27	0	0	0	0	0	0	0	0	0	0	0	0	0	0	0	0
SGD	0	0	27	191	0	12	0	0	73	0	0	0	0	688	0	0	0	0	0	9	0	0	0	0	0	0	0	0	0	0	0	0	0	0	0	0	0	0	0	0	0	0	0	0	0	0	0	0	0
SGD	0	0	4	16	939	9	0	0	4	0	0	0	15	0	0	0	0	0	0	9	0	0	0	0	0	0	0	0	0	0	0	0	0	0	0	0	0	0	4	0	0	0	0	0	0	0	0	0	0
SGD	0	0	102	64	790	0	0	0	8	0	0	0	26	6	0	0	0	0	0	4	0	0	0	0	0	0	0	0	0	0	0	0	0	0	0	0	0	0	0	0	0	0	0	0	0	0	0	0	0
SGD	0	641	323	15	1	14	0	0	0	0	6	0	0	0	0	0	0	0	0	0	0	0	0	0	0	0	0	0	0	0	0	0	0	0	0	0	0	0	0	0	0	0	0	0	0	0	0	0	0
SGD	0	45	124	48	102	0	0	530	69	0	0	0	73	0	0	0	0	0	0	9	0	0	0	0	0	0	0	0	0	0	0	0	0	0	0	0	0	0	0	0	0	0	0	0	0	0	0	0	0
SGD	0	861	0	79	26	0	0	5	0	0	0	0	0	0	0	0	0	0	0	13	0	0	0	0	0	0	7	0	0	0	0	0	9	0	0	0	0	0	0	0	0	0	0	0	0	0	0	0	0
SGD	0	0	0	134	0	0	0	816	29	0	0	0	0	0	0	0	0	0	0	21	0	0	0	0	0	0	0	0	0	0	0	0	0	0	0	0	0	0	0	0	0	0	0	0	0	0	0	0	0
SGD	0	0	8	4	955	0	0	0	12	0	0	0	0	0	0	0	0	0	0	2	0	0	0	0	0	0	0	0	0	0	0	0	0	0	19	0	0	0	0	0	0	0	0	0	0	0	0	0	0
SGD	0	0	0	877	123	0	0	0	0	0	0	0	0	0	0	0	0	0	0	0	0	0	0	0	0	0	0	0	0	0	0	0	0	0	0	0	0	0	0	0	0	0	0	0	0	0	0	0	0
SGD	0	0	965	0	2	4	0	2	27	0	0	0	0	0	0	0	0	0	0	0	0	0	0	0	0	0	0	0	0	0	0	0	0	0	0	0	0	0	0	0	0	0	0	0	0	0	0	0	0
SGD	0	15	0	277	0	0	0	0	0	0	0	0	0	692	0	16	0	0	0	0	0	0	0	0	0	0	0	0	0	0	0	0	0	0	0	0	0	0	0	0	0	0	0	0	0	0	0	0	0
SGD	0	0	116	278	186	6	0	234	17	0	0	0	152	3	0	0	0	0	0	2	0	0	0	0	0	4	0	0	0	0	0	0	0	0	2	0	0	0	0	0	0	0	0	0	0	0	0	0	0
SGD	0	0	1	95	840	8	0	0	1	0	0	0	41	0	0	0	3	0	0	11	0	0	0	0	0	0	0	0	0	0	0	0	0	0	0	0	0	0	0	0	0	0	0	0	0	0	0	0	0
SGD	0	28	0	860	22	0	0	0	30	0	0	0	15	6	0	0	0	0	0	0	0	0	0	0	0	0	0	0	0	0	0	0	0	0	0	0	0	0	0	0	0	0	0	39	0	0	0	0	0
SGD	0	0	18	127	0	2	0	2	2	0	0	0	0	847	0	0	0	0	0	2	0	0	0	0	0	0	0	0	0	0	0	0	0	0	0	0	0	0	0	0	0	0	0	0	0	0	0	0	0
SGD	0	15	18	493	99	0	0	0	22	0	0	0	348	0	0	0	0	0	0	0	0	0	0	0	5	0	0	0	0	0	0	0	0	0	0	0	0	0	0	0	0	0	0	0	0	0	0	0	0
SGD	0	0	457	44	406	2	0	9	49	0	0	0	27	0	0	0	0	0	0	6	0	0	0	0	0	0	0	0	0	0	0	0	0	0	0	0	0	0	0	0	0	0	0	0	0	0	0	0	0
SGD	0	0	288	150	5	0	0	28	77	0	0	0	157	220	0	0	0	0	0	74	0	0	0	0	0	0	0	1	0	0	0	0	0	0	0	0	0	0	0	0	0	0	0	0	0	0	0	0	0
SGD	0	0	0	0	0	0	0	991	0	0	0	0	0	4	0	0	0	0	0	3	0	0	0	0	0	0	0	0	0	0	0	0	0	0	2	0	0	0	0	0	0	0	0	0	0	0	0	0	0
SGD	0	0	23	18	931	10	0	0	0	0	0	0	18	0	0	0	0	0	0	0	0	0	0	0	0	0	0	0	0	0	0	0	0	0	0	0	0	0	0	0	0	0	0	0	0	0	0	0	0
SGD	0	0	27	68	881	11	0	0	0	0	0	0	1	0	0	0	0	0	0	6	0	0	0	6	0	0	0	0	0	0	0	0	0	0	0	0	0	0	0	0	0	0	0	0	0	0	0	0	0
SGD	0	0	22	404	547	0	0	3	19	0	0	0	5	0	0	0	0	0	0	0	0	0	0	0	0	0	0	0	0	0	0	0	0	0	0	0	0	0	0	0	0	0	0	0	0	0	0	0	0
SGD	0	718	7	133	0	22	0	62	42	0	0	0	16	0	0	0	0	0	0	0	0	0	0	0	0	0	0	0	0	0	0	0	0	0	0	0	0	0	0	0	0	0	0	0	0	0	0	0	0
SGD	0	0	20	60	18	26	0	623	4	0	0	0	0	0	0	0	81	0	0	18	0	0	0	0	0	0	32	0	0	110	0	0	0	0	0	0	0	0	8	0	0	0	0	0	0	0	0	0	0
SGD	0	0	6	26	734	3	0	0	65	0	0	0	95	0	0	0	0	20	0	39	0	0	0	0	0	0	0	2	0	0	0	8	0	0	0	0	0	0	0	0	0	0	0	0	0	0	0	0	0
SGD	0	92	13	69	18	2	0	327	113	0	0	0	6	358	0	0	0	0	0	2	0	0	0	0	0	0	0	0	0	0	0	0	0	0	0	0	0	0	0	0	0	0	0	0	0	0	0	0	0
SGD	0	165	0	549	0	0	9	0	0	0	0	0	0	0	0	0	0	0	0	0	0	0	0	0	229	0	0	0	0	0	0	0	26	0	0	0	0	0	0	0	0	0	0	0	0	22	0	0	0
SGD	0	0	0	9	793	0	0	0	0	0	0	0	198	0	0	0	0	0	0	0	0	0	0	0	0	0	0	0	0	0	0	0	0	0	0	0	0	0	0	0	0	0	0	0	0	0	0	0	0
SGD	0	0	0	401	0	0	0	0	0	0	0	0	0	599	0	0	0	0	0	0	0	0	0	0	0	0	0	0	0	0	0	0	0	0	0	0	0	0	0	0	0	0	0	0	0	0	0	0	0
SGD	0	0	0	416	0	0	0	0	2	0	0	0	542	0	0	0	0	5	0	35	0	0	0	0	0	0	0	0	0	0	0	0	0	0	0	0	0	0	0	0	0	0	0	0	0	0	0	0	0
SGD	0	0	192	161	518	3	0	20	0	0	0	0	14	92	0	0	0	0	0	0	0	0	0	0	0	0	0	0	0	0	0	0	0	0	0	0	0	0	0	0	0	0	0	0	0	0	0	0	0
SGD	0	530	0	102	352	0	0	0	0	0	0	0	0	0	0	0	0	0	0	0	0	0	0	0	0	0	16	0	0	0	0	0	0	0	0	0	0	0	0	0	0	0	0	0	0	0	0	0	0
SGD	0	0	6	0	941	4	0	0	6	0	0	0	0	0	0	0	21	0	0	18	0	0	0	0	0	0	0	0	0	0	0	0	0	0	0	0	0	0	0	0	0	0	4	0	0	0	0	0	0
SGD	0	0	500	21	31	0	0	290	51	0	0	0	0	5	0	38	0	0	0	0	0	0	0	0	0	0	0	0	0	0	0	0	64	0	0	0	0	0	0	0	0	0	0	0	0	0	0	0	0
SGD	0	0	514	190	0	1	0	0	22	0	0	0	269	0	0	0	0	0	0	4	0	0	0	0	0	0	0	0	0	0	0	0	0	0	0	0	0	0	0	0	0	0	0	0	0	0	0	0	0
SGD	0	800	0	54	15	20	0	73	0	0	0	0	0	24	0	0	0	0	0	6	0	3	0	0	5	0	0	0	0	0	0	0	0	0	0	0	0	0	0	0	0	0	0	0	0	0	0	0	0
SGD	0	0	0	31	0	20	20	0	0	0	0	0	906	23	0	0	0	0	0	0	0	0	0	0	0	0	0	0	0	0	0	0	0	0	0	0	0	0	0	0	0	0	0	0	0	0	0	0	0
SGD	0	622	6	273	0	0	0	0	0	0	0	0	86	0	0	0	0	0	0	1	0	0	0	0	0	0	0	0	0	0	0	0	0	0	0	0	0	0	0	0	0	0	0	0	0	0	0	0	0
SGD	0	0	0	14	15	0	0	0	0	0	0	0	0	0	0	0	0	0	0	0	0	0	0	0	0	0	0	0	0	0	0	0	0	0	0	0	0	0	971	0	0	0	0	0	0	0	0	0	0
SGD	0	0	0	24	861	0	0	0	0	0	0	0	104	0	0	0	0	7	0	2	0	0	0	0	0	0	0	2	0	0	0	0	0	0	0	0	0	0	0	0	0	0	0	0	0	0	0	0	0
SGD	0	0	0	4	425	0	0	0	0	0	0	0	561	6	0	0	0	0	0	0	0	0	0	0	0	0	0	0	0	4	0	0	0	0	0	0	0	0	0	0	0	0	0	0	0	0	0	0	0
SGD	0	0	998	1	0	0	0	0	1	0	0	0	0	0	0	0	0	0	0	0	0	0	0	0	0	0	0	0	0	0	0	0	0	0	0	0	0	0	0	0	0	0	0	0	0	0	0	0	0
SGD	0	0	2	95	396	16	0	442	2	0	0	0	11	0	0	36	0	0	0	0	0	0	0	0	0	0	0	0	0	0	0	0	0	0	0	0	0	0	0	0	0	0	0	0	0	0	0	0	0
SGD	0	0	0	72	868	5	0	0	47	0	0	0	1	0	0	0	0	0	0	0	0	0	0	0	0	0	0	0	0	0	0	0	0	0	0	0	0	0	0	0	0	0	0	7	0	0	0	0	0
SGD	0	0	0	253	603	105	0	0	21	0	0	0	0	0	0	0	0	0	0	9	0	0	0	0	0	3	0	0	0	0	0	0	0	0	6	0	0	0	0	0	0	0	0	0	0	0	0	0	0
SGD	0	0	843	8	0	0	0	0	0	0	0	0	141	0	0	0	0	3	0	5	0	0	0	0	0	0	0	0	0	0	0	0	0	0	0	0	0	0	0	0	0	0	0	0	0	0	0	0	0
SGD	0	0	82	468	165	17	0	212	30	0	0	1	1	0	0	0	0	4	0	20	0	0	0	0	0	0	0	0	0	0	0	0	0	0	0	0	0	0	0	0	0	0	0	0	0	0	0	0	0
SGD	0	936	3	46	0	0	0	0	2	4	0	0	0	0	0	1	0	0	8	0	0	0	0	0	0	0	0	0	0	0	0	0	0	0	0	0	0	0	0	0	0	0	0	0	0	0	0	0	0
SGD	0	0	232	50	677	3	0	0	1	0	0	0	9	0	0	0	0	0	0	26	0	0	0	0	0	0	0	0	0	0	0	0	0	0	0	0	0	0	0	2	0	0	0	0	0	0	0	0	0
SGD	0	0	18	14	959	0	0	0	3	0	0	0	6	0	0	0	0	0	0	0	0	0	0	0	0	0	0	0	0	0	0	0	0	0	0	0	0	0	0	0	0	0	0	0	0	0	0	0	0
SGD	0	7	0	226	0	0	0	0	0	0	0	0	0	44	0	0	0	207	0	0	0	0	0	32	0	0	0	0	0	0	0	0	475	0	6	0	0	0	0	0	0	0	0	0	0	0	0	0	0
SGD	0	0	0	95	891	0	0	0	0	0	0	0	4	0	0	0	0	0	0	8	0	0	0	0	0	0	0	0	0	0	0	0	0	0	2	0	0	0	0	0	0	0	0	0	0	0	0	0	0
SGD	0	705	88	33	0	10	0	57	17	0	15	0	0	0	0	0	0	0	0	44	0	0	0	0	0	0	22	0	0	0	0	0	0	0	0	0	0	0	0	0	0	0	0	9	0	0	0	0	0
SGD	0	0	0	0	979	0	0	10	0	0	0	0	0	4	0	0	0	0	0	7	0	0	0	0	0	0	0	0	0	0	0	0	0	0	0	0	0	0	0	0	0	0	0	0	0	0	0	0	0
SGD	0	267	0	675	0	8	13	0	0	0	0	0	33	4	0	0	0	0	0	0	0	0	0	0	0	0	0	0	0	0	0	0	0	0	0	0	0	0	0	0	0	0	0	0	0	0	0	0	0
SGD	0	978	0	0	0	0	0	0	0	0	0	0	0	0	0	0	0	0	0	0	0	0	0	16	6	0	0	0	0	0	0	0	0	0	0	0	0	0	0	0	0	0	0	0	0	0	0	0	0
SGD	0	0	0	28	705	0	0	0	0	0	0	0	253	0	0	14	0	0	0	0	0	0	0	0	0	0	0	0	0	0	0	0	0	0	0	0	0	0	0	0	0	0	0	0	0	0	0	0	0
SGD	0	0	641	269	0	0	0	0	0	0	0	0	72	0	0	0	0	0	0	0	0	0	0	0	0	0	0	0	0	0	0	10	0	0	0	0	8	0	0	0	0	0	0	0	0	0	0	0	0
SGD	0	0	875	90	0	0	0	0	0	0	0	0	33	0	0	2	0	0	0	0	0	0	0	0	0	0	0	0	0	0	0	0	0	0	0	0	0	0	0	0	0	0	0	0	0	0	0	0	0
SGD	0	0	2	6	975	0	0	0	0	0	0	0	0	0	0	0	0	0	0	11	0	0	0	0	0	0	0	0	0	0	0	0	5	0	1	0	0	0	0	0	0	0	0	0	0	0	0	0	0
SGD	0	0	426	63	419	14	0	0	52	0	0	0	18	0	0	0	0	0	0	8	0	0	0	0	0	0	0	0	0	0	0	0	0	0	0	0	0	0	0	0	0	0	0	0	0	0	0	0	0
SGD	0	0	32	25	51	2	0	448	13	0	0	0	0	0	0	17	0	0	0	0	0	0	0	0	0	412	0	0	0	0	0	0	0	0	0	0	0	0	0	0	0	0	0	0	0	0	0	0	0
SGD	0	0	33	14	848	2	0	0	58	0	0	0	21	0	0	0	0	0	0	9	0	0	0	0	0	0	0	0	0	15	0	0	0	0	0	0	0	0	0	0	0	0	0	0	0	0	0	0	0
SGD	0	355	4	43	582	0	0	0	0	0	0	0	0	10	0	0	0	0	0	6	0	0	0	0	0	0	0	0	0	0	0	0	0	0	0	0	0	0	0	0	0	0	0	0	0	0	0	0	0
SGD	0	0	467	58	321	0	0	27	0	0	0	0	26	0	0	101	0	0	0	0	0	0	0	0	0	0	0	0	0	0	0	0	0	0	0	0	0	0	0	0	0	0	0	0	0	0	0	0	0
SGD	0	0	130	30	493	5	0	0	42	0	0	0	53	0	0	237	0	0	0	0	0	0	0	0	0	0	0	0	0	0	0	0	0	0	0	0	0	0	10	0	0	0	0	0	0	0	0	0	0
SGD	0	53	398	78	419	0	0	0	49	0	0	0	0	0	0	0	0	0	0	3	0	0	0	0	0	0	0	0	0	0	0	0	0	0	0	0	0	0	0	0	0	0	0	0	0	0	0	0	0
YSD	0	0	0	5	975	6	0	0	8	0	0	1	0	0	0	0	0	0	0	0	4	0	0	0	0	0	0	0	0	0	0	0	0	0	0	0	0	0	0	0	0	1	0	0	0	0	0	0	0
YSD	7	414	10	88	39	0	55	91	72	0	0	0	196	0	0	0	9	0	0	8	0	0	0	11	0	0	0	0	0	0	0	0	0	0	0	0	0	0	0	0	0	0	0	0	0	0	0	0	0
YSD	0	0	7	247	27	35	1	2	312	12	0	0	44	0	0	0	112	17	9	168	5	0	0	0	0	0	0	0	0	0	0	0	2	0	0	0	0	0	0	0	0	0	0	0	0	0	0	0	0
YSD	0	0	11	194	757	2	0	0	36	0	0	0	0	0	0	0	0	0	0	0	0	0	0	0	0	0	0	0	0	0	0	0	0	0	0	0	0	0	0	0	0	0	0	0	0	0	0	0	0
YSD	0	0	12	118	6	3	0	728	26	0	0	0	0	0	0	0	6	0	6	10	2	0	0	6	0	0	0	0	0	0	0	0	0	0	0	0	0	0	63	0	0	0	0	8	0	0	0	0	0
YSD	0	113	5	796	0	7	0	16	21	0	0	0	6	0	0	0	1	6	0	19	0	0	0	10	0	0	0	0	0	0	0	0	0	0	0	0	0	0	0	0	0	0	0	0	0	0	0	0	0
YSD	0	0	206	120	45	6	0	0	57	0	0	0	339	0	0	0	145	0	0	11	0	0	0	4	0	0	0	0	0	67	0	0	0	0	0	0	0	0	0	0	0	0	0	0	0	0	0	0	0
YSD	0	0	17	537	0	0	0	101	63	0	0	0	89	0	0	0	0	0	0	6	0	0	0	0	0	0	0	0	0	187	0	0	0	0	0	0	0	0	0	0	0	0	0	0	0	0	0	0	0
YSD	0	22	0	876	10	0	31	2	21	0	0	0	0	0	0	0	25	2	0	8	0	2	0	0	0	0	0	1	0	0	0	0	0	0	0	0	0	0	0	0	0	0	0	0	0	0	0	0	0
YSD	0	0	1	104	764	0	0	0	120	0	0	0	2	0	0	0	2	0	0	7	0	0	0	0	0	0	0	0	0	0	0	0	0	0	0	0	0	0	0	0	0	0	0	0	0	0	0	0	0
YSD	0	0	25	643	265	0	0	0	15	0	0	0	0	0	0	0	17	3	0	25	0	0	0	0	0	0	0	0	0	0	0	0	0	0	0	3	0	0	4	0	0	0	0	0	0	0	0	0	0
YSD	0	0	4	751	13	17	0	0	61	1	0	0	34	0	0	0	46	0	0	6	21	0	0	11	0	0	0	2	0	0	0	0	0	0	0	0	0	0	0	0	0	30	0	3	0	0	0	0	0
YSD	0	0	0	149	802	0	0	2	43	0	0	0	2	0	0	0	0	0	0	2	0	0	0	0	0	0	0	0	0	0	0	0	0	0	0	0	0	0	0	0	0	0	0	0	0	0	0	0	0
YSD	0	16	0	875	0	0	0	12	8	0	0	3	0	0	0	0	0	1	0	19	0	0	0	0	0	0	7	0	0	0	0	0	0	0	0	0	56	0	0	0	0	0	0	0	0	0	0	0	0
YSD	0	0	0	1	986	0	0	0	0	0	0	0	0	0	0	0	0	0	0	13	0	0	0	0	0	0	0	0	0	0	0	0	0	0	0	0	0	0	0	0	0	0	0	0	0	0	0	0	0
YSD	0	0	0	777	1	2	0	25	18	0	0	0	14	0	0	0	70	32	0	58	0	0	0	3	0	0	0	0	0	0	0	0	0	0	0	0	0	0	0	0	0	0	0	0	0	0	0	0	0
YSD	0	4	7	544	0	0	0	6	22	0	0	0	168	28	0	0	1	0	0	13	0	0	0	2	0	0	0	0	0	18	0	0	0	0	0	12	0	0	175	0	0	0	0	0	0	0	0	0	0
YSD	0	117	27	80	0	9	44	37	0	0	0	2	0	16	0	0	463	0	0	37	0	0	0	0	0	168	0	0	0	0	0	0	0	0	0	0	0	0	0	0	0	0	0	0	0	0	0	0	0
YSD	0	0	0	175	476	0	0	0	185	3	0	0	9	0	0	0	0	0	0	1	0	0	0	4	0	0	0	0	0	144	0	0	3	0	0	0	0	0	0	0	0	0	0	0	0	0	0	0	0
YSD	0	0	13	464	283	0	0	53	88	0	0	0	0	0	0	0	0	0	0	12	0	0	0	1	0	0	0	0	0	86	0	0	0	0	0	0	0	0	0	0	0	0	0	0	0	0	0	0	0
YSD	0	0	0	210	342	2	0	0	57	0	0	0	5	82	0	0	14	6	240	0	2	0	0	5	0	0	0	0	0	25	0	10	0	0	0	0	0	0	0	0	0	0	0	0	0	0	0	0	0
YSD	0	0	1	49	0	2	0	617	37	0	0	0	285	0	0	0	0	0	0	0	0	0	0	9	0	0	0	0	0	0	0	0	0	0	0	0	0	0	0	0	0	0	0	0	0	0	0	0	0
YSD	0	0	0	649	0	11	0	3	11	0	0	0	188	3	0	0	1	0	0	14	0	0	0	63	0	0	0	0	0	53	0	0	0	0	0	0	0	0	2	0	0	0	0	0	0	0	0	0	0
YSD	1	0	19	43	646	4	0	0	228	5	0	0	1	0	0	0	0	0	0	0	1	0	0	0	0	0	0	0	0	18	0	0	0	0	0	4	0	0	30	0	0	0	0	0	0	0	0	0	0
YSD	0	0	2	644	234	0	2	0	38	0	0	0	0	0	0	0	63	0	0	14	0	0	0	0	0	0	0	0	0	0	0	0	0	0	0	0	0	0	3	0	0	0	0	0	0	0	0	0	0
YSD	0	6	3	180	0	0	0	434	16	0	0	0	0	0	0	0	0	0	8	11	0	0	0	0	0	0	0	0	0	0	0	0	149	0	0	139	0	0	54	0	0	0	0	0	0	0	0	0	0
YSD	0	0	6	2	821	0	0	0	95	0	0	0	20	39	0	0	0	2	0	10	0	1	0	0	0	0	0	0	0	4	0	0	0	0	0	0	0	0	0	0	0	0	0	0	0	0	0	0	0
YSD	0	129	0	537	83	3	0	100	74	0	0	0	0	8	0	0	2	7	4	34	0	0	0	3	0	0	5	0	0	3	0	0	0	0	0	8	0	0	0	0	0	0	0	0	0	0	0	0	0
YSD	0	3	22	357	487	4	0	3	32	0	0	0	7	0	0	0	2	0	54	3	0	3	0	0	0	0	0	0	0	13	0	0	1	0	0	5	0	0	4	0	0	0	0	0	0	0	0	0	0
YSD	0	0	68	189	224	0	19	0	102	0	0	36	7	0	0	0	59	0	0	168	0	0	0	0	0	0	0	0	0	0	0	1	0	0	0	0	0	0	0	0	0	0	0	127	0	0	0	0	0
YSD	0	0	0	29	959	0	0	0	3	0	0	0	0	0	0	0	0	0	0	3	0	0	0	0	0	0	0	0	0	0	0	0	0	0	0	0	6	0	0	0	0	0	0	0	0	0	0	0	0
YSD	0	156	1	381	0	1	79	2	8	0	0	259	108	0	0	0	0	0	0	5	0	0	0	0	0	0	0	0	0	0	0	0	0	0	0	0	0	0	0	0	0	0	0	0	0	0	0	0	0
YSD	0	101	20	134	0	0	0	302	118	6	0	0	2	0	164	0	7	0	0	45	10	0	0	11	0	29	2	0	0	0	0	0	0	0	14	0	35	0	0	0	0	0	0	0	0	0	0	0	0
YSD	0	252	4	633	42	0	2	0	16	0	0	0	33	0	0	0	11	1	0	6	0	0	0	0	0	0	0	0	0	0	0	0	0	0	0	0	0	0	0	0	0	0	0	0	0	0	0	0	0
YSD	0	0	0	768	0	9	0	12	37	0	0	0	3	0	0	0	109	3	0	54	0	0	0	5	0	0	0	0	0	0	0	0	0	0	0	0	0	0	0	0	0	0	0	0	0	0	0	0	0
YSD	0	7	14	348	414	8	0	0	24	0	0	0	0	0	0	0	0	0	0	5	0	0	0	0	0	0	0	0	0	0	0	0	0	0	0	0	0	0	0	0	0	0	0	0	0	0	0	0	0
YSD	0	0	106	141	589	5	0	6	118	0	0	0	10	0	0	0	6	0	0	5	0	14	0	0	0	0	0	0	0	0	0	0	0	0	0	0	0	0	0	0	0	0	0	0	0	0	0	0	0
YSD	0	3	4	644	0	8	0	11	36	0	0	2	16	0	0	0	0	3	0	4	0	0	0	10	0	1	0	0	0	163	0	0	0	0	0	0	0	0	13	0	0	0	82	0	0	0	0	0	0
YSD	0	0	6	100	599	15	0	0	250	9	4	0	0	0	0	0	0	0	0	17	0	0	0	0	0	0	0	0	0	0	0	0	0	0	0	0	0	0	0	0	0	0	0	0	0	0	0	0	0
YSD	0	0	0	9	0	2	0	0	0	0	0	0	956	0	0	0	0	0	0	0	0	13	0	0	0	0	0	0	0	20	0	0	0	0	0	0	0	0	0	0	0	0	0	0	0	0	0	0	0
YSD	0	29	10	617	0	0	0	0	23	0	0	1	137	10	0	0	1	25	0	0	0	0	0	2	0	0	0	0	0	43	0	0	0	0	0	23	0	0	77	0	0	0	0	0	0	0	0	0	0
YSD	0	0	0	631	273	18	0	0	0	0	0	0	0	0	0	0	0	0	0	0	0	71	0	0	0	0	7	0	0	0	0	0	0	0	0	0	0	0	0	0	0	0	0	0	0	0	0	0	0
YSD	0	0	0	248	532	3	0	3	92	0	0	0	34	10	0	0	4	1	0	7	0	0	0	19	0	46	0	0	0	0	0	0	0	0	0	0	0	0	1	0	0	0	0	0	0	0	0	0	0
YSD	0	549	160	26	254	0	0	1	4	1	0	0	5	0	0	0	0	0	0	0	0	0	0	0	0	0	0	0	0	0	0	0	0	0	0	0	0	0	0	0	0	0	0	0	0	0	0	0	0
YSD	0	0	0	627	112	0	0	0	71	4	0	0	0	0	0	0	0	0	4	5	0	0	0	0	0	0	0	0	0	0	0	0	0	0	0	0	0	0	0	0	0	177	0	0	0	0	0	0	0
YSD	0	135	28	274	11	0	2	0	35	0	0	0	421	0	0	0	2	4	0	72	0	8	0	3	0	0	0	0	0	0	0	0	3	0	0	0	0	0	2	0	0	0	0	0	0	0	0	0	0
YSD	0	0	0	321	0	0	0	221	0	0	0	0	0	0	0	0	0	0	0	12	0	0	0	0	0	0	0	0	0	0	0	0	8	0	0	0	0	0	0	0	0	0	0	0	0	0	0	0	0
YSD	0	0	173	17	622	0	0	5	110	1	0	0	0	0	0	0	0	0	0	10	0	2	0	0	0	0	0	0	0	51	0	0	0	0	0	0	0	0	9	0	0	0	0	0	0	0	0	0	0
YSD	0	0	215	104	303	0	0	357	3	4	0	0	2	0	0	0	0	0	0	2	7	0	0	0	0	0	0	0	0	0	0	0	0	0	0	0	0	0	0	0	0	0	0	3	0	0	0	0	0
YSD	0	0	10	92	2	0	0	0	22	19	0	5	0	0	0	0	0	0	0	25	0	0	0	9	0	816	0	0	0	0	0	0	0	0	0	0	0	0	0	0	0	0	0	0	0	0	0	0	0
YSD	0	0	4	0	438	3	449	0	6	0	0	0	0	0	0	0	0	0	88	0	0	0	0	0	0	12	0	0	0	0	0	0	0	0	0	0	0	0	0	0	0	0	0	0	0	0	0	0	0
YSD	0	492	148	232	3	5	12	0	44	0	0	0	34	0	0	0	5	10	0	1	0	12	0	0	0	0	0	0	0	0	0	0	0	2	0	0	0	0	0	0	0	0	0	0	0	0	0	0	0
YSD	0	0	2	715	2	5	0	0	2	0	0	0	247	0	0	0	4	0	0	23	0	0	0	0	0	0	0	0	0	0	0	0	0	0	0	0	0	0	0	0	0	0	0	0	0	0	0	0	0
YSD	0	0	220	13	1	0	0	700	7	0	0	0	0	0	0	0	0	0	0	8	0	0	0	0	0	0	0	0	0	0	0	0	3	0	0	46	0	0	0	0	0	0	0	2	0	0	0	0	0
YSD	0	0	470	101	376	0	0	4	7	24	0	0	0	8	0	0	1	0	0	0	0	0	0	9	0	0	0	0	0	0	0	0	0	0	0	0	0	0	0	0	0	0	0	0	0	0	0	0	0
YSD	0	0	6	54	844	0	0	4	15	6	0	0	29	0	0	0	0	0	0	17	0	0	0	0	0	0	0	0	0	0	0	0	2	23	0	0	0	0	0	0	0	0	0	0	0	0	0	0	0
YSD	0	0	184	35	691	1	0	3	46	0	0	0	0	0	0	0	0	0	0	1	0	29	0	0	0	0	0	0	0	9	0	0	0	0	0	0	0	0	1	0	0	0	0	0	0	0	0	0	0
YSD	0	386	4	408	38	9	0	22	36	4	0	0	0	0	0	0	0	16	0	26	5	0	0	9	0	0	0	3	0	0	0	0	1	0	0	0	0	0	0	0	0	0	0	33	0	0	0	0	0
YSD	0	0	2	119	759	0	0	0	92	0	0	0	0	2	0	0	0	0	0	14	0	2	0	3	0	0	0	0	0	0	0	0	0	0	0	0	0	0	7	0	0	0	0	0	0	0	0	0	0
YSD	0	0	2	146	4	0	0	373	67	4	0	0	2	0	0	0	0	0	383	0	0	7	0	0	0	0	0	0	0	0	0	0	12	0	0	0	0	0	0	0	0	0	0	0	0	0	0	0	0
YSD	0	0	10	1	977	0	0	0	5	0	2	2	0	0	0	0	0	0	0	0	0	0	0	0	0	0	0	0	0	0	0	0	0	0	0	0	0	0	0	0	0	0	0	2	0	0	0	0	0
YSD	0	0	414	234	222	2	0	13	14	0	0	10	0	0	0	0	18	0	0	23	1	21	0	0	0	0	0	0	0	18	0	0	0	0	0	10	0	0	0	0	0	0	0	0	0	0	0	0	0
YSD	0	32	0	722	0	0	0	0	20	0	0	177	19	0	0	0	12	1	0	3	0	0	0	0	0	0	6	0	0	0	0	0	0	0	0	5	0	0	3	0	0	0	0	0	0	0	0	0	0
YSD	0	0	10	65	199	0	0	0	150	2	0	0	512	0	0	0	20	0	24	9	0	0	0	7	0	0	0	0	0	0	0	0	0	0	0	2	0	0	0	0	0	0	0	0	0	0	0	0	0
YSD	0	0	2	386	5	0	0	21	106	0	0	0	0	0	0	0	6	0	460	0	0	0	0	0	0	0	0	0	0	0	0	0	14	0	0	0	0	0	0	0	0	0	0	0	0	0	0	0	0
YSD	0	0	0	110	849	0	0	0	29	0	0	0	1	0	0	0	0	0	9	2	0	0	0	0	0	0	0	0	0	0	0	0	0	0	0	0	0	0	0	0	0	0	0	0	0	0	0	0	0
YSD	0	8	0	284	573	0	0	3	91	0	0	0	7	0	0	0	0	0	0	14	0	7	0	0	0	0	0	0	0	9	0	0	0	0	0	0	1	0	3	0	0	0	0	0	0	0	0	0	0
YSD	0	0	0	221	598	0	0	0	66	0	0	0	70	0	28	0	0	0	0	5	1	0	0	0	0	0	0	0	0	0	0	0	0	0	0	11	0	0	0	0	0	0	0	0	0	0	0	0	0
YSD	0	0	0	16	839	0	0	0	44	2	0	0	20	0	0	0	0	0	0	0	0	0	0	0	0	0	0	0	0	74	0	0	3	2	0	0	0	0	0	0	0	0	0	0	0	0	0	0	0
YSD	0	0	14	5	0	0	0	5	30	0	0	0	0	0	0	0	0	0	887	3	4	0	0	0	0	0	0	0	0	52	0	0	0	0	0	0	0	0	0	0	0	0	0	0	0	0	0	0	0
YSD	0	0	0	273	0	0	0	211	13	0	0	0	0	0	0	0	2	1	0	15	0	0	0	0	0	0	0	0	0	71	0	0	0	0	0	0	0	0	0	0	0	0	0	0	0	0	0	0	0
YSD	0	0	12	318	465	4	0	14	59	3	0	0	36	0	0	0	0	0	0	86	0	0	0	2	0	0	0	0	0	0	0	0	0	0	0	0	0	0	1	0	0	0	0	0	0	0	0	0	0
YSD	0	0	39	434	346	2	0	0	92	0	0	0	38	0	0	0	23	0	0	24	0	0	0	2	0	0	0	0	0	0	0	0	0	0	0	0	0	0	0	0	0	0	0	0	0	0	0	0	0
YSD	0	0	0	216	313	2	395	5	40	0	0	7	1	0	0	0	4	0	0	14	0	0	0	3	0	0	0	0	0	0	0	0	0	0	0	0	0	0	0	0	0	0	0	0	0	0	0	0	0
YSD	0	0	9	119	222	0	76	307	0	2	4	78	58	0	0	0	0	0	0	3	0	44	0	3	0	0	9	0	0	0	0	0	3	0	0	0	0	0	63	0	0	0	0	0	0	0	0	0	0
YSD	0	0	8	335	418	0	0	154	37	0	0	0	3	0	0	0	0	0	0	36	0	2	0	3	0	0	0	0	0	0	0	0	1	0	0	0	0	0	0	0	0	3	0	0	0	0	0	0	0
YSD	0	21	19	287	619	3	0	8	1	0	0	0	16	0	0	0	2	0	0	2	0	0	0	17	0	0	4	0	0	0	0	0	0	0	0	0	0	0	1	0	0	0	0	0	0	0	0	0	0
YSD	0	4	57	159	557	4	0	4	108	0	0	0	4	0	0	0	1	0	0	3	0	0	0	0	0	0	0	0	0	75	0	0	24	0	0	0	0	0	0	0	0	0	0	0	0	0	0	0	0
YSD	0	0	0	76	520	30	0	284	53	0	0	0	32	0	0	0	0	0	0	0	0	0	0	5	0	0	0	0	0	0	0	0	0	0	0	0	0	0	0	0	0	0	0	0	0	0	0	0	0
YSD	0	0	434	409	53	21	0	43	27	0	0	0	3	0	0	0	0	0	0	0	0	0	0	0	0	0	0	0	0	0	0	10	0	0	0	0	0	0	0	0	0	0	0	0	0	0	0	0	0
YSD	0	14	9	8	656	4	164	5	72	0	0	0	0	0	0	0	0	0	0	61	0	0	0	2	0	0	0	0	0	0	0	0	1	0	0	0	0	0	4	0	0	0	0	0	0	0	0	0	0
YSD	0	169	4	323	0	0	0	262	205	0	0	2	22	0	0	0	0	0	0	7	0	0	0	2	0	0	0	0	0	0	1	0	0	0	0	0	0	0	0	0	0	0	0	3	0	0	0	0	0
YSD	0	0	4	1	989	3	0	3	0	0	0	0	0	0	0	0	0	0	0	0	0	0	0	0	0	0	0	0	0	0	0	0	0	0	0	0	0	0	0	0	0	0	0	0	0	0	0	0	0
YSD	0	130	9	324	0	9	0	34	53	0	0	0	190	0	0	0	10	7	0	105	0	0	0	108	0	14	0	0	0	5	0	0	0	0	0	0	1	0	1	0	0	0	0	0	0	0	0	0	0
YSD	0	0	12	48	0	47	0	575	58	0	0	86	6	0	0	163	1	0	0	4	0	0	0	0	0	0	0	0	0	0	0	0	0	0	0	0	0	0	0	0	0	0	0	0	0	0	0	0	0
YSD	0	711	0	61	0	95	0	27	0	0	0	0	0	0	0	0	0	0	0	1	0	0	0	3	0	82	0	0	0	0	0	0	2	0	0	0	0	0	6	0	0	10	0	0	0	0	0	0	0
YSD	0	0	202	396	223	0	0	0	117	0	0	0	0	0	0	0	0	0	0	26	0	0	0	0	0	0	0	0	0	0	0	0	0	0	0	0	0	0	36	0	0	0	0	0	0	0	0	0	0
YSD	0	176	6	242	23	6	0	271	107	0	8	0	8	2	0	0	0	0	0	111	0	0	0	32	0	0	0	0	0	0	0	0	8	0	0	0	0	0	0	0	0	0	0	0	0	0	0	0	0
YSD	0	0	205	8	0	0	0	773	5	0	0	0	0	0	0	0	0	0	0	4	0	3	0	2	0	0	0	0	0	0	0	0	0	0	0	0	0	0	0	0	0	0	0	0	0	0	0	0	0
YSD	0	0	0	280	576	0	0	0	128	0	0	0	2	0	0	0	0	0	0	0	0	14	0	0	0	0	0	0	0	0	0	0	0	0	0	0	0	0	0	0	0	0	0	0	0	0	0	0	0
YSD	0	0	8	10	939	7	0	0	3	0	0	1	14	0	0	0	0	0	0	17	0	0	0	0	0	0	0	0	0	0	0	0	0	1	0	0	0	0	0	0	0	0	0	0	0	0	0	0	0
YSD	0	38	40	684	0	3	0	0	28	0	0	0	24	24	0	0	16	10	6	8	0	0	0	32	0	0	0	0	0	14	0	0	2	0	0	23	48	0	0	0	0	0	0	0	0	0	0	0	0
YSD	0	0	0	18	739	1	0	0	132	0	0	21	0	0	0	0	16	0	0	16	0	0	0	0	0	0	0	0	0	0	0	0	0	0	0	49	0	0	0	0	0	0	0	8	0	0	0	0	0
YSD	0	10	369	233	276	9	0	0	69	0	0	0	0	0	0	0	0	0	0	0	0	0	0	1	0	0	0	0	0	0	0	0	0	0	0	0	0	0	33	0	0	0	0	0	0	0	0	0	0
YSD	0	0	0	16	139	24	0	4	65	0	0	0	659	0	0	0	4	5	0	9	0	5	0	4	0	0	0	0	0	66	0	0	0	0	0	0	0	0	0	0	0	0	0	0	0	0	0	0	0
YSD	0	729	2	131	109	6	0	18	1	0	0	0	0	0	0	0	0	0	0	0	0	0	0	0	0	0	0	0	0	0	0	0	0	0	0	0	0	0	0	0	0	2	2	0	0	0	0	0	0
YSD	0	7	12	70	721	4	0	120	19	0	0	0	30	0	0	0	5	0	0	11	0	0	0	0	0	0	0	0	0	0	0	0	0	0	0	0	0	0	1	0	0	0	0	0	0	0	0	0	0
YSD	0	0	6	214	530	1	0	14	113	0	0	0	39	0	0	0	2	0	0	81	0	0	0	0	0	0	0	0	0	0	0	0	0	0	0	0	0	0	0	0	0	0	0	0	0	0	0	0	0
YSD	0	9	0	208	356	0	0	0	35	6	0	0	184	2	0	0	1	0	0	3	0	0	0	0	0	0	0	0	0	188	0	0	3	0	0	5	0	0	0	0	0	0	0	0	0	0	0	0	0
YSD	0	189	0	47	0	4	0	255	54	0	0	0	443	0	0	0	1	0	0	7	0	0	0	0	0	0	0	0	0	0	0	0	0	0	0	0	0	0	0	0	0	0	0	0	0	0	0	0	0
YSD	0	0	15	162	739	0	0	4	62	0	0	0	10	0	0	0	0	0	0	8	0	0	0	0	0	0	0	0	0	0	0	0	0	0	0	0	0	0	0	0	0	0	0	0	0	0	0	0	0
YSD	0	0	3	1	955	0	0	10	27	0	1	1	0	0	0	0	0	0	0	0	0	2	0	0	0	0	0	0	0	0	0	0	0	0	0	0	0	0	0	0	0	0	0	0	0	0	0	0	0
YSD	0	27	3	939	0	1	2	0	0	0	0	0	0	4	0	0	1	1	1	14	1	1	0	2	0	0	0	0	0	0	0	0	1	0	0	2	0	0	0	0	0	0	0	0	0	0	0	0	0
YSD	0	0	0	730	0	1	0	187	3	0	0	3	37	2	0	0	2	0	0	34	0	0	0	1	0	0	0	0	0	0	0	0	0	0	0	0	0	0	0	0	0	0	0	0	0	0	0	0	0
YSD	0	10	26	436	451	0	0	46	7	0	0	5	0	0	0	5	0	0	0	11	0	0	0	0	0	0	0	0	0	3	0	0	0	0	0	0	0	0	0	0	0	0	0	0	0	0	0	0	0
YSD	0	0	7	256	544	0	0	0	116	0	0	0	0	0	0	0	0	0	0	28	0	0	0	1	0	0	0	0	0	0	0	0	0	0	0	41	0	0	1	0	0	0	0	6	0	0	0	0	0
YSD	0	0	0	152	739	0	0	2	16	16	0	4	0	0	0	0	0	0	0	31	0	0	0	0	0	0	0	0	0	15	0	0	23	0	0	0	0	0	2	0	0	0	0	0	0	0	0	0	0
YSD	0	0	14	181	488	12	0	9	17	2	0	0	5	260	0	0	0	0	0	1	0	0	0	0	0	0	0	0	0	0	0	0	0	0	0	0	0	0	0	0	0	0	0	2	0	9	0	0	0
YSD	0	0	37	7	637	0	0	0	46	1	0	0	165	0	0	0	0	0	0	2	3	0	0	0	0	0	0	0	0	102	0	0	0	0	0	0	0	0	0	0	0	0	0	0	0	0	0	0	0
YSD	0	24	0	451	94	17	0	32	257	0	0	0	58	9	0	0	12	0	0	38	6	1	0	0	0	0	1	0	0	0	0	0	0	0	0	0	0	0	0	0	0	0	0	0	0	0	0	0	0
YSD	0	0	26	270	0	56	0	0	9	0	0	16	0	0	0	0	362	0	0	49	0	1	0	0	0	0	0	0	0	149	0	0	0	0	1	60	0	0	1	0	0	0	0	0	0	0	0	0	0
YSD	0	12	3	760	2	0	0	2	139	0	0	0	0	0	0	0	0	0	0	0	0	0	0	0	0	28	0	0	0	5	0	0	0	0	0	0	0	0	0	0	0	49	0	0	0	0	0	0	0
YSD	0	0	1	713	118	0	0	0	25	0	0	0	82	0	0	0	26	0	0	32	3	0	0	0	0	0	0	0	0	0	0	0	0	0	0	0	0	0	0	0	0	0	0	0	0	0	0	0	0
YSD	0	0	321	142	8	0	0	0	139	11	0	0	0	0	0	0	321	0	0	54	0	0	0	0	0	0	0	0	0	0	0	0	4	0	0	0	0	0	0	0	0	0	0	0	0	0	0	0	0
YSD	0	0	78	95	753	0	0	0	39	0	0	0	1	0	0	0	1	0	0	32	0	1	0	0	0	0	0	0	0	0	0	0	0	0	0	0	0	0	0	0	0	0	0	0	0	0	0	0	0
YSD	0	0	4	399	137	9	2	1	137	24	0	0	9	0	0	0	162	0	0	97	5	6	0	2	0	0	0	0	0	0	0	0	0	0	0	0	0	0	0	0	0	0	0	0	0	6	0	0	0
YSD	0	552	12	314	34	0	0	15	8	1	0	0	0	0	0	0	14	1	0	16	0	13	0	0	0	0	0	0	0	17	0	0	0	0	0	0	0	0	3	0	0	0	0	0	0	0	0	0	0
YSD	0	0	177	164	13	0	0	0	0	0	0	0	122	0	0	0	44	2	183	12	10	0	0	0	0	0	0	0	0	0	0	0	108	0	0	165	0	0	0	0	0	0	0	0	0	0	0	0	0
YSD	0	0	3	369	0	1	0	554	25	0	0	0	24	0	0	0	1	6	2	10	0	1	0	4	0	0	0	0	0	0	0	0	0	0	0	0	0	0	0	0	0	0	0	0	0	0	0	0	0
YSD	0	0	637	57	5	1	0	14	29	0	0	0	0	0	0	0	1	0	0	10	0	0	0	0	0	0	0	0	0	0	0	0	0	0	0	0	0	0	0	0	0	0	0	0	0	0	0	0	0
YSD	0	0	47	242	0	14	0	18	267	0	0	0	3	0	0	0	202	0	0	122	0	26	0	0	0	0	0	0	0	0	0	10	49	0	0	0	0	0	0	0	0	0	0	0	0	0	0	0	0
YSD	0	0	2	297	561	12	0	0	39	0	0	6	4	16	0	0	8	0	0	46	0	8	0	0	0	0	0	0	0	0	0	0	0	0	0	0	0	0	1	0	0	0	0	0	0	0	0	0	0
YSD	0	0	0	334	661	4	0	0	0	0	0	0	0	0	0	0	1	0	0	0	0	0	0	0	0	0	0	0	0	0	0	0	0	0	0	0	0	0	0	0	0	0	0	0	0	0	0	0	0
YSD	0	0	738	130	0	0	0	23	9	0	0	1	37	0	0	0	2	4	0	9	0	0	0	0	0	0	5	0	0	42	0	0	0	0	0	0	0	0	0	0	0	0	0	0	0	0	0	0	0
YSD	0	61	6	216	10	10	0	0	26	0	0	1	659	0	0	0	1	5	0	2	0	0	0	0	0	0	3	0	0	0	0	0	0	0	0	0	0	0	0	0	0	0	0	0	0	0	0	0	0
YSD	0	29	0	298	6	0	0	98	234	0	0	0	324	0	0	0	0	0	0	7	4	0	0	0	0	0	0	0	0	0	0	0	0	0	0	0	0	0	0	0	0	0	0	0	0	0	0	0	0
YSD	0	342	0	481	0	0	0	8	63	0	0	0	7	0	0	0	9	0	0	36	0	54	0	0	0	0	0	0	0	0	0	0	0	0	0	0	0	0	0	0	0	0	0	0	0	0	0	0	0
YSD	0	0	19	616	0	0	0	0	196	0	0	0	90	0	0	0	33	1	0	9	0	0	0	4	0	0	0	0	0	30	0	0	0	0	0	0	0	0	0	0	0	0	0	2	0	0	0	0	0
YSD	0	0	230	7	736	4	0	0	13	0	0	0	10	0	0	0	0	0	0	0	0	0	0	0	0	0	0	0	0	0	0	0	0	0	0	0	0	0	0	0	0	0	0	0	0	0	0	0	0
YSD	0	0	0	21	954	15	0	4	2	0	0	0	0	0	0	0	0	0	3	1	0	0	0	0	0	0	0	0	0	0	0	0	0	0	0	0	0	0	0	0	0	0	0	0	0	0	0	0	0
YSD	0	2	0	67	802	0	0	26	17	0	0	0	0	0	0	0	0	0	0	14	0	0	0	0	0	48	0	0	0	0	0	0	0	0	4	0	20	0	0	0	0	0	0	0	0	0	0	0	0
YSD	0	0	0	293	505	10	0	3	65	0	0	0	3	0	0	0	30	3	0	55	0	0	0	31	0	0	0	0	0	0	0	0	0	0	0	0	0	0	0	0	0	0	0	2	0	0	0	0	0
YSD	0	101	2	525	17	17	13	0	3	2	0	0	97	0	0	0	0	3	0	11	0	9	0	1	0	78	0	0	0	0	0	0	1	0	0	0	7	0	0	0	0	113	0	0	0	0	0	0	0
YSD	0	0	13	17	931	6	0	0	3	0	0	0	9	0	0	0	2	0	0	9	0	2	0	0	0	0	0	0	0	7	0	0	0	0	0	0	0	0	1	0	0	0	0	0	0	0	0	0	0
YSD	0	0	390	215	7	0	0	6	26	0	0	0	3	0	0	0	6	0	337	3	0	0	0	0	0	0	0	0	0	0	0	0	0	0	0	7	0	0	0	0	0	0	0	0	0	0	0	0	0
YSD	0	0	7	6	950	0	0	5	0	5	0	0	14	0	0	0	0	0	0	1	4	0	0	4	0	0	0	2	0	0	1	0	0	0	0	0	0	0	0	0	0	0	0	1	0	0	0	0	0
YSD	0	0	4	51	93	4	0	0	387	0	0	0	230	0	0	0	113	0	68	44	3	0	0	0	0	0	0	0	0	0	0	0	0	0	0	3	0	0	0	0	0	0	0	0	0	0	0	0	0
YSD	0	0	0	175	280	0	0	133	0	0	0	0	198	0	0	0	156	0	0	35	0	0	0	0	0	0	0	0	0	0	0	0	23	0	0	0	0	0	0	0	0	0	0	0	0	0	0	0	0
YSD	0	1	0	423	483	0	0	2	0	0	0	0	51	0	0	0	0	0	0	4	0	0	0	3	0	0	0	0	0	0	0	0	23	0	0	0	0	0	2	0	0	1	0	0	0	1	3	0	3
YSD	0	7	197	55	253	8	13	1	22	0	0	0	372	0	0	0	4	0	0	25	0	0	0	0	0	0	0	0	0	0	0	0	14	0	0	0	0	0	0	0	0	0	0	4	0	0	0	0	0
YSD	0	0	0	116	215	0	133	89	15	3	0	0	393	0	0	0	0	31	0	0	0	0	0	4	0	0	0	1	0	0	0	0	0	0	0	0	0	0	0	0	0	0	0	0	0	0	0	0	0
YSD	0	0	0	95	579	0	0	0	196	0	0	0	30	0	0	0	0	0	0	8	0	4	0	2	0	85	0	0	0	1	0	0	0	0	0	0	0	0	0	0	0	0	0	0	0	0	0	0	0
YSD	0	51	185	79	412	2	0	136	24	6	0	0	33	0	0	66	0	1	0	0	0	0	0	5	0	0	0	0	0	0	0	0	0	0	0	0	0	0	0	0	0	0	0	0	0	0	0	0	0
YSD	0	0	29	274	0	13	0	0	326	0	0	10	96	0	0	0	144	0	3	103	0	0	0	0	0	0	0	0	0	0	0	0	0	0	0	0	0	0	0	0	0	0	0	0	0	0	0	0	0
YSD	0	0	2	63	414	0	0	0	48	0	0	0	264	0	0	0	21	0	0	16	0	49	0	20	0	0	0	0	0	100	0	0	0	0	0	0	0	0	3	0	0	0	0	0	0	0	0	0	0
YSD	0	775	4	58	80	4	5	2	5	2	0	0	0	0	0	0	0	0	0	43	0	4	0	0	0	0	0	0	0	18	0	0	0	0	0	0	0	0	0	0	0	0	0	0	0	0	0	0	0
YSD	0	265	0	546	0	13	19	15	5	0	0	0	119	0	0	0	0	0	0	7	0	0	0	2	0	0	0	0	0	0	0	0	0	0	0	0	0	0	9	0	0	0	0	0	0	0	0	0	0
YSD	0	0	8	347	573	10	0	0	26	0	0	0	0	0	0	0	0	0	0	10	0	0	0	0	0	0	1	0	0	25	0	0	0	0	0	0	0	0	0	0	0	0	0	0	0	0	0	0	0
YSD	0	0	0	2	0	0	0	0	3	0	0	0	964	0	0	0	0	0	0	14	0	0	0	0	0	0	0	0	0	2	0	0	6	0	0	0	0	0	0	0	0	0	0	0	0	0	0	9	0
YSD	0	0	3	147	412	0	0	0	57	0	0	0	6	0	0	0	0	7	341	4	0	0	0	0	0	3	0	0	0	19	0	0	0	0	0	0	0	0	1	0	0	0	0	0	0	0	0	0	0
YSD	0	24	4	685	0	0	2	14	0	0	0	0	57	0	0	0	2	0	0	9	0	0	0	6	0	0	0	0	0	0	0	0	0	0	0	0	197	0	0	0	0	0	0	0	0	0	0	0	0
YSD	0	61	0	25	0	13	15	3	15	0	0	0	0	0	0	0	0	0	792	58	0	16	0	0	0	0	0	0	0	0	0	0	2	0	0	0	0	0	0	0	0	0	0	0	0	0	0	0	0
YSD	0	747	2	17	79	1	0	0	3	0	0	0	0	0	0	0	0	0	0	24	0	0	0	2	0	0	1	0	0	0	0	0	124	0	0	0	0	0	0	0	0	0	0	0	0	0	0	0	0
YSD	0	0	0	193	687	0	0	0	105	0	0	0	1	0	0	0	0	0	0	12	0	0	0	0	0	0	0	0	0	0	0	0	0	0	0	0	0	0	2	0	0	0	0	0	0	0	0	0	0
YSD	0	0	0	809	0	0	0	14	70	1	0	0	0	0	0	0	95	0	0	8	0	0	0	3	0	0	0	0	0	0	0	0	0	0	0	0	0	0	0	0	0	0	0	0	0	0	0	0	0
YSD	0	0	140	182	0	0	0	58	40	0	0	0	24	516	0	0	11	0	0	0	0	0	0	0	0	0	0	0	0	0	0	0	19	0	0	10	0	0	0	0	0	0	0	0	0	0	0	0	0
YSD	0	0	716	202	0	8	0	0	11	0	0	0	24	0	0	0	0	0	0	21	6	0	0	1	0	0	1	2	0	3	0	0	0	0	0	0	0	0	0	0	0	1	0	0	0	0	0	0	0
YSD	0	400	0	459	0	0	0	18	9	0	0	0	32	0	0	0	0	0	0	5	0	0	0	13	0	1	0	0	0	61	0	0	0	0	0	0	0	0	2	0	0	0	0	0	0	0	0	0	0
YSD	0	0	3	692	106	0	0	0	13	0	0	0	174	0	0	0	0	0	0	9	0	0	0	3	0	0	0	0	0	0	0	0	0	0	0	0	0	0	0	0	0	0	0	0	0	0	0	0	0
YSD	0	0	1	1	972	0	0	0	3	0	0	0	0	3	0	1	0	0	0	5	3	0	0	2	0	0	0	0	0	0	0	0	9	0	0	0	0	0	0	0	0	0	0	0	0	0	0	0	0
YSD	0	0	0	72	0	0	0	0	23	0	0	0	0	0	0	0	0	0	885	18	0	0	0	0	0	0	0	0	0	0	0	0	2	0	0	0	0	0	0	0	0	0	0	0	0	0	0	0	0
YSD	0	840	111	12	14	0	0	5	6	0	0	0	0	0	0	0	2	0	0	4	0	0	0	0	0	6	0	0	0	0	0	0	0	0	0	0	0	0	0	0	0	0	0	0	0	0	0	0	0
YSD	4	0	2	32	603	0	0	40	113	0	0	0	186	0	0	0	0	4	0	5	3	0	0	8	0	0	0	0	0	0	0	0	0	0	0	0	0	0	0	0	0	0	0	0	0	0	0	0	0
YSD	0	0	3	138	381	4	0	392	33	0	0	0	7	0	0	0	2	0	0	17	0	0	0	0	0	0	0	0	0	22	0	0	1	0	0	0	0	0	0	0	0	0	0	0	0	0	0	0	0
YSD	0	0	162	12	227	0	0	530	9	0	0	0	60	0	0	0	0	0	0	0	0	0	0	0	0	0	0	0	0	0	0	0	0	0	0	0	0	0	0	0	0	0	0	0	0	0	0	0	0
YSD	0	0	0	106	172	0	0	692	19	0	0	0	4	0	0	0	0	0	0	0	0	0	0	5	0	0	0	0	0	0	0	0	0	0	0	0	0	0	2	0	0	0	0	0	0	0	0	0	0
YSD	0	0	2	282	449	0	0	0	41	0	0	0	164	0	0	0	0	0	0	49	0	0	0	0	0	0	0	0	0	9	0	0	0	4	0	0	0	0	0	0	0	0	0	0	0	0	0	0	0
YSD	0	0	7	96	0	0	0	800	49	0	0	0	0	0	0	0	0	17	0	31	0	0	0	0	0	0	0	0	0	0	0	0	0	0	0	0	0	0	0	0	0	0	0	0	0	0	0	0	0
YSD	0	0	0	311	532	0	37	11	79	0	0	0	20	0	0	2	0	0	0	3	0	0	0	0	0	0	0	5	0	0	0	0	0	0	0	0	0	0	0	0	0	0	0	0	0	0	0	0	0
YSD	0	34	32	105	552	2	0	0	272	0	0	0	0	0	0	0	0	0	0	3	0	0	0	0	0	0	0	0	0	0	0	0	0	0	0	0	0	0	0	0	0	0	0	0	0	0	0	0	0
YSD	0	0	0	202	646	1	0	0	74	0	0	0	66	0	0	0	0	0	0	11	0	0	0	0	0	0	0	0	0	0	0	0	0	0	0	0	0	0	0	0	0	0	0	0	0	0	0	0	0
YSD	0	0	0	80	773	5	0	11	17	15	0	0	52	0	0	0	0	0	0	10	0	9	0	0	0	24	0	0	0	0	0	0	0	0	0	0	0	0	0	0	0	0	4	0	0	0	0	0	0
YSD	0	0	0	358	0	26	0	0	7	0	0	0	0	0	0	0	460	0	0	90	14	0	0	19	0	0	13	0	0	0	0	0	0	0	0	6	0	0	0	0	0	0	0	0	0	0	0	0	0
YSD	0	644	20	141	11	6	0	2	4	0	0	0	153	0	0	0	0	0	0	19	0	0	0	0	0	0	0	0	0	0	0	0	0	0	0	0	0	0	0	0	0	0	0	0	0	0	0	0	0
YSD	0	0	0	2	972	0	0	0	0	2	0	0	0	0	0	0	0	0	15	5	0	0	0	0	0	0	0	0	0	0	0	0	0	0	0	0	0	0	0	0	0	0	0	4	0	0	0	0	0
YSD	0	0	18	42	459	86	201	0	100	2	0	0	3	0	0	2	3	0	0	39	1	16	0	11	0	0	0	5	0	0	1	0	1	0	0	0	0	0	10	0	0	0	0	0	0	0	0	0	0
YSD	5	0	6	414	0	0	0	157	71	0	0	0	106	0	0	0	75	0	0	55	0	0	0	102	0	0	5	4	0	0	0	0	0	0	0	0	0	0	0	0	0	0	0	0	0	0	0	0	0
YSD	0	0	52	526	131	6	4	0	148	0	8	0	3	25	0	0	4	0	0	40	0	0	0	0	0	1	0	0	0	0	0	0	0	0	0	0	0	0	50	0	0	0	0	0	0	0	0	0	0
YSD	0	0	3	438	457	11	0	0	57	0	0	0	0	10	0	0	2	0	0	3	0	3	0	6	0	0	0	0	0	1	0	0	5	0	0	3	0	0	0	0	0	0	0	0	0	0	0	0	0
YSD	0	0	0	121	687	0	0	0	75	0	0	0	34	33	0	0	32	0	0	11	0	4	0	3	0	0	0	0	0	0	0	0	0	0	0	0	0	0	0	0	0	0	0	0	0	0	0	0	0
YSD	0	0	0	67	0	0	0	0	166	0	0	0	15	0	0	0	0	0	0	39	0	0	0	0	0	0	0	0	0	0	0	0	0	0	0	0	0	0	713	0	0	0	0	0	0	0	0	0	0
YSD	15	4	13	569	0	3	0	0	12	0	0	0	278	0	0	0	8	3	0	17	0	0	0	10	0	0	0	0	0	0	0	0	0	0	0	0	0	0	68	0	0	0	0	0	0	0	0	0	0
YSD	0	0	0	29	84	0	0	743	0	0	0	0	0	0	0	0	0	0	138	4	0	0	0	0	0	0	0	0	0	0	0	0	0	0	0	0	0	0	0	0	0	0	0	0	0	0	0	0	0
YSD	0	332	47	276	185	23	0	2	26	0	0	5	39	0	0	0	12	15	0	22	0	0	0	10	0	0	0	0	0	0	0	0	0	0	0	0	0	0	3	0	0	0	3	0	0	0	0	0	0
YSD	0	0	5	196	576	0	0	31	67	0	0	0	0	0	2	0	0	1	0	56	0	0	0	0	0	0	0	0	0	40	0	0	0	0	0	0	0	0	26	0	0	0	0	0	0	0	0	0	0
YSD	0	195	6	171	321	18	0	52	0	0	0	0	0	0	0	0	18	0	0	0	0	0	0	0	0	0	0	0	0	0	0	0	0	0	0	0	0	0	0	0	0	0	0	184	0	0	0	0	0
YSD	0	0	0	27	10	19	0	9	38	0	0	0	0	0	0	0	18	0	879	0	0	0	0	0	0	0	0	0	0	0	0	0	0	0	0	0	0	0	0	0	0	0	0	0	0	0	0	0	0
YSD	0	0	291	467	0	0	4	16	148	0	0	0	13	0	0	0	18	5	0	19	0	0	0	0	0	0	0	0	0	0	0	0	0	0	0	0	0	0	19	0	0	0	0	0	0	0	0	0	0
YSD	0	0	223	82	68	0	0	0	6	0	0	0	9	0	0	0	12	0	582	18	0	0	0	0	0	0	0	0	0	0	0	0	0	0	0	0	0	0	0	0	0	0	0	0	0	0	0	0	0
YSD	0	680	0	199	53	4	5	16	2	0	2	5	0	0	0	0	0	0	3	25	2	0	0	0	0	0	0	0	0	0	0	0	0	0	0	0	0	0	0	0	0	0	4	0	0	0	0	0	0
YSD	0	0	79	179	76	1	0	13	65	0	0	0	176	58	0	0	0	0	0	0	0	0	0	0	0	0	18	0	0	0	0	0	0	0	0	0	0	0	335	0	0	0	0	0	0	0	0	0	0
YSD	0	0	20	39	941	0	0	0	0	0	0	0	0	0	0	0	0	0	0	0	0	0	0	0	0	0	0	0	0	0	0	0	0	0	0	0	0	0	0	0	0	0	0	0	0	0	0	0	0
YSD	0	0	6	19	0	0	0	739	4	7	0	0	1	0	0	0	0	0	0	10	0	0	0	6	0	208	0	0	0	0	0	0	0	0	0	0	0	0	0	0	0	0	0	0	0	0	0	0	0
YSD	0	0	540	411	0	2	0	0	4	0	0	0	0	0	0	0	3	0	0	4	0	0	0	0	0	0	0	0	0	36	0	0	0	0	0	0	0	0	0	0	0	0	0	0	0	0	0	0	0
YSD	0	2	312	500	0	0	0	22	0	0	0	0	88	0	75	0	0	0	0	0	0	0	0	0	0	0	0	0	0	0	0	0	0	0	0	0	0	0	0	0	0	0	0	0	0	0	1	0	0
YSD	0	0	0	0	0	0	0	0	0	0	0	0	0	0	0	0	0	0	1000	0	0	0	0	0	0	0	0	0	0	0	0	0	0	0	0	0	0	0	0	0	0	0	0	0	0	0	0	0	0
YSD	0	14	1	756	0	8	0	0	1	0	0	0	166	0	0	0	2	18	0	2	0	0	0	2	0	0	0	0	0	19	0	0	0	0	6	0	0	0	5	0	0	0	0	0	0	0	0	0	0
YSD	0	0	29	251	91	0	0	0	6	0	0	76	423	0	0	0	12	0	0	42	1	34	0	0	0	0	0	0	0	27	0	0	0	0	0	8	0	0	0	0	0	0	0	0	0	0	0	0	0
YSD	0	0	10	12	910	44	0	8	0	0	0	0	6	0	0	0	0	0	0	9	0	0	0	0	0	0	0	0	0	0	1	0	0	0	0	0	0	0	0	0	0	0	0	0	0	0	0	0	0
YSD	0	0	1	435	0	0	0	3	15	0	0	0	7	9	0	0	2	0	439	2	0	0	0	26	0	0	0	0	0	61	0	0	0	0	0	0	0	0	0	0	0	0	0	0	0	0	0	0	0
YSD	0	0	0	410	523	0	0	0	7	0	0	0	55	0	0	0	0	0	0	5	0	0	0	0	0	0	0	0	0	0	0	0	0	0	0	0	0	0	0	0	0	0	0	0	0	0	0	0	0
YSD	0	0	0	15	875	0	0	0	82	0	0	0	22	0	0	0	0	0	0	6	0	0	0	0	0	0	0	0	0	0	0	0	0	0	0	0	0	0	0	0	0	0	0	0	0	0	0	0	0
YSD	0	225	523	142	0	2	0	30	45	0	0	0	0	0	0	0	1	3	0	26	0	0	0	1	0	0	2	0	0	0	0	0	0	0	0	0	0	0	0	0	0	0	0	0	0	0	0	0	0
YSD	0	0	282	371	30	2	0	6	9	0	0	0	0	293	0	0	1	0	0	5	0	0	0	0	0	0	0	0	0	0	0	0	0	0	0	0	0	0	0	0	0	0	0	0	0	0	0	0	0
YSD	0	0	530	105	82	7	32	12	80	0	0	0	0	0	0	77	24	0	0	20	3	0	0	18	0	0	0	0	0	7	0	0	0	0	0	0	0	0	0	0	0	0	0	3	0	0	0	0	0
YSD	0	0	520	189	159	0	0	47	53	0	0	0	8	0	0	0	0	0	0	4	0	4	0	0	0	0	0	0	0	6	0	0	8	0	0	1	0	0	1	0	0	0	0	0	0	0	0	0	0
YSD	0	0	0	0	965	0	0	0	0	0	0	0	0	0	0	0	0	0	0	0	0	10	0	0	0	0	8	0	0	0	0	0	17	0	0	0	0	0	0	0	0	0	0	0	0	0	0	0	0
YSD	0	0	0	0	0	3	0	0	3	0	0	0	0	0	0	0	0	0	994	0	0	0	0	0	0	0	0	0	0	0	0	0	0	0	0	0	0	0	0	0	0	0	0	0	0	0	0	0	0
YSD	0	46	0	485	8	6	0	109	113	4	0	0	0	7	0	0	0	0	11	10	0	0	0	2	0	183	0	0	0	0	0	0	0	0	0	0	0	0	15	0	0	0	0	0	0	0	0	0	0
YSD	0	271	14	86	569	0	8	0	34	0	0	0	9	0	0	0	0	0	0	7	0	2	0	0	0	0	0	0	0	0	0	0	0	0	0	0	0	0	0	0	0	0	0	0	0	0	0	0	0
YSD	0	0	2	10	985	0	0	0	3	0	0	0	0	0	0	0	0	0	0	0	0	0	0	0	0	0	0	0	0	0	0	0	0	0	0	0	0	0	0	0	0	0	0	0	0	0	0	0	0
YSD	0	0	0	144	660	0	0	156	24	0	0	0	0	0	0	0	0	0	0	3	0	0	0	0	0	0	2	0	0	0	0	0	0	0	0	11	0	0	0	0	0	0	0	0	0	0	0	0	0
YSD	0	0	144	349	0	0	0	387	32	0	0	0	3	0	0	0	5	5	0	28	19	0	0	0	0	0	0	0	0	0	0	15	11	0	2	0	0	0	0	0	0	0	0	0	0	0	0	0	0
YSD	0	0	498	30	0	23	0	447	0	0	0	0	0	0	0	0	0	0	0	2	0	0	0	0	0	0	0	0	0	0	0	0	0	0	0	0	0	0	0	0	0	0	0	0	0	0	0	0	0
YSD	0	694	0	97	0	5	0	22	77	0	0	2	6	0	0	55	0	0	0	0	0	0	0	4	0	6	0	0	0	0	0	0	0	0	0	0	0	0	0	0	0	0	0	32	0	0	0	0	0
YSD	0	0	55	111	550	6	0	1	61	0	0	0	18	0	0	0	0	0	0	4	0	0	0	0	0	0	0	0	0	189	0	0	0	0	0	0	0	0	0	0	0	0	0	0	0	0	0	0	0
YSD	0	478	49	386	0	3	16	6	0	0	0	13	28	0	0	0	0	0	0	16	0	0	0	0	0	0	0	0	0	0	0	0	0	0	0	0	4	0	0	0	0	1	0	0	0	0	0	0	0
YSD	0	0	3	124	190	0	0	0	29	0	0	0	0	613	0	0	5	0	0	0	0	21	0	0	0	0	0	0	0	4	0	0	0	0	0	0	0	6	5	0	0	0	0	0	0	0	0	0	0
YSD	0	0	0	63	774	0	0	0	116	0	0	0	0	0	0	0	0	0	0	32	0	0	0	0	0	0	15	0	0	0	0	0	0	0	0	0	0	0	0	0	0	0	0	0	0	0	0	0	0
YSD	0	78	30	451	70	2	0	0	322	0	0	0	14	0	0	0	0	0	0	32	0	0	0	0	0	0	0	0	0	0	0	0	1	0	0	0	0	0	0	0	0	0	0	0	0	0	0	0	0
YSD	0	0	0	21	4	0	0	2	67	0	0	0	901	0	0	0	2	0	0	0	0	0	0	1	0	0	0	0	0	2	0	0	0	0	0	0	0	0	0	0	0	0	0	0	0	0	0	0	0
YSD	0	75	44	145	20	2	0	281	5	6	0	0	406	0	0	0	3	0	0	13	0	0	0	0	0	0	0	0	0	0	0	0	0	0	0	0	0	0	0	0	0	0	0	0	0	0	0	0	0
YSD	0	15	2	62	0	0	0	6	21	0	0	0	1	0	0	0	0	0	861	12	1	0	0	0	0	0	0	0	0	19	0	0	0	0	0	0	0	0	0	0	0	0	0	0	0	0	0	0	0
YSD	0	0	0	758	0	6	0	19	51	0	0	0	131	23	0	0	0	0	0	7	0	0	0	4	0	0	0	0	0	0	0	0	0	0	0	0	0	0	1	0	0	0	0	0	0	0	0	0	0
YSD	0	0	285	233	0	3	0	353	51	0	0	0	16	0	0	0	0	0	0	5	16	0	0	17	0	0	5	0	0	0	0	0	4	0	0	0	0	0	0	0	0	2	0	0	0	0	0	0	0
YSD	0	10	3	226	365	0	0	33	20	0	0	0	218	0	43	0	47	0	0	7	0	0	0	20	0	0	0	0	0	0	0	0	0	0	0	0	0	0	2	0	0	0	0	6	0	0	0	0	0
YSD	0	0	202	725	0	0	0	4	3	0	0	0	0	0	0	0	22	0	0	37	0	0	0	0	0	0	0	0	0	0	0	2	0	0	0	5	0	0	0	0	0	0	0	0	0	0	0	0	0
YSD	0	0	11	110	594	17	0	0	36	0	0	0	154	0	0	0	67	0	0	9	0	0	0	0	0	0	0	0	0	0	0	0	0	0	0	0	0	0	2	0	0	0	0	0	0	0	0	0	0
YSD	0	0	0	17	683	4	0	0	98	0	0	2	156	0	0	0	4	0	0	11	0	14	0	11	0	0	0	0	0	0	0	0	0	0	0	0	0	0	0	0	0	0	0	0	0	0	0	0	0
YSD	0	0	0	210	627	0	0	0	119	0	0	0	37	0	0	0	0	0	0	0	0	0	0	0	0	7	0	0	0	0	0	0	0	0	0	0	0	0	0	0	0	0	0	0	0	0	0	0	0
YSD	0	125	0	427	164	6	0	47	16	0	11	0	126	9	0	0	0	0	44	0	11	0	0	11	0	0	0	0	0	0	0	3	0	0	0	0	0	0	0	0	0	0	0	0	0	0	0	0	0
YSD	0	16	3	767	28	0	0	0	0	0	0	0	87	0	0	0	0	0	0	0	0	0	0	2	0	0	7	0	0	0	0	0	0	0	0	44	46	0	0	0	0	0	0	0	0	0	0	0	0
YSD	0	0	25	441	370	1	0	1	27	0	0	5	52	0	0	0	0	1	0	1	0	0	0	0	0	0	31	0	0	34	0	0	0	0	0	0	0	0	11	0	0	0	0	0	0	0	0	0	0
YSD	0	46	0	447	218	7	51	18	23	0	0	25	0	0	0	0	8	0	0	4	0	0	0	0	0	0	0	0	0	147	0	0	0	0	0	1	2	0	3	0	0	0	0	0	0	0	0	0	0
YSD	0	2	51	704	135	6	0	0	96	0	0	0	1	0	0	0	1	0	0	3	0	0	0	1	0	0	0	0	0	0	0	0	0	0	0	0	0	0	0	0	0	0	0	0	0	0	0	0	0
YSD	0	292	3	303	196	0	0	11	125	0	0	0	0	0	0	0	0	5	0	26	0	0	0	27	0	0	0	4	0	0	0	0	0	0	0	1	0	0	0	0	0	0	0	0	0	0	0	0	0
YSD	0	0	8	324	522	2	0	18	96	0	0	0	0	0	0	0	24	0	0	5	0	0	0	0	0	0	0	0	0	0	0	1	0	0	0	0	0	0	0	0	0	0	0	0	0	0	0	0	0
YSD	4	18	24	353	0	3	0	99	33	4	0	0	152	0	0	0	4	8	0	4	3	0	0	111	0	0	0	4	0	165	0	0	1	0	0	9	0	0	0	0	0	0	0	0	0	0	0	0	0
YSD	0	0	38	60	6	0	0	5	24	0	0	0	670	0	0	0	0	0	43	113	9	0	0	0	0	0	0	0	0	0	0	0	0	0	9	0	0	0	0	0	0	0	0	0	0	15	0	0	0
YSD	0	0	31	214	38	7	0	4	48	0	0	0	18	0	0	3	0	0	9	8	0	0	0	11	0	0	0	0	0	0	0	0	1	0	0	0	0	0	0	0	0	0	0	0	0	0	0	0	0
YAKU	0	652	23	106	0	0	4	0	15	0	0	9	0	0	0	0	0	0	0	3	0	0	0	0	0	0	4	0	0	0	0	0	0	0	0	0	0	0	0	0	0	182	0	0	0	0	0	0	0
YAKU	0	927	0	0	0	15	0	0	0	22	0	0	0	0	0	0	0	0	0	0	0	0	0	3	0	0	0	0	0	0	0	0	0	0	0	0	0	0	0	0	0	33	0	0	0	0	0	0	0
YAKU	0	32	5	521	230	50	3	43	7	0	0	0	65	33	0	0	0	0	0	0	0	0	0	0	0	0	0	0	0	0	0	0	0	0	0	0	3	0	0	0	0	3	5	0	0	0	0	0	0
YAKU	0	524	8	175	80	1	1	0	19	0	0	0	17	0	0	0	0	0	0	0	0	0	0	0	0	0	0	0	0	0	0	0	0	0	0	104	2	0	0	0	0	69	0	0	0	0	0	0	0
YAKU	0	338	0	139	19	0	0	0	0	0	0	0	0	0	0	0	0	0	0	0	0	0	0	0	0	0	0	0	0	0	0	0	0	0	0	0	6	0	0	0	0	495	0	0	0	0	0	0	0
YAKU	0	8	64	23	728	0	0	0	0	0	0	0	0	121	0	37	1	0	0	0	0	14	0	0	0	0	0	0	0	0	0	0	0	0	2	0	2	0	0	0	0	0	0	0	0	0	0	0	0
YAKU	0	147	0	525	0	0	0	0	0	0	0	0	0	0	0	0	7	0	0	46	0	0	0	0	0	0	0	0	0	0	0	0	0	0	0	0	0	0	0	0	0	275	0	0	0	0	0	0	0
YAKU	0	0	0	3	995	2	0	0	0	0	0	0	0	0	0	0	0	0	0	0	0	0	0	0	0	0	0	0	0	0	0	0	0	0	0	0	0	0	0	0	0	0	0	0	0	0	0	0	0
YAKU	0	87	0	102	0	0	0	0	0	0	0	0	0	0	0	0	0	0	0	40	0	0	0	0	0	0	0	0	0	0	0	0	0	0	0	0	0	0	0	0	0	771	0	0	0	0	0	0	0
YAKU	0	127	0	206	589	21	0	0	0	0	0	0	0	0	0	0	0	0	0	0	0	0	0	0	0	0	0	0	0	0	0	0	0	0	0	0	0	0	0	0	0	0	0	57	0	0	0	0	0
YAKU	0	0	0	910	80	2	0	5	0	0	0	0	0	1	0	0	0	0	0	2	0	0	0	0	0	0	0	0	0	0	0	0	0	0	0	0	0	0	0	0	0	0	0	0	0	0	0	0	0
YAKU	0	0	0	223	106	119	33	0	0	8	0	0	98	3	0	0	0	83	0	0	23	0	0	3	0	0	0	0	0	0	0	0	0	0	235	0	0	0	0	0	0	59	1	0	0	0	6	0	0
YAKU	0	0	0	304	0	152	0	213	0	0	0	0	67	0	0	0	0	0	0	0	134	0	0	0	0	0	0	0	0	0	0	0	0	28	0	0	0	0	0	0	0	0	0	0	0	0	0	0	0
YAKU	0	0	0	593	389	0	0	0	0	12	0	0	2	0	0	0	0	0	0	0	0	0	0	0	0	0	0	0	0	0	0	0	0	0	0	0	0	0	0	0	0	0	4	0	0	0	0	0	0
YAKU	0	5	0	604	208	11	0	0	0	0	0	0	91	6	0	0	2	2	0	2	0	16	0	2	0	0	0	0	0	0	0	0	0	42	0	0	0	0	0	0	0	7	0	0	0	0	0	0	0
YAKU	0	0	0	0	879	0	0	24	0	0	0	0	0	0	0	0	0	0	0	0	0	0	0	0	0	0	0	0	0	0	0	0	0	0	0	0	0	0	97	0	0	0	0	0	0	0	0	0	0
YAKU	0	475	0	521	0	1	0	0	0	0	0	0	3	0	0	0	0	0	0	0	0	0	0	0	0	0	0	0	0	0	0	0	0	0	0	0	0	0	0	0	0	0	0	0	0	0	0	0	0
YAKU	0	0	459	17	512	7	0	0	0	0	0	0	0	0	0	0	0	0	0	5	0	0	0	0	0	0	0	0	0	0	0	0	0	0	0	0	0	0	0	0	0	0	0	0	0	0	0	0	0
YAKU	0	637	0	341	3	2	10	0	0	0	0	0	0	2	0	0	0	5	0	0	0	0	0	0	0	0	0	0	0	0	0	0	0	0	0	0	0	0	0	0	0	0	0	0	0	0	0	0	0
YAKU	0	0	0	5	963	3	0	0	0	0	0	0	0	22	0	0	0	0	0	5	0	0	0	0	0	0	0	0	0	0	0	0	0	0	0	0	0	0	0	0	0	2	0	0	0	0	0	0	0
YAKU	0	0	0	23	98	0	0	0	0	0	0	0	0	0	0	0	868	11	0	0	0	0	0	0	0	0	0	0	0	0	0	0	0	0	0	0	0	0	0	0	0	0	0	0	0	0	0	0	0
YAKU	0	206	0	7	632	0	0	0	5	0	0	0	0	0	0	0	0	0	0	0	0	0	0	0	0	0	0	0	0	0	0	0	0	0	0	0	0	0	0	0	0	150	0	0	0	0	0	0	0
YAKU	0	425	0	281	69	5	0	37	5	0	0	0	0	6	0	0	0	2	0	0	1	0	0	0	0	0	0	0	0	0	0	0	0	0	0	131	11	0	0	0	0	27	0	0	0	0	0	0	0
YAKU	0	8	0	304	252	4	0	198	0	0	0	0	0	0	0	0	208	0	0	13	0	0	0	0	0	0	0	0	0	0	0	0	0	0	0	0	0	0	0	0	0	0	0	0	0	0	0	0	0
YAKU	0	260	1	351	148	0	21	0	1	0	0	0	75	0	0	0	0	67	0	22	0	0	0	0	0	0	0	0	0	0	0	0	0	0	0	0	3	0	0	0	0	51	0	0	0	0	0	0	0
YAKU	0	86	13	546	30	2	0	0	27	0	0	0	8	119	0	0	0	0	0	0	0	0	0	0	0	0	0	0	0	0	0	0	0	0	0	0	0	0	0	0	0	168	0	1	0	0	0	0	0
YAKU	0	0	0	0	65	0	0	914	0	0	0	0	0	0	0	0	21	0	0	0	0	0	0	0	0	0	0	0	0	0	0	0	0	0	0	0	0	0	0	0	0	0	0	0	0	0	0	0	0
YAKU	0	22	29	364	434	10	0	45	3	10	0	0	30	8	0	0	1	0	0	6	0	2	0	36	0	0	0	0	0	0	0	0	0	0	0	0	0	0	0	0	0	0	0	0	0	0	0	0	0
YAKU	0	0	0	0	0	0	0	1	0	0	0	0	0	0	0	0	0	0	0	0	0	0	0	0	0	0	0	0	0	0	0	0	0	0	0	0	0	0	999	0	0	0	0	0	0	0	0	0	0
YAKU	0	139	0	104	631	5	0	0	70	0	0	0	8	0	0	0	9	0	0	0	2	0	0	0	19	0	0	0	4	0	0	0	0	0	0	8	0	0	0	0	0	0	0	0	0	0	0	0	0
YAKU	0	358	0	42	283	0	42	0	3	0	0	0	0	0	0	0	0	0	174	0	0	0	0	0	0	0	0	0	0	0	0	0	0	0	0	98	0	0	0	0	0	0	0	0	0	0	0	0	0
YAKU	0	9	822	125	0	0	0	0	27	0	0	0	17	0	0	0	0	0	0	0	0	0	0	0	0	0	0	0	0	0	0	0	0	0	0	0	0	0	0	0	0	0	0	0	0	0	0	0	0
YAKU	0	0	0	115	0	15	0	813	0	0	0	0	0	1	0	43	0	0	0	0	0	0	0	0	0	0	0	0	0	0	0	0	0	0	1	0	0	0	0	0	0	0	1	0	0	11	0	0	0
YAKU	0	251	2	290	378	30	0	0	0	0	0	0	7	0	0	0	0	0	0	5	0	0	0	0	0	0	0	0	3	0	0	0	0	0	0	0	9	0	0	0	0	25	0	0	0	0	0	0	0
YAKU	0	271	0	369	51	0	4	1	0	7	0	0	117	0	0	0	0	0	0	14	0	7	0	0	0	0	0	0	0	0	0	0	0	0	3	0	0	0	0	0	0	156	0	0	0	0	0	0	0
YAKU	0	0	0	997	0	0	0	0	2	0	0	0	0	0	0	0	0	0	0	0	1	0	0	0	0	0	0	0	0	0	0	0	0	0	0	0	0	0	0	0	0	0	0	0	0	0	0	0	0
YAKU	0	367	0	368	185	20	17	0	19	0	0	0	0	0	0	0	0	0	0	0	0	0	0	0	0	0	0	0	0	0	0	0	0	0	0	0	9	0	0	0	0	15	0	0	0	0	0	0	0
YAKU	0	0	0	11	984	0	0	5	0	0	0	0	0	0	0	0	0	0	0	0	0	0	0	0	0	0	0	0	0	0	0	0	0	0	0	0	0	0	0	0	0	0	0	0	0	0	0	0	0
YAKU	0	0	698	67	127	0	0	9	79	0	0	0	0	0	0	0	0	0	0	2	0	0	0	0	0	0	0	0	0	0	0	0	0	0	0	0	0	0	0	0	0	18	0	0	0	0	0	0	0
YAKU	0	754	0	121	0	29	19	0	0	0	0	0	4	14	0	0	0	0	0	0	0	0	0	0	0	0	0	0	0	0	0	0	0	0	0	0	0	0	0	0	0	59	0	0	0	0	0	0	0
YAKU	0	0	671	11	191	0	13	0	0	0	0	0	0	0	0	1	0	0	0	0	0	0	0	0	0	0	0	0	0	0	0	0	0	0	0	0	0	0	0	0	0	113	0	0	0	0	0	0	0
YAKU	0	0	293	0	34	0	0	672	1	0	0	0	0	0	0	0	0	0	0	0	0	0	0	0	0	0	0	0	0	0	0	0	0	0	0	0	0	0	0	0	0	0	0	0	0	0	0	0	0
YAKU	0	15	0	752	3	55	0	9	17	2	0	0	110	8	0	0	13	6	0	1	0	0	0	1	0	0	2	0	0	0	0	0	0	0	0	0	0	0	0	0	0	6	0	0	0	0	0	0	0
YAKU	0	38	579	91	12	0	0	0	0	0	0	0	40	0	0	0	0	7	0	0	0	0	0	0	0	0	0	3	28	0	0	0	0	0	0	0	0	0	0	0	0	201	0	0	0	1	0	0	0
YAKU	0	504	23	222	64	3	31	0	0	0	0	0	0	0	0	0	0	0	0	0	0	0	0	0	0	0	0	0	0	0	0	0	0	0	0	0	33	0	0	0	0	120	0	0	0	0	0	0	0
YAKU	0	15	0	67	914	0	0	0	0	0	0	0	0	0	0	0	0	0	0	0	0	0	0	0	0	0	0	0	0	0	0	0	0	0	0	0	0	0	0	0	0	4	0	0	0	0	0	0	0
YAKU	0	0	0	124	844	0	0	0	0	0	0	0	32	0	0	0	0	0	0	0	0	0	0	0	0	0	0	0	0	0	0	0	0	0	0	0	0	0	0	0	0	0	0	0	0	0	0	0	0
YAKU	0	0	0	289	338	0	3	39	94	0	0	0	5	0	0	0	117	0	115	0	0	0	0	0	0	0	0	0	0	0	0	0	0	0	0	0	0	0	0	0	0	0	0	0	0	0	0	0	0
YAKU	0	2	0	7	832	0	46	0	0	0	0	0	16	0	0	0	0	0	0	0	0	0	0	0	0	0	0	0	0	0	0	0	0	0	0	0	0	0	0	0	0	97	0	0	0	0	0	0	0
YAKU	0	0	0	6	991	0	0	0	2	0	0	0	0	0	0	0	0	0	0	1	0	0	0	0	0	0	0	0	0	0	0	0	0	0	0	0	0	0	0	0	0	0	0	0	0	0	0	0	0
YAKU	0	568	7	145	93	4	0	0	0	0	0	0	0	0	0	0	0	0	0	0	0	0	0	0	0	0	0	0	0	0	0	0	0	0	0	70	60	0	0	0	0	32	0	21	0	0	0	0	0
YAKU	0	347	18	214	7	1	5	336	13	0	0	0	25	0	0	0	0	0	0	0	0	0	0	0	0	0	0	0	0	0	0	0	0	8	0	0	0	0	0	0	0	0	0	26	0	0	0	0	0
YAKU	0	0	0	1000	0	0	0	0	0	0	0	0	0	0	0	0	0	0	0	0	0	0	0	0	0	0	0	0	0	0	0	0	0	0	0	0	0	0	0	0	0	0	0	0	0	0	0	0	0
YAKU	0	699	72	88	15	44	0	16	0	0	0	0	34	0	0	0	0	0	0	0	0	0	0	0	0	0	0	0	14	0	0	0	0	18	0	0	0	0	0	0	0	0	0	0	0	0	0	0	0
YAKU	0	0	0	0	927	0	0	0	73	0	0	0	0	0	0	0	0	0	0	0	0	0	0	0	0	0	0	0	0	0	0	0	0	0	0	0	0	0	0	0	0	0	0	0	0	0	0	0	0
YAKU	0	0	0	4	851	0	0	123	0	0	0	0	0	0	0	0	0	0	0	0	0	0	0	0	0	0	0	0	0	0	0	0	0	0	0	0	0	0	17	0	0	5	0	0	0	0	0	0	0
YAKU	0	0	50	2	834	0	6	0	0	0	0	0	0	0	0	0	0	0	95	0	0	0	0	0	0	0	0	0	0	0	0	0	0	0	0	0	0	0	0	0	0	13	0	0	0	0	0	0	0
YAKU	0	183	0	127	517	11	113	0	0	0	0	0	0	0	0	0	0	0	0	0	0	0	0	0	0	0	0	0	0	0	0	0	0	0	0	0	0	0	0	0	0	49	0	0	0	0	0	0	0
YAKU	0	0	0	0	989	0	0	0	0	0	0	0	0	0	0	0	0	0	0	0	0	0	0	0	0	0	0	0	0	0	0	0	0	0	0	0	0	0	11	0	0	0	0	0	0	0	0	0	0
YAKU	0	729	71	149	0	27	0	0	0	0	0	0	0	0	0	0	0	0	0	2	22	0	0	0	0	0	0	0	0	0	0	0	0	0	0	0	0	0	0	0	0	0	0	0	0	0	0	0	0
YAKU	0	0	19	7	2	17	0	946	0	0	0	0	0	2	0	2	0	0	0	0	0	0	0	0	0	0	0	0	0	0	3	0	0	0	0	0	0	0	0	0	0	0	1	1	0	0	0	0	0
YAKU	0	0	0	6	981	0	0	3	6	0	0	0	0	0	0	0	0	0	0	0	0	3	0	0	0	0	0	0	0	0	0	0	1	0	0	0	0	0	0	0	0	0	0	0	0	0	0	0	0
YAKU	0	333	0	95	527	1	11	0	6	0	0	0	0	0	0	0	0	0	0	0	0	0	0	0	0	0	0	0	0	0	0	0	0	0	0	0	0	0	0	0	0	27	0	0	0	0	0	0	0
YAKU	0	0	0	157	0	39	0	0	7	0	0	0	0	76	0	0	700	0	0	0	2	0	0	5	0	0	0	0	0	0	0	0	0	0	0	0	2	0	0	0	0	12	0	0	0	0	0	0	0
YAKU	0	400	83	82	26	13	24	0	6	0	9	0	0	0	0	0	0	0	0	0	0	0	0	0	0	0	0	0	0	0	0	0	0	0	0	0	0	0	0	0	0	357	0	0	0	0	0	0	0
YAKU	0	60	23	692	51	52	0	0	61	0	0	8	0	9	0	0	0	0	0	0	1	0	0	0	0	0	0	0	0	0	0	0	0	0	0	0	0	0	0	0	0	43	0	0	0	0	0	0	0
YAKU	0	416	0	166	63	2	0	0	0	0	0	0	0	0	0	0	31	3	0	0	0	0	0	0	0	0	1	0	175	0	0	0	0	0	0	0	0	0	0	0	0	130	0	13	0	0	0	0	0
YAKU	0	270	0	232	150	154	14	0	41	0	0	0	0	17	0	0	0	0	0	0	0	0	0	0	0	0	0	0	0	0	0	0	0	0	0	0	0	0	0	0	0	113	0	0	0	0	0	0	0
YAKU	0	586	2	365	15	20	0	0	0	0	0	0	2	0	0	2	0	0	0	0	0	0	0	0	0	0	0	0	0	0	0	0	0	0	0	0	3	0	0	0	0	5	0	0	0	0	0	0	0
YAKU	0	132	305	130	169	0	33	138	12	0	0	0	0	0	0	0	0	0	0	2	3	0	0	0	0	0	0	0	0	0	0	0	0	0	0	0	0	0	0	0	0	76	0	0	0	0	0	0	0
YAKU	0	21	0	7	348	0	0	601	0	0	0	0	0	0	0	12	0	0	11	0	0	0	0	0	0	0	0	0	0	0	0	0	0	0	0	0	0	0	0	0	0	0	0	0	0	0	0	0	0
YAKU	0	0	0	289	278	3	19	0	0	0	0	0	0	0	0	0	0	0	0	0	0	0	0	0	0	0	0	0	0	0	0	0	0	0	0	0	0	0	0	0	0	404	0	0	0	0	0	0	0
YAKU	0	31	0	8	0	0	0	0	0	0	0	961	0	0	0	0	0	0	0	0	0	0	0	0	0	0	0	0	0	0	0	0	0	0	0	0	0	0	0	0	0	0	0	0	0	0	0	0	0
YAKU	0	0	0	8	964	28	0	0	0	0	0	0	0	0	0	0	0	0	0	0	0	0	0	0	0	0	0	0	0	0	0	0	0	0	0	0	0	0	0	0	0	0	0	0	0	0	0	0	0
YAKU	0	0	0	34	942	0	0	0	0	0	0	0	0	0	0	0	0	0	0	0	0	0	0	0	0	0	0	0	0	24	0	0	0	0	0	0	0	0	0	0	0	0	0	0	0	0	0	0	0
YAKU	0	0	490	76	409	0	0	0	0	0	0	0	14	10	0	0	0	1	0	0	0	0	0	0	0	0	0	0	0	0	0	0	0	0	0	0	0	0	0	0	0	0	0	0	0	0	0	0	0
YAKU	0	563	0	225	75	3	0	0	2	0	0	0	0	1	0	0	0	0	0	3	0	0	0	0	0	0	0	0	0	0	0	0	0	0	0	0	1	0	0	0	0	127	0	0	0	0	0	0	0
YAKU	0	0	0	391	543	0	54	0	0	0	0	0	0	0	0	0	0	0	0	0	0	0	0	0	0	0	0	0	0	0	0	0	0	0	0	0	0	0	0	0	0	12	0	0	0	0	0	0	0
YAKU	0	0	0	34	926	7	0	0	13	0	0	0	0	0	0	0	0	0	19	1	0	0	0	0	0	0	0	0	0	0	0	0	0	0	0	0	0	0	0	0	0	0	0	0	0	0	0	0	0
YAKU	0	3	1	1	56	1	0	917	0	0	0	0	0	2	0	0	0	3	2	7	0	0	0	7	0	0	0	0	0	0	0	0	0	0	0	0	0	0	0	0	0	0	0	0	0	0	0	0	0
YAKU	0	182	51	556	0	10	0	0	201	0	0	0	0	0	0	0	0	0	0	0	0	0	0	0	0	0	0	0	0	0	0	0	0	0	0	0	0	0	0	0	0	0	0	0	0	0	0	0	0
YAKU	0	0	0	959	0	0	0	41	0	0	0	0	0	0	0	0	0	0	0	0	0	0	0	0	0	0	0	0	0	0	0	0	0	0	0	0	0	0	0	0	0	0	0	0	0	0	0	0	0
YAKU	0	402	0	18	498	3	0	0	12	0	0	0	0	0	0	0	0	0	0	0	0	0	0	0	0	0	0	0	0	0	0	0	0	0	0	0	0	0	0	0	0	67	0	0	0	0	0	0	0
YAKU	0	627	12	119	121	11	31	0	19	0	0	0	9	12	0	0	0	14	0	0	0	0	0	2	0	0	0	0	0	0	0	0	0	0	0	2	0	0	0	0	0	20	1	0	0	0	0	0	0
YAKU	0	0	0	0	0	0	0	1000	0	0	0	0	0	0	0	0	0	0	0	0	0	0	0	0	0	0	0	0	0	0	0	0	0	0	0	0	0	0	0	0	0	0	0	0	0	0	0	0	0
YAKU	0	0	872	51	0	0	0	0	0	0	0	0	0	0	0	0	0	27	0	0	0	0	0	0	0	0	0	0	0	0	0	0	0	0	0	0	0	0	0	0	0	0	0	0	0	0	0	0	0
YAKU	0	329	0	436	120	0	0	51	0	0	0	0	0	0	0	0	0	0	0	0	0	0	0	64	0	0	0	0	0	0	0	0	0	0	0	0	0	0	0	0	0	0	0	0	0	0	0	0	0
YAKU	0	0	0	589	389	0	0	0	2	0	0	0	7	0	0	0	0	0	0	0	0	0	0	0	0	0	0	0	7	0	0	0	0	0	0	0	6	0	0	0	0	0	0	0	0	0	0	0	0
YAKU	0	0	8	6	0	0	0	91	4	0	0	0	0	0	0	0	0	0	886	0	0	0	0	0	0	0	0	0	0	0	0	0	0	0	0	0	0	0	0	0	0	0	0	5	0	0	0	0	0
YAKU	0	18	3	589	268	0	0	0	0	0	0	0	12	4	0	0	0	2	0	7	0	0	0	0	0	0	0	0	0	0	0	0	0	0	0	0	0	0	0	0	0	97	0	0	0	0	0	0	0
YAKU	0	797	23	61	0	13	0	18	10	0	0	11	6	53	0	0	0	0	0	1	0	0	0	0	0	0	0	0	7	0	0	0	0	0	0	0	0	0	0	0	0	0	0	0	0	0	0	0	0
YAKU	0	0	0	994	0	0	0	0	0	0	0	0	0	6	0	0	0	0	0	0	0	0	0	0	0	0	0	0	0	0	0	0	0	0	0	0	0	0	0	0	0	0	0	0	0	0	0	0	0
YAKU	0	0	0	95	897	0	0	0	8	0	0	0	0	0	0	0	0	0	0	0	0	0	0	0	0	0	0	0	0	0	0	0	0	0	0	0	0	0	0	0	0	0	0	0	0	0	0	0	0
YAKU	0	0	57	499	171	8	0	0	0	0	14	0	39	0	0	0	0	17	0	31	0	0	0	0	0	0	0	0	0	0	0	0	0	0	0	0	0	0	0	0	0	164	0	0	0	0	0	0	0
YAKU	0	0	0	2	427	0	0	0	0	0	0	0	0	0	0	0	0	0	0	0	0	0	0	0	0	0	0	0	0	0	0	0	0	0	0	0	0	0	571	0	0	0	0	0	0	0	0	0	0
YAKU	0	71	1	751	0	123	0	0	8	0	0	0	20	12	0	0	0	9	0	2	3	0	0	0	0	0	0	0	0	0	0	0	0	0	0	0	0	0	0	0	0	0	0	0	0	0	0	0	0
YAKU	0	321	0	342	266	11	0	0	0	0	0	0	0	60	0	0	0	0	0	0	0	0	0	0	0	0	0	0	0	0	0	0	0	0	0	0	0	0	0	0	0	0	0	0	0	0	0	0	0
YAKU	0	0	40	22	365	12	3	0	0	0	0	0	0	558	0	0	0	0	0	0	0	0	0	0	0	0	0	0	0	0	0	0	0	0	0	0	0	0	0	0	0	0	0	0	0	0	0	0	0
YAKU	0	12	3	326	595	4	0	0	0	0	0	0	0	44	0	0	0	0	0	16	0	0	0	0	0	0	0	0	0	0	0	0	0	0	0	0	0	0	0	0	0	0	0	0	0	0	0	0	0
YAKU	0	49	0	149	759	4	0	0	0	0	0	0	0	0	0	5	0	0	0	8	0	0	0	0	0	0	0	0	0	0	0	0	0	0	0	0	2	0	0	0	0	24	0	0	0	0	0	0	0
YAKU	0	0	0	20	189	0	0	0	0	0	2	0	0	84	0	0	0	1	0	0	2	0	0	0	0	0	0	0	0	0	0	0	0	0	0	0	0	0	0	0	0	702	0	0	0	0	0	0	0
YAKU	0	26	370	348	211	5	0	0	0	0	0	0	0	0	0	0	0	0	0	0	0	0	0	0	0	0	0	0	0	0	0	0	0	0	0	0	0	0	0	0	0	0	0	0	0	40	0	0	0
YAKU	0	229	146	141	0	0	2	27	133	0	0	0	23	0	0	0	3	0	0	0	0	0	0	0	0	0	0	0	0	0	0	0	0	0	0	282	0	0	9	0	0	0	0	0	0	0	5	0	0
YAKU	0	0	38	19	478	5	0	0	17	0	0	0	0	0	0	0	0	0	443	0	0	0	0	0	0	0	0	0	0	0	0	0	0	0	0	0	0	0	0	0	0	0	0	0	0	0	0	0	0
YAKU	0	0	0	11	947	6	0	0	0	0	0	0	0	0	0	0	27	0	0	0	9	0	0	0	0	0	0	0	0	0	0	0	0	0	0	0	0	0	0	0	0	0	0	0	0	0	0	0	0
YAKU	0	0	0	16	972	0	0	0	0	0	0	0	0	0	0	0	0	0	0	11	0	0	0	0	0	0	0	0	0	0	0	0	0	0	0	0	0	0	0	0	0	1	0	0	0	0	0	0	0
YAKU	0	0	0	25	810	0	0	0	0	0	0	0	54	0	0	0	0	0	0	0	0	0	0	0	0	0	0	0	0	0	0	0	0	0	0	0	0	0	0	0	0	111	0	0	0	0	0	0	0
YAKU	0	788	0	14	16	7	0	2	3	0	0	0	0	0	0	0	0	2	0	3	0	0	0	0	0	0	0	0	0	0	0	0	0	0	0	0	0	0	0	0	0	165	0	0	0	0	0	0	0
YAKU	0	12	187	37	693	25	0	6	16	0	0	0	0	0	0	0	3	0	0	0	0	0	0	0	0	0	0	0	0	0	0	0	0	0	0	0	0	0	0	0	0	8	0	0	0	0	0	0	0
YAKU	0	15	360	238	49	14	4	39	2	0	136	0	33	0	0	0	0	0	3	0	12	0	0	1	0	69	0	3	0	0	0	0	0	0	0	0	4	0	0	0	0	7	0	7	0	0	0	0	0
YAKU	0	0	385	161	280	61	0	7	0	0	0	0	0	0	0	0	0	0	0	0	0	0	0	0	0	0	0	0	0	0	0	0	0	0	0	0	0	0	0	0	0	106	0	0	0	0	0	0	0
YAKU	0	72	459	358	1	4	0	0	9	1	0	0	0	37	0	0	0	0	0	8	0	0	0	0	0	0	0	0	29	0	0	0	0	0	0	0	0	0	0	0	0	18	0	0	0	0	0	0	0
YAKU	0	0	38	496	70	4	241	0	0	0	3	0	33	0	0	0	8	0	0	24	0	0	0	0	0	0	0	0	0	0	0	0	0	0	0	0	0	0	0	0	0	83	0	0	0	0	0	0	0
YAKU	0	72	272	459	4	2	0	3	0	0	0	0	5	2	0	0	0	3	0	5	0	0	0	0	0	0	0	0	0	0	0	0	0	0	0	0	0	0	0	0	0	173	0	0	0	0	0	0	0
YAKU	0	218	105	632	20	0	0	0	0	0	0	0	0	0	0	0	0	13	0	0	0	0	0	0	0	0	0	0	0	0	0	0	0	0	0	0	0	0	0	0	0	12	0	0	0	0	0	0	0
YAKU	0	36	108	321	302	8	0	0	29	2	0	0	0	19	0	0	0	0	0	16	0	2	0	0	0	0	0	0	0	0	0	0	0	0	0	0	0	0	0	0	0	157	0	0	0	0	0	0	0
YAKU	0	0	0	97	843	0	0	0	0	0	0	0	60	0	0	0	0	0	0	0	0	0	0	0	0	0	0	0	0	0	0	0	0	0	0	0	0	0	0	0	0	0	0	0	0	0	0	0	0
YAKU	0	0	16	172	404	8	0	397	0	0	0	0	2	0	0	0	0	0	0	0	0	0	0	0	0	0	0	0	0	0	0	0	0	0	0	0	0	0	0	0	0	1	0	0	0	0	0	0	0
YAKU	0	360	0	424	0	79	0	0	137	0	0	0	0	0	0	0	0	0	0	0	0	0	0	0	0	0	0	0	0	0	0	0	0	0	0	0	0	0	0	0	0	0	0	0	0	0	0	0	0
YAKU	0	16	57	440	0	9	0	0	2	0	0	0	3	0	0	0	0	0	0	0	2	0	0	0	0	0	0	0	0	0	0	0	0	0	0	0	0	0	0	0	0	471	0	0	0	0	0	0	0
YAKU	0	971	5	6	0	14	0	0	0	0	0	0	0	0	0	0	0	0	0	0	0	0	0	0	0	0	0	0	0	0	0	0	0	0	0	0	0	0	0	0	0	0	4	0	0	0	0	0	0
YAKU	0	0	608	33	77	4	0	268	0	0	0	0	0	0	0	0	10	0	0	0	0	0	0	0	0	0	0	0	0	0	0	0	0	0	0	0	0	0	0	0	0	0	0	0	0	0	0	0	0
YAKU	0	757	0	28	9	9	37	12	0	0	0	0	0	0	0	0	0	0	0	2	6	0	0	0	0	0	2	0	0	0	0	0	0	0	0	0	0	0	0	0	0	138	0	0	0	0	0	0	0
YAKU	0	0	0	43	495	1	0	0	16	0	0	0	0	24	0	0	0	0	421	0	0	0	0	0	0	0	0	0	0	0	0	0	0	0	0	0	0	0	0	0	0	0	0	0	0	0	0	0	0
YAKU	0	0	164	757	2	0	0	0	25	0	0	0	0	0	0	0	0	0	0	0	0	0	0	0	0	0	0	0	0	0	0	0	0	0	0	0	0	0	0	0	0	52	0	0	0	0	0	0	0
YAKU	0	78	0	19	564	1	293	0	16	0	0	0	0	0	0	0	5	0	0	16	8	0	0	0	0	0	0	0	0	0	0	0	0	0	0	0	0	0	0	0	0	0	0	0	0	0	0	0	0
YAKU	0	9	4	15	0	0	0	942	0	0	0	0	7	23	0	0	0	0	0	0	0	0	0	0	0	0	0	0	0	0	0	0	0	0	0	0	0	0	0	0	0	0	0	0	0	0	0	0	0
YAKU	0	12	0	479	0	419	0	0	19	0	2	0	0	0	0	0	0	0	0	0	66	0	0	0	0	0	0	0	0	0	0	0	0	0	0	0	0	0	0	0	0	0	0	0	0	0	0	0	0
YAKU	0	452	1	149	42	5	0	29	0	0	0	0	3	0	0	16	0	0	0	0	0	0	0	0	0	0	0	0	146	0	0	0	0	0	0	0	15	0	0	0	0	142	0	0	0	0	0	0	0
YAKU	0	0	0	574	0	0	0	0	0	101	0	0	0	0	0	0	308	0	10	7	0	0	0	0	0	0	0	0	0	0	0	0	0	0	0	0	0	0	0	0	0	0	0	0	0	0	0	0	0
YAKU	0	0	4	0	729	1	0	258	4	0	0	0	0	2	0	0	0	0	0	0	0	0	0	0	0	0	0	0	0	0	0	0	0	0	0	0	0	0	2	0	0	0	0	0	0	0	0	0	0
YAKU	0	0	1	6	992	0	0	0	0	0	0	0	0	0	0	0	0	0	0	0	0	0	0	0	0	0	0	0	0	0	0	0	0	0	0	0	0	0	1	0	0	0	0	0	0	0	0	0	0
YAKU	0	0	0	18	780	0	0	170	0	0	0	0	0	0	0	8	0	0	0	17	0	0	0	0	0	0	0	0	0	0	0	0	0	0	0	0	0	0	7	0	0	0	0	0	0	0	0	0	0
YAKU	0	0	0	33	0	2	6	0	7	0	0	0	205	0	0	0	672	0	0	0	0	75	0	0	0	0	0	0	0	0	0	0	0	0	0	0	0	0	0	0	0	0	0	0	0	0	0	0	0
YAKU	0	0	0	39	1	2	0	0	4	1	0	0	2	918	0	0	0	2	0	21	3	0	0	0	0	0	6	0	0	0	0	0	0	0	0	0	0	0	0	0	0	0	1	0	0	0	0	0	0
YAKU	0	574	2	64	129	6	12	0	0	0	0	0	0	0	0	0	0	0	0	0	0	0	0	0	0	0	0	0	0	0	0	0	0	0	0	0	0	0	0	0	0	210	2	0	0	0	0	0	0
YAKU	0	124	303	375	8	14	1	16	42	0	0	0	14	0	0	0	0	0	0	8	9	0	0	0	0	0	0	0	0	0	0	0	0	0	0	0	3	0	0	0	0	83	0	0	0	0	0	0	0
YAKU	0	0	0	19	921	60	0	0	0	0	0	0	0	0	0	0	0	0	0	0	0	0	0	0	0	0	0	0	0	0	0	0	0	0	0	0	0	0	0	0	0	0	0	0	0	0	0	0	0
YAKU	0	6	13	37	930	2	0	0	0	0	0	0	0	0	0	0	0	0	0	0	0	0	0	0	0	0	12	0	0	0	0	0	0	0	0	0	0	0	0	0	0	0	0	0	0	0	0	0	0
YAKU	0	0	0	2	12	0	0	14	0	0	0	0	0	936	0	0	0	0	35	0	0	0	0	0	0	0	1	0	0	0	0	0	0	0	0	0	0	0	0	0	0	0	0	0	0	0	0	0	0
YAKU	0	502	0	78	86	2	70	6	2	0	0	0	0	0	0	0	0	3	0	1	0	0	0	0	0	0	0	0	0	0	0	0	0	0	0	0	0	0	0	0	0	250	0	0	0	0	0	0	0
YAKU	0	4	2	57	0	14	18	5	40	0	0	0	0	0	0	0	457	0	0	0	0	0	0	0	0	0	0	0	0	0	0	0	0	0	17	314	0	0	0	0	0	69	0	0	0	0	0	0	0
YAKU	0	440	6	50	79	4	81	0	0	0	0	0	0	0	0	0	0	0	0	0	0	0	0	0	0	0	0	0	0	0	0	0	0	0	0	0	0	0	0	0	0	340	0	0	0	0	0	0	0
YAKU	0	0	0	55	152	22	0	0	0	0	0	0	0	0	0	0	769	0	0	2	0	0	0	0	0	0	0	0	0	0	0	0	0	0	0	0	0	0	0	0	0	0	0	0	0	0	0	0	0
YAKU	0	184	312	183	251	0	0	0	1	0	0	0	0	0	0	5	0	5	0	0	0	0	0	0	0	0	0	0	0	0	0	0	0	0	0	0	0	0	0	0	0	59	0	0	0	0	0	0	0
YAKU	0	0	5	24	6	0	0	963	0	0	0	0	0	0	0	0	0	0	0	0	0	0	0	0	0	0	0	0	0	0	0	0	0	0	2	0	0	0	0	0	0	0	0	0	0	0	0	0	0
YAKU	0	688	0	14	93	5	0	0	0	0	0	0	0	48	0	0	0	0	0	0	0	0	0	0	0	0	0	0	0	0	0	0	0	0	0	0	0	0	0	0	0	152	0	0	0	0	0	0	0
YAKU	0	37	502	122	9	167	0	0	0	0	0	0	71	5	0	0	0	5	0	0	0	0	0	1	0	0	0	0	0	0	9	0	0	0	0	0	0	0	0	0	0	72	0	0	0	0	0	0	0
YAKU	0	455	40	147	0	0	0	0	2	0	0	0	0	0	0	0	0	0	0	0	0	0	0	0	0	0	0	0	233	0	0	0	0	0	0	0	0	0	0	0	0	123	0	0	0	0	0	0	0
YAKU	0	0	0	3	969	0	0	0	9	0	0	0	0	0	0	0	0	0	16	0	0	0	0	0	0	0	0	0	0	0	0	0	0	0	0	0	0	0	3	0	0	0	0	0	0	0	0	0	0
YAKU	0	254	0	244	341	3	0	0	6	0	0	0	0	0	0	0	0	0	0	0	0	0	0	0	0	0	0	0	0	0	0	0	0	0	0	0	1	0	0	0	0	132	0	0	0	0	0	0	0
YAKU	0	0	0	383	0	0	0	0	12	0	0	0	25	559	0	0	0	0	0	0	0	0	0	0	0	0	3	0	0	0	0	0	0	0	16	0	0	0	0	0	0	2	0	0	0	0	0	0	0
YAKU	0	493	0	216	0	11	0	3	46	0	1	0	0	2	0	0	0	7	0	8	0	0	0	0	0	0	0	0	0	0	0	0	0	0	0	128	14	0	0	0	0	66	0	0	0	0	0	0	0
YAKU	0	0	0	15	954	1	0	0	0	0	0	0	8	0	0	0	0	0	0	18	0	4	0	0	0	0	0	0	0	0	0	0	0	0	0	0	0	0	0	0	0	0	0	0	0	0	0	0	0
YAKU	0	0	0	0	840	0	5	0	1	0	0	0	0	132	0	0	0	0	21	1	0	0	0	0	0	0	0	0	0	0	0	0	0	0	0	0	0	0	0	0	0	0	0	0	0	0	0	0	0
YAKU	0	133	0	56	395	0	0	0	172	0	0	0	0	0	0	0	0	16	0	11	0	0	0	0	0	0	13	0	0	0	0	0	0	0	0	0	0	0	20	0	0	184	0	0	0	0	0	0	0
YAKU	0	0	0	5	976	3	0	0	11	0	1	0	0	0	0	0	0	0	0	2	2	0	0	0	0	0	0	0	0	0	0	0	0	0	0	0	0	0	0	0	0	0	0	0	0	0	0	0	0
YAKU	0	0	215	0	0	24	0	12	0	0	0	0	0	0	0	749	0	0	0	0	0	0	0	0	0	0	0	0	0	0	0	0	0	0	0	0	0	0	0	0	0	0	0	0	0	0	0	0	0
YAKU	0	246	0	94	369	0	0	16	13	14	0	0	4	2	0	0	0	0	0	6	0	0	0	0	0	0	0	0	0	0	0	0	0	0	0	0	0	0	0	0	0	236	0	0	0	0	0	0	0
YAKU	0	97	158	261	230	4	0	31	24	0	0	0	170	12	0	0	0	0	0	0	2	0	0	0	0	0	0	0	0	0	0	0	0	0	0	0	1	0	0	0	0	10	0	0	0	0	0	0	0
YAKU	0	15	0	524	159	20	5	0	0	0	0	0	13	0	0	0	0	0	0	0	2	0	0	5	0	0	0	0	0	0	0	0	0	0	2	0	0	0	0	0	0	217	2	0	0	0	0	0	0
YAKU	0	474	6	4	347	0	0	3	20	0	0	0	0	0	0	0	0	0	0	1	0	0	0	0	0	0	0	0	0	0	0	0	0	0	0	0	3	0	0	0	0	142	0	0	0	0	0	0	0
YAKU	0	27	0	656	0	0	277	0	0	0	0	0	0	0	0	0	0	0	0	0	0	0	0	0	0	0	0	0	0	0	0	0	0	0	0	0	0	0	0	0	0	40	0	0	0	0	0	0	0
YAKU	0	119	13	56	477	0	0	0	0	0	0	0	49	0	0	0	0	0	0	0	0	0	0	0	0	0	0	0	0	0	0	0	0	0	0	0	0	0	0	0	0	286	0	0	0	0	0	0	0
YAKU	0	2	0	349	491	53	5	5	0	2	0	0	33	0	0	0	0	0	0	10	0	0	0	0	0	0	0	0	0	0	0	0	0	0	0	0	0	0	0	0	0	49	0	0	0	0	0	0	0
YAKU	0	707	0	106	0	10	90	0	0	0	0	0	2	0	0	0	0	0	0	0	0	0	0	0	0	0	0	0	0	0	0	0	0	0	0	0	0	0	0	0	0	83	0	0	0	0	0	0	0
YAKU	0	754	1	112	12	3	0	0	2	0	0	0	0	0	0	0	0	0	0	0	0	0	0	0	0	0	0	0	0	0	0	0	0	0	0	0	2	0	0	0	0	114	0	0	0	0	0	0	0
YAKU	0	591	0	33	168	55	47	18	0	0	0	0	43	0	0	0	0	5	0	0	0	0	0	0	0	0	9	0	0	0	0	0	0	0	0	0	0	0	29	0	0	2	0	0	0	0	0	0	0
YAKU	0	0	0	3	6	0	0	2	0	0	4	0	0	985	0	0	0	0	0	0	0	0	0	0	0	0	0	0	0	0	0	0	0	0	0	0	0	0	0	0	0	0	0	0	0	0	0	0	0
YAKU	0	0	0	0	988	0	0	0	0	0	0	0	0	0	0	0	0	7	0	0	5	0	0	0	0	0	0	0	0	0	0	0	0	0	0	0	0	0	0	0	0	0	0	0	0	0	0	0	0
YAKU	0	62	25	726	0	2	0	0	21	10	0	0	15	0	0	0	0	3	0	6	0	0	0	0	0	0	0	0	0	0	0	0	0	0	0	0	38	0	0	0	0	92	0	0	0	0	0	0	0
YAKU	0	510	30	69	3	14	0	0	4	0	0	0	3	0	0	0	5	0	263	0	0	0	0	0	0	0	0	0	0	0	0	0	0	0	0	48	0	0	0	0	0	51	0	0	0	0	0	0	0
YAKU	0	516	160	35	6	3	0	0	0	0	0	0	0	9	0	0	0	0	0	0	2	0	0	0	0	0	0	0	0	0	0	0	0	0	0	0	3	0	0	0	0	266	0	0	0	0	0	0	0
YAKU	0	93	722	159	0	0	0	0	4	0	0	0	0	4	0	2	0	0	0	0	0	0	0	0	0	0	0	0	0	0	0	0	0	0	0	0	16	0	0	0	0	0	0	0	0	0	0	0	0
YAKU	0	328	0	70	438	118	0	0	10	26	0	0	1	0	0	0	0	0	0	7	0	0	0	0	0	0	0	0	0	0	0	0	0	0	0	0	0	0	2	0	0	0	0	0	0	0	0	0	0
YAKU	0	0	0	218	119	0	0	0	0	0	46	0	0	0	0	0	0	0	0	226	0	0	0	0	0	0	0	0	0	0	0	0	0	0	0	0	0	0	0	0	0	391	0	0	0	0	0	0	0
YAKU	0	0	894	46	43	0	0	8	0	0	0	0	0	0	0	0	0	0	0	4	0	0	0	3	0	0	0	0	0	0	0	0	0	0	0	0	0	0	1	0	0	0	0	1	0	0	0	0	0
YAKU	0	633	0	124	0	2	0	0	14	0	5	0	2	75	0	0	0	0	0	4	0	0	0	0	0	0	0	0	0	0	0	0	0	0	0	0	19	0	0	0	0	122	0	0	0	0	0	0	0
YAKU	0	16	0	86	837	21	0	0	5	0	3	0	0	12	0	0	0	0	0	13	0	0	0	0	0	0	0	0	0	0	0	0	0	0	7	0	0	0	0	0	0	0	0	0	0	0	0	0	0
YAKU	0	315	37	202	0	4	0	0	0	6	0	0	0	285	0	0	14	0	33	0	22	0	0	0	0	0	0	0	0	0	0	0	0	0	0	0	0	0	0	0	0	80	0	0	0	0	0	0	0
YAKU	0	0	314	24	350	12	0	0	3	0	0	0	220	0	0	0	0	0	0	0	0	0	0	0	0	0	0	0	0	0	0	0	0	0	0	0	0	0	61	0	0	16	0	0	0	0	0	0	0
YAKU	0	438	0	213	27	0	0	0	13	0	0	0	4	0	0	0	0	0	0	0	0	0	0	0	0	0	0	0	15	0	0	0	0	0	0	0	9	0	0	0	0	281	0	0	0	0	0	0	0
YAKU	0	0	0	141	0	0	0	611	0	0	0	0	0	248	0	0	0	0	0	0	0	0	0	0	0	0	0	0	0	0	0	0	0	0	0	0	0	0	0	0	0	0	0	0	0	0	0	0	0
YAKU	0	44	0	528	422	0	0	0	0	0	0	0	0	0	0	0	0	0	0	0	0	0	0	0	0	0	6	0	0	0	0	0	0	0	0	0	0	0	0	0	0	0	0	0	0	0	0	0	0
YAKU	0	0	130	165	683	0	0	0	5	0	0	0	17	0	0	0	0	0	0	0	0	0	0	0	0	0	0	0	0	0	0	0	0	0	0	0	0	0	0	0	0	0	0	0	0	0	0	0	0
YAKU	0	122	0	699	137	12	0	0	0	0	0	0	0	30	0	0	0	0	0	0	0	0	0	0	0	0	0	0	0	0	0	0	0	0	0	0	0	0	0	0	0	0	0	0	0	0	0	0	0
YAKU	0	0	0	31	0	0	10	0	71	0	0	0	0	0	0	0	0	0	852	0	0	0	0	0	0	0	0	0	0	0	0	0	0	0	0	15	0	0	0	0	0	21	0	0	0	0	0	0	0
YAKU	0	10	8	5	932	41	0	3	0	0	0	0	0	0	0	0	0	0	0	1	0	0	0	0	0	0	0	0	0	0	0	0	0	0	0	0	0	0	0	0	0	0	0	0	0	0	0	0	0
YAKU	0	98	0	377	0	0	4	0	0	0	0	0	61	0	0	0	0	0	50	0	0	0	0	0	0	0	47	0	0	0	0	0	0	0	0	0	0	0	0	0	0	363	0	0	0	0	0	0	0
YAKU	0	0	782	7	208	0	0	0	0	0	0	0	3	0	0	0	0	0	0	0	0	0	0	0	0	0	0	0	0	0	0	0	0	0	0	0	0	0	0	0	0	0	0	0	0	0	0	0	0
YAKU	0	222	27	224	308	29	2	0	33	0	0	0	71	2	0	0	0	0	0	13	0	0	0	0	0	0	0	0	0	0	0	0	0	0	0	0	16	0	0	0	0	53	0	0	0	0	0	0	0
YAKU	0	144	6	51	23	0	0	418	70	0	0	0	7	5	0	0	0	0	0	0	0	0	0	0	0	0	0	0	218	0	0	0	0	0	0	0	0	0	0	0	0	58	0	0	0	0	0	0	0
YAKU	0	758	0	213	0	0	0	0	0	0	0	0	0	0	0	0	0	0	0	0	0	0	0	0	0	0	0	0	0	0	0	0	0	0	0	0	0	0	0	0	0	29	0	0	0	0	0	0	0
YAKU	0	0	0	0	1000	0	0	0	0	0	0	0	0	0	0	0	0	0	0	0	0	0	0	0	0	0	0	0	0	0	0	0	0	0	0	0	0	0	0	0	0	0	0	0	0	0	0	0	0
YAKU	0	585	64	30	215	0	106	0	0	0	0	0	0	0	0	0	0	0	0	0	0	0	0	0	0	0	0	0	0	0	0	0	0	0	0	0	0	0	0	0	0	0	0	0	0	0	0	0	0
YAKU	0	12	0	14	0	6	0	0	3	0	0	0	0	2	0	0	18	7	904	0	5	0	0	0	0	0	0	0	0	0	0	0	0	0	0	0	0	0	0	0	0	29	0	0	0	0	0	0	0
YAKU	0	806	78	8	0	0	0	0	4	0	0	0	0	41	0	0	0	0	0	0	0	0	0	0	0	0	0	0	0	0	0	0	0	11	38	0	0	0	0	0	0	0	0	0	0	9	0	0	0
YAKU	0	0	0	4	348	0	0	555	0	0	0	0	0	0	0	0	0	0	0	2	0	0	0	0	0	0	0	0	0	0	0	0	0	0	0	0	0	0	91	0	0	0	0	0	0	0	0	0	0
YAKU	0	189	0	588	0	5	0	0	0	0	0	0	0	0	0	0	0	0	0	0	0	0	0	0	0	0	0	0	0	0	0	0	0	0	0	0	0	0	0	0	0	218	0	0	0	0	0	0	0
YAKU	0	65	0	649	139	0	49	0	6	0	0	0	0	17	0	0	0	0	0	0	0	0	0	0	0	0	0	0	0	0	0	0	0	0	0	0	0	0	0	0	0	75	0	0	0	0	0	0	0
YAKU	0	260	0	77	0	17	46	0	0	0	0	0	0	0	0	0	0	0	0	0	0	0	0	0	0	0	0	0	0	0	0	0	0	0	0	0	0	0	0	0	0	600	0	0	0	0	0	0	0
YAKU	0	256	0	31	600	0	0	0	0	0	0	0	0	0	0	0	0	0	0	0	0	0	0	0	0	0	0	0	0	0	0	0	0	0	0	0	0	0	0	0	0	108	1	0	0	0	0	0	0
YAKU	0	94	607	102	6	2	0	0	4	0	0	0	62	0	0	0	0	0	0	3	46	0	0	0	0	0	0	0	0	0	0	0	0	0	0	0	0	0	0	0	0	74	0	0	0	0	0	0	0
YAKU	0	0	0	0	1000	0	0	0	0	0	0	0	0	0	0	0	0	0	0	0	0	0	0	0	0	0	0	0	0	0	0	0	0	0	0	0	0	0	0	0	0	0	0	0	0	0	0	0	0
YAKU	0	0	36	0	762	14	0	175	0	0	0	0	4	0	0	0	0	4	0	0	0	0	0	0	0	0	0	0	0	5	0	0	0	0	0	0	0	0	0	0	0	0	0	0	0	0	0	0	0
YAKU	0	524	0	69	231	15	0	85	0	0	0	0	32	0	0	0	0	0	0	0	0	0	0	0	0	0	0	0	0	0	0	0	0	0	0	0	0	0	0	0	0	44	0	0	0	0	0	0	0
YAKU	0	255	0	21	596	3	0	0	0	0	0	0	0	0	0	0	0	0	0	6	0	0	0	0	0	0	0	0	0	0	0	0	0	0	0	0	0	0	0	0	0	117	0	0	0	0	0	0	0
YAKU	0	93	0	110	0	0	0	0	0	0	0	0	0	114	0	664	0	0	18	0	0	0	0	0	0	0	0	0	0	0	0	0	0	0	0	0	0	0	0	0	0	1	0	0	0	0	0	0	0
YAKU	0	128	314	315	16	0	2	59	0	0	0	0	9	0	0	0	0	2	0	7	0	0	0	0	0	0	0	0	0	0	0	0	0	0	0	0	0	0	0	0	0	148	0	0	0	0	0	0	0
YAKU	0	408	0	278	301	0	0	0	2	0	0	0	0	0	0	0	0	0	0	0	0	0	0	0	7	0	0	0	0	0	0	0	0	0	0	0	0	0	0	0	0	4	0	0	0	0	0	0	0
YAKU	0	0	54	12	1	0	0	908	2	0	0	0	2	0	0	0	13	0	0	2	6	0	0	0	0	0	0	0	0	0	0	0	0	0	0	0	0	0	0	0	0	0	0	0	0	0	0	0	0
YAKU	0	0	0	0	0	0	0	1000	0	0	0	0	0	0	0	0	0	0	0	0	0	0	0	0	0	0	0	0	0	0	0	0	0	0	0	0	0	0	0	0	0	0	0	0	0	0	0	0	0
YAKU	0	976	0	0	0	5	7	0	0	0	0	0	0	0	0	0	0	4	0	0	0	0	0	0	0	0	0	0	8	0	0	0	0	0	0	0	0	0	0	0	0	0	0	0	0	0	0	0	0
YAKU	0	0	0	65	933	0	0	0	0	0	0	0	2	0	0	0	0	0	0	0	0	0	0	0	0	0	0	0	0	0	0	0	0	0	0	0	0	0	0	0	0	0	0	0	0	0	0	0	0
YAKU	0	4	370	163	426	0	0	0	4	4	0	0	24	0	0	0	0	0	0	0	1	0	0	1	0	0	1	0	0	0	0	0	0	0	0	0	0	0	0	0	0	0	0	0	0	2	0	0	0
YAKU	0	96	133	498	26	0	0	44	15	0	8	0	4	89	0	0	0	0	5	6	1	0	0	0	0	0	0	0	0	0	0	0	0	0	0	0	1	0	0	0	0	74	0	0	0	0	0	0	0
YAKU	0	373	18	517	3	10	0	60	2	0	0	0	1	0	0	0	0	9	0	7	0	0	0	0	0	0	0	0	0	0	0	0	0	0	0	0	0	0	0	0	0	0	0	0	0	0	0	0	0
YAKU	0	0	0	0	278	0	0	721	0	0	0	0	0	0	0	0	0	0	0	1	0	0	0	0	0	0	0	0	0	0	0	0	0	0	0	0	0	0	0	0	0	0	0	0	0	0	0	0	0
YAKU	0	349	18	285	213	0	0	0	6	0	0	0	0	0	0	0	0	0	0	0	0	0	0	0	0	0	0	0	0	0	0	0	0	0	0	0	129	0	0	0	0	0	0	0	0	0	0	0	0
YAKU	0	16	0	51	880	0	0	0	0	0	0	0	0	53	0	0	0	0	0	0	0	0	0	0	0	0	0	0	0	0	0	0	0	0	0	0	0	0	0	0	0	0	0	0	0	0	0	0	0
YAKU	0	95	0	113	507	23	0	262	0	0	0	0	0	0	0	0	0	0	0	0	0	0	0	0	0	0	0	0	0	0	0	0	0	0	0	0	0	0	0	0	0	0	0	0	0	0	0	0	0
YAKU	0	0	0	835	0	110	2	0	0	0	0	0	48	0	0	0	0	0	0	1	0	0	0	0	0	0	0	0	0	0	0	0	0	0	0	0	0	0	0	0	0	0	1	0	0	0	0	0	0
YAKU	0	165	6	317	462	7	0	17	0	0	0	0	0	1	0	0	0	0	0	0	0	0	0	0	15	0	0	0	0	0	0	0	0	0	0	0	0	0	0	0	0	10	0	0	0	0	0	0	0
YAKU	0	439	117	129	0	13	0	0	0	0	0	0	0	0	0	0	0	0	0	0	0	0	0	0	0	0	0	0	0	0	0	0	0	0	0	0	1	0	0	0	0	301	0	0	0	0	0	0	0
YAKU	0	164	11	64	100	0	5	0	0	0	0	0	0	105	0	0	0	6	8	0	0	0	0	6	0	0	0	0	0	0	0	0	0	0	0	346	0	0	2	0	0	183	0	0	0	0	0	0	0
YAKU	0	550	3	132	0	8	76	7	0	0	0	2	0	0	0	0	0	0	0	0	0	2	0	0	0	0	0	0	0	0	0	0	0	0	0	0	13	0	0	0	0	207	0	0	0	0	0	0	0
YAKU	0	0	0	27	893	0	0	0	22	0	0	0	0	58	0	0	0	0	0	0	0	0	0	0	0	0	0	0	0	0	0	0	0	0	0	0	0	0	0	0	0	0	0	0	0	0	0	0	0
YAKU	0	0	171	160	0	56	0	356	0	0	0	0	0	0	0	0	0	0	257	0	0	0	0	0	0	0	0	0	0	0	0	0	0	0	0	0	0	0	0	0	0	0	0	0	0	0	0	0	0
YAKU	0	500	0	3	15	0	75	0	0	0	0	0	0	0	0	0	0	0	0	3	0	0	0	0	0	0	0	0	26	0	0	0	0	0	0	0	0	0	0	0	0	378	0	0	0	0	0	0	0
YAKU	0	0	0	386	542	0	0	0	53	0	0	0	0	0	0	0	0	0	0	0	0	0	0	0	0	0	0	0	0	0	0	0	0	0	0	0	0	0	0	0	0	19	0	0	0	0	0	0	0
YAKU	0	466	0	7	320	0	0	49	0	0	0	0	0	0	0	0	0	0	0	5	0	0	0	0	0	0	0	0	0	0	0	0	0	0	0	0	0	0	0	0	0	143	0	0	0	0	0	0	0
YAKU	0	0	20	187	672	0	0	65	0	0	0	0	0	0	0	0	0	12	0	0	0	0	0	0	0	0	0	0	0	0	0	0	0	0	0	0	0	0	0	0	0	44	0	0	0	0	0	0	0
YAKU	0	539	0	97	47	4	63	28	0	0	0	0	6	0	0	0	0	3	0	19	0	0	0	0	0	0	0	0	0	0	0	0	0	0	0	0	37	0	0	0	0	157	0	0	0	0	0	0	0
YAKU	0	237	65	8	660	0	0	0	0	0	0	0	0	0	0	0	0	0	0	0	15	0	0	0	0	0	15	0	0	0	0	0	0	0	0	0	0	0	0	0	0	0	0	0	0	0	0	0	0
YAKU	0	0	0	219	637	0	0	15	7	0	0	0	26	0	0	27	60	0	0	0	0	0	0	0	0	0	0	0	0	0	0	0	0	0	0	0	0	0	9	0	0	0	0	0	0	0	0	0	0
YAKU	0	44	0	193	0	14	0	0	0	0	0	0	0	78	0	0	0	0	0	0	0	84	0	0	0	0	0	0	0	0	0	0	0	0	0	0	0	0	0	0	0	587	0	0	0	0	0	0	0
YAKU	0	31	0	73	868	0	0	0	2	0	0	0	26	0	0	0	0	0	0	0	0	0	0	0	0	0	0	0	0	0	0	0	0	0	0	0	0	0	0	0	0	0	0	0	0	0	0	0	0
YAKU	0	645	0	53	4	0	6	12	0	0	0	0	0	7	0	0	0	0	0	19	0	0	0	0	0	0	0	0	12	0	0	0	0	0	0	0	0	0	3	0	0	239	0	0	0	0	0	0	0
YAKU	0	28	0	90	563	5	0	0	10	0	0	0	0	0	0	0	0	0	0	13	0	0	0	0	0	0	0	0	0	0	0	0	0	0	0	134	0	0	0	0	0	157	0	0	0	0	0	0	0
YAKU	0	0	27	112	652	2	0	5	10	0	0	0	11	16	0	0	0	4	0	19	0	0	0	0	0	0	0	0	0	0	0	0	0	0	0	0	0	0	0	0	0	142	0	0	0	0	0	0	0
YONA	0	571	0	361	11	2	3	2	40	0	0	0	5	0	0	0	0	0	0	0	2	0	0	0	0	0	0	0	0	0	0	0	0	0	0	0	0	0	0	0	0	3	0	0	0	0	0	0	0
YONA	0	673	91	10	0	0	24	0	13	0	0	0	37	0	0	0	0	0	0	0	37	0	0	0	0	0	0	0	0	0	0	0	0	0	0	0	0	0	0	0	0	115	0	0	0	0	0	0	0
YONA	0	347	0	294	0	0	5	3	126	0	0	0	6	0	0	0	0	0	0	0	0	0	0	0	0	0	0	0	0	0	0	0	0	0	0	0	0	0	0	0	0	219	0	0	0	0	0	0	0
YONA	0	7	0	666	0	9	0	0	253	0	0	0	65	0	0	0	0	0	0	0	0	0	0	0	0	0	0	0	0	0	0	0	0	0	0	0	0	0	0	0	0	0	0	0	0	0	0	0	0
YONA	0	184	0	347	98	0	0	0	311	0	0	0	43	0	0	0	0	0	0	0	0	0	0	0	0	0	0	0	0	0	0	0	0	0	0	0	0	0	0	0	0	17	0	0	0	0	0	0	0
YONA	0	450	0	390	0	8	0	0	22	2	0	0	8	0	0	0	0	0	0	0	0	0	0	0	0	0	0	0	0	0	0	0	0	0	0	0	0	0	0	0	0	120	0	0	0	0	0	0	0
YONA	0	144	0	818	0	0	0	0	36	0	0	0	0	0	0	0	0	0	0	0	2	0	0	0	0	0	0	0	0	0	0	0	0	0	0	0	0	0	0	0	0	0	0	0	0	0	0	0	0
YONA	0	12	0	543	0	0	0	0	80	0	0	0	356	8	0	0	0	0	0	0	0	0	0	0	0	0	0	0	0	0	0	0	0	0	0	0	0	0	0	0	0	1	0	0	0	0	0	0	0
YONA	0	270	213	340	148	0	11	0	2	0	0	0	16	0	0	0	0	0	0	0	0	0	0	0	0	0	0	0	0	0	0	0	0	0	0	0	0	0	0	0	0	0	0	0	0	0	0	0	0
YONA	0	907	0	63	0	0	0	0	22	0	0	0	6	2	0	0	0	0	0	0	0	0	0	0	0	0	0	0	0	0	0	0	0	0	0	0	0	0	0	0	0	0	0	0	0	0	0	0	0
YONA	0	332	272	329	0	0	0	4	49	0	0	0	13	0	0	0	0	0	0	0	0	0	0	1	0	0	0	0	0	0	0	0	0	0	0	0	0	0	0	0	0	0	0	0	0	0	0	0	0
YONA	0	330	0	363	180	0	0	0	43	0	0	0	0	14	0	0	0	0	0	0	0	0	0	0	0	0	0	0	0	0	0	0	0	0	0	0	0	0	0	0	0	70	0	0	0	0	0	0	0
YONA	0	0	0	423	0	0	0	0	0	0	0	0	336	241	0	0	0	0	0	0	0	0	0	0	0	0	0	0	0	0	0	0	0	0	0	0	0	0	0	0	0	0	0	0	0	0	0	0	0
YONA	0	42	182	365	4	1	0	6	159	0	0	0	233	0	0	0	0	0	0	7	1	0	0	0	0	0	0	0	0	0	0	0	0	0	0	0	0	0	0	0	0	0	0	0	0	0	0	0	0
YONA	0	39	0	79	389	0	0	102	25	0	0	0	326	0	0	0	0	0	7	0	0	0	0	0	0	0	0	0	0	0	0	0	0	0	0	0	0	0	0	0	0	33	0	0	0	0	0	0	0
YONA	0	0	0	288	645	0	0	0	13	0	0	0	2	2	0	0	0	1	0	0	0	0	0	0	0	0	0	0	0	0	0	0	0	0	0	0	0	0	0	0	0	40	0	0	0	0	0	0	0
YONA	0	34	15	788	0	0	0	21	89	0	1	0	51	0	0	0	0	0	1	0	0	0	0	0	0	0	0	0	0	0	0	0	0	0	0	0	0	0	0	0	0	0	0	0	0	0	0	0	0
YONA	0	16	936	3	0	0	0	0	0	0	0	0	42	0	0	0	3	0	0	0	0	0	0	0	0	0	0	0	0	0	0	0	0	0	0	0	0	0	0	0	0	0	0	0	0	0	0	0	0
YONA	0	210	13	305	0	0	0	0	138	0	0	0	334	0	0	0	0	0	0	0	0	0	0	0	0	0	0	0	0	0	0	0	0	0	0	0	0	0	0	0	0	0	0	0	0	0	0	0	0
YONA	0	546	0	399	0	0	23	0	7	0	0	0	15	10	0	0	0	0	0	0	0	0	0	0	0	0	0	0	0	0	0	0	0	0	0	0	0	0	0	0	0	0	0	0	0	0	0	0	0
YONA	0	63	1	665	15	3	0	44	157	0	0	0	0	0	0	0	0	0	35	0	7	0	0	6	0	0	0	0	0	0	0	0	0	0	0	0	0	0	0	0	0	4	0	0	0	0	0	0	0
YONA	0	13	16	400	16	0	0	0	113	0	0	0	420	0	0	0	0	0	0	0	0	0	0	0	0	22	0	0	0	0	0	0	0	0	0	0	0	0	0	0	0	0	0	0	0	0	0	0	0
YONA	0	38	300	418	65	0	0	0	52	6	0	0	121	0	0	0	0	0	0	0	0	0	0	0	0	0	0	0	0	0	0	0	0	0	0	0	0	0	0	0	0	0	0	0	0	0	0	0	0
YONA	0	7	1	477	168	16	0	20	235	0	0	0	11	0	0	0	3	4	0	6	33	0	0	1	0	0	0	0	0	0	0	0	0	0	0	0	0	0	0	0	0	10	0	0	0	0	8	0	0
YONA	0	697	0	80	199	1	0	0	4	0	0	0	0	14	0	0	0	0	0	5	0	0	0	0	0	0	0	0	0	0	0	0	0	0	0	0	0	0	0	0	0	0	0	0	0	0	0	0	0
YONA	0	127	409	200	9	2	0	0	83	0	0	0	75	0	0	0	0	0	0	0	0	0	0	0	0	0	0	0	0	0	0	0	0	0	0	0	0	0	0	0	0	0	0	95	0	0	0	0	0
YONA	0	238	45	440	0	1	0	53	219	0	4	0	0	0	0	0	0	0	0	0	0	0	0	0	0	0	0	0	0	0	0	0	0	0	0	0	0	0	0	0	0	0	0	0	0	0	0	0	0
YONA	0	632	0	117	15	0	124	5	40	0	0	0	67	0	0	0	0	0	0	0	0	0	0	0	0	0	0	0	0	0	0	0	0	0	0	0	0	0	0	0	0	0	0	0	0	0	0	0	0
YONA	0	25	0	237	705	0	0	2	18	0	0	0	0	0	0	0	0	0	0	0	0	0	0	4	0	9	0	0	0	0	0	0	0	0	0	0	0	0	0	0	0	0	0	0	0	0	0	0	0
YONA	0	260	95	486	41	47	25	0	3	0	0	0	38	0	0	0	0	0	0	0	0	0	0	0	0	0	0	0	0	0	0	0	0	0	0	0	5	0	0	0	0	0	0	0	0	0	0	0	0
YONA	0	296	0	154	0	0	0	0	476	0	0	0	74	0	0	0	0	0	0	0	0	0	0	0	0	0	0	0	0	0	0	0	0	0	0	0	0	0	0	0	0	0	0	0	0	0	0	0	0
YONA	0	233	3	703	0	0	8	0	3	0	0	0	45	0	0	0	0	4	0	1	0	0	0	0	0	0	0	0	0	0	0	0	0	0	0	0	0	0	0	0	0	0	0	0	0	0	0	0	0
YONA	0	5	19	219	7	25	0	12	71	0	0	0	0	0	0	0	7	0	625	0	10	0	0	0	0	0	0	0	0	0	0	0	0	0	0	0	0	0	0	0	0	0	0	0	0	0	0	0	0
YONA	0	835	0	35	0	0	0	0	6	0	0	0	117	7	0	0	0	0	0	0	0	0	0	0	0	0	0	0	0	0	0	0	0	0	0	0	0	0	0	0	0	0	0	0	0	0	0	0	0
YONA	0	36	87	590	0	7	0	94	152	0	0	0	24	10	0	0	0	0	0	0	0	0	0	0	0	0	0	0	0	0	0	0	0	0	0	0	0	0	0	0	0	0	0	0	0	0	0	0	0
YONA	0	228	137	171	0	0	0	1	84	0	0	0	159	0	0	0	0	0	0	0	1	0	0	0	0	0	0	0	0	0	0	0	0	0	0	0	0	0	0	0	0	219	0	0	0	0	0	0	0
YONA	0	0	0	380	479	16	0	78	37	0	0	0	0	0	0	0	0	0	0	0	0	0	0	0	0	10	0	0	0	0	0	0	0	0	0	0	0	0	0	0	0	0	0	0	0	0	0	0	0
YONA	0	13	144	639	0	0	0	0	120	0	0	0	84	0	0	0	0	0	0	0	0	0	0	0	0	0	0	0	0	0	0	0	0	0	0	0	0	0	0	0	0	0	0	0	0	0	0	0	0
YONA	0	42	231	67	101	335	0	31	166	0	0	0	19	6	0	0	2	0	0	0	0	0	0	0	0	0	0	0	0	0	0	0	0	0	0	0	0	0	0	0	0	0	0	0	0	0	0	0	0
YONA	0	0	6	169	0	6	0	0	237	6	0	0	196	0	0	0	3	0	0	0	367	0	0	3	0	7	0	0	0	0	0	0	0	0	0	0	0	0	0	0	0	0	0	0	0	0	0	0	0
YONA	0	758	0	101	3	0	7	0	3	0	0	0	117	0	0	0	0	0	0	2	9	0	0	0	0	0	0	0	0	0	0	0	0	0	0	0	0	0	0	0	0	0	0	0	0	0	0	0	0
YONA	0	18	2	436	294	2	0	0	57	0	0	0	41	115	0	0	0	0	0	30	5	0	0	0	0	0	0	0	0	0	0	0	0	0	0	0	0	0	0	0	0	0	0	0	0	0	0	0	0
YONA	0	596	0	256	27	4	0	0	116	0	0	0	0	0	0	0	0	0	0	1	0	0	0	0	0	0	0	0	0	0	0	0	0	0	0	0	0	0	0	0	0	0	0	0	0	0	0	0	0
YONA	0	420	9	521	0	0	0	31	13	0	0	0	6	0	0	0	0	0	0	0	0	0	0	0	0	0	0	0	0	0	0	0	0	0	0	0	0	0	0	0	0	0	0	0	0	0	0	0	0
YONA	0	224	60	160	187	0	1	5	24	0	0	0	339	0	0	0	0	0	0	0	0	0	0	0	0	0	0	0	0	0	0	0	0	0	0	0	0	0	0	0	0	0	0	0	0	0	0	0	0
YONA	0	0	0	765	0	4	0	0	187	0	0	0	6	15	0	0	0	0	0	0	0	0	0	18	0	0	0	1	0	0	0	0	4	0	0	0	0	0	0	0	0	0	0	0	0	0	0	0	0
YONA	0	473	0	280	0	3	19	0	54	0	0	0	18	0	0	0	0	0	0	0	0	0	0	0	0	0	0	0	0	0	0	0	7	0	0	0	0	0	0	0	0	140	0	0	0	0	0	0	0
YONA	0	273	0	381	1	0	33	0	34	0	0	0	29	0	0	0	0	0	9	0	5	0	0	0	0	0	0	0	0	0	0	0	0	0	0	0	0	0	0	0	0	233	0	0	0	0	0	0	0
YONA	0	94	449	127	0	0	0	0	209	0	0	0	121	0	0	0	0	0	0	0	0	0	0	0	0	0	0	0	0	0	0	0	0	0	0	0	0	0	0	0	0	0	0	0	0	0	0	0	0
YONA	0	155	2	183	14	5	409	0	47	0	0	0	13	0	0	0	0	0	0	0	1	0	0	0	0	0	7	0	0	0	0	0	0	0	0	0	0	0	0	0	0	164	0	0	0	0	0	0	0
YONA	0	908	0	4	0	0	0	0	80	1	0	0	5	0	0	0	0	0	0	0	2	0	0	0	0	0	0	0	0	0	0	0	0	0	0	0	0	0	0	0	0	0	0	0	0	0	0	0	0
YONA	0	434	130	23	0	0	0	0	23	0	0	0	1	0	0	0	0	0	0	0	0	0	0	0	0	0	0	0	0	0	0	0	0	0	0	0	0	0	0	0	0	389	0	0	0	0	0	0	0
YONA	0	203	0	733	34	6	0	0	0	0	0	0	4	0	0	0	0	0	0	15	5	0	0	0	0	0	0	0	0	0	0	0	0	0	0	0	0	0	0	0	0	0	0	0	0	0	0	0	0
YONA	0	500	0	324	14	26	67	0	30	0	0	0	31	0	0	0	0	0	0	0	0	0	0	0	0	0	0	0	0	0	0	0	3	0	0	0	0	0	3	0	0	0	0	0	0	0	0	0	0
YONA	0	0	563	418	11	3	0	0	5	0	0	0	0	0	0	0	0	0	0	0	0	0	0	0	0	0	0	0	0	0	0	0	0	0	0	0	0	0	0	0	0	0	0	0	0	0	0	0	0
YONA	0	684	0	89	0	0	89	0	14	0	0	0	14	0	0	30	0	0	0	0	0	0	0	38	0	0	0	0	0	0	0	0	0	0	0	0	0	0	0	0	0	42	0	0	0	0	0	0	0
YONA	0	43	483	414	2	0	0	0	20	0	0	0	33	0	0	0	0	0	0	0	0	0	0	0	0	0	0	0	0	0	0	0	0	0	0	0	0	0	0	0	0	5	0	0	0	0	0	0	0
YONA	0	0	0	49	502	0	0	177	10	0	0	0	229	0	0	0	0	0	33	0	0	0	0	0	0	0	0	0	0	0	0	0	0	0	0	0	0	0	0	0	0	0	0	0	0	0	0	0	0
YONA	0	54	12	917	0	4	1	7	2	0	0	0	3	0	0	0	0	0	0	0	0	0	0	0	0	0	0	0	0	0	0	0	0	0	0	0	0	0	0	0	0	0	0	0	0	0	0	0	0
YONA	0	272	110	211	63	2	0	0	29	0	0	0	310	0	0	0	0	0	0	3	0	0	0	0	0	0	0	0	0	0	0	0	0	0	0	0	0	0	0	0	0	0	0	0	0	0	0	0	0
YONA	0	23	199	495	14	6	0	2	66	0	0	0	72	0	0	0	0	11	0	3	0	0	0	0	0	0	0	0	0	0	0	0	0	0	0	0	0	0	0	0	0	108	0	0	0	0	1	0	0
YONA	0	23	0	484	0	0	2	0	4	0	0	0	26	0	0	0	0	0	0	0	3	0	0	0	0	0	0	0	0	0	0	0	0	0	0	0	0	0	0	0	0	457	0	0	0	0	0	0	0
YONA	0	361	61	56	270	17	13	0	213	0	0	0	8	0	0	0	0	0	0	1	0	0	0	0	0	0	0	0	0	0	0	0	0	0	0	0	0	0	0	0	0	0	0	0	0	0	0	0	0
YONA	0	605	180	134	0	2	3	0	1	0	0	0	44	0	0	0	0	0	0	0	1	0	0	0	0	0	0	0	0	0	0	0	0	0	0	0	0	0	0	0	0	30	0	0	0	0	0	0	0
YONA	0	101	317	424	0	0	0	1	3	0	0	0	69	0	0	0	0	12	0	11	0	0	0	0	0	0	3	0	0	0	0	0	0	0	0	0	27	0	0	0	0	32	0	0	0	0	0	0	0
YONA	0	840	0	68	0	8	23	0	0	0	0	0	23	0	0	0	3	0	0	0	0	0	0	0	0	0	0	0	0	0	0	0	0	0	0	0	0	0	0	0	0	34	0	0	0	0	0	0	0
YONA	0	480	0	455	0	0	0	0	8	0	0	0	28	0	0	0	0	0	0	29	0	0	0	0	0	0	0	0	0	0	0	0	0	0	0	0	0	0	0	0	0	0	0	0	0	0	0	0	0
YONA	0	0	0	906	0	0	0	0	76	0	0	0	10	0	0	0	0	0	0	0	0	0	0	0	0	0	0	0	0	0	0	0	0	0	0	0	0	0	0	0	0	8	0	0	0	0	0	0	0
YONA	0	32	424	0	1	0	0	0	0	0	378	163	0	0	0	0	0	0	0	0	0	0	0	0	0	0	2	0	0	0	0	0	0	0	0	0	0	0	0	0	0	0	0	0	0	0	0	0	0
YONA	0	839	98	12	0	2	12	0	28	0	3	0	3	0	0	0	0	0	0	3	0	0	0	0	0	0	0	0	0	0	0	0	0	0	0	0	0	0	0	0	0	0	0	0	0	0	0	0	0
YONA	0	860	0	30	8	60	0	0	19	0	0	7	2	7	0	0	0	0	0	3	4	0	0	0	0	0	0	0	0	0	0	0	0	0	0	0	0	0	0	0	0	0	0	0	0	0	0	0	0
YONA	0	121	0	241	543	9	7	0	62	0	0	0	14	3	0	0	0	0	0	0	0	0	0	0	0	0	0	0	0	0	0	0	0	0	0	0	0	0	0	0	0	0	0	0	0	0	0	0	0
YONA	0	744	13	49	0	0	0	0	57	0	0	0	118	19	0	0	0	0	0	0	0	0	0	0	0	0	0	0	0	0	0	0	0	0	0	0	0	0	0	0	0	0	0	0	0	0	0	0	0
YONA	0	16	16	46	854	0	0	8	41	0	0	0	0	0	0	0	0	0	0	19	0	0	0	0	0	0	0	0	0	0	0	0	0	0	0	0	0	0	0	0	0	0	0	0	0	0	0	0	0
YONA	0	310	1	384	0	39	0	1	83	4	0	70	10	1	0	0	17	6	0	29	29	0	0	3	0	0	0	0	0	0	0	0	0	0	0	0	0	0	5	0	0	0	0	0	0	0	0	0	0
YONA	0	0	0	917	0	0	0	0	0	0	0	0	0	0	0	0	0	0	0	0	39	0	0	44	0	0	0	0	0	0	0	0	0	0	0	0	0	0	0	0	0	0	0	0	0	0	0	0	0
YONA	0	314	0	301	188	0	0	0	0	0	0	0	141	0	0	0	0	0	0	0	0	0	0	56	0	0	0	0	0	0	0	0	0	0	0	0	0	0	0	0	0	0	0	0	0	0	0	0	0
YONA	0	382	46	198	159	5	0	15	182	0	0	0	0	13	0	0	0	0	0	0	0	0	0	0	0	0	0	0	0	0	0	0	0	0	0	0	0	0	0	0	0	0	0	0	0	0	0	0	0
YONA	0	184	426	265	7	1	9	0	30	0	0	0	45	0	0	0	0	4	0	4	0	0	0	0	0	0	0	0	0	0	0	0	0	0	0	0	0	0	0	0	0	25	0	0	0	0	0	0	0
YONA	0	97	0	609	0	0	3	8	12	0	0	0	261	0	0	0	0	0	0	3	0	0	0	0	0	0	0	0	0	0	0	0	0	0	0	0	7	0	0	0	0	0	0	0	0	0	0	0	0
YONA	0	540	8	52	0	0	0	3	94	0	0	0	0	0	0	0	0	0	0	0	0	0	0	0	0	0	0	0	0	0	0	0	0	0	0	0	0	0	0	0	0	303	0	0	0	0	0	0	0
YONA	0	33	0	804	0	0	0	0	0	0	0	0	107	4	0	0	0	3	0	45	0	0	0	0	0	0	0	0	0	0	0	0	4	0	0	0	0	0	0	0	0	0	0	0	0	0	0	0	0
YONA	0	350	89	64	0	10	0	106	111	0	0	0	0	237	0	0	0	0	0	0	19	0	0	0	0	0	0	0	0	0	0	0	10	0	0	0	0	0	0	0	0	0	0	0	0	0	0	0	0
YONA	0	59	95	558	0	0	0	0	115	0	0	0	162	0	0	0	0	0	0	0	0	0	0	0	0	0	0	0	0	0	0	0	0	0	0	0	0	0	0	0	0	8	0	0	0	3	0	0	0
YONA	0	454	0	158	0	206	0	0	14	38	0	0	14	0	0	0	0	58	0	0	58	0	0	0	0	0	0	0	0	0	0	0	0	0	0	0	0	0	0	0	0	0	0	0	0	0	0	0	0
YONA	0	546	0	169	0	9	0	2	83	0	0	0	3	0	0	0	0	0	0	0	0	0	0	0	0	0	0	0	0	0	0	0	0	0	0	0	0	0	0	0	0	188	0	0	0	0	0	0	0
YONA	0	0	0	45	922	0	0	0	18	0	0	0	10	0	0	0	0	0	0	0	0	0	0	4	0	0	0	0	0	0	0	0	0	0	0	0	0	1	0	0	0	0	0	0	0	0	0	0	0
YONA	0	468	4	44	0	10	147	0	22	0	0	0	29	8	0	0	0	0	0	0	71	0	0	0	0	0	0	0	0	0	0	0	0	0	0	0	0	0	0	0	0	197	0	0	0	0	0	0	0
YONA	0	199	0	592	8	0	0	0	47	0	0	0	17	0	0	0	0	0	0	0	0	0	0	0	0	0	0	0	0	0	0	0	0	0	0	0	0	0	0	0	0	137	0	0	0	0	0	0	0
YONA	0	189	0	77	308	36	9	0	191	0	0	0	37	0	0	0	0	0	0	4	0	0	0	0	0	0	4	0	0	0	0	0	0	0	0	0	0	0	0	0	0	143	2	0	0	0	0	0	0
YONA	0	185	4	502	24	24	0	0	118	2	0	0	0	0	0	0	55	80	0	0	1	0	0	0	0	0	0	0	0	0	0	0	0	0	0	0	0	0	0	0	0	0	0	5	0	0	0	0	0
YONA	0	348	0	179	0	7	22	0	111	0	0	0	33	0	0	0	0	0	0	0	0	0	0	0	0	0	0	0	0	1	0	0	0	0	0	0	0	0	0	0	0	299	0	0	0	0	0	0	0
YONA	0	731	5	1	233	9	0	2	14	0	0	0	0	1	0	0	0	0	0	0	0	0	0	0	0	0	0	0	0	0	0	0	4	0	0	0	0	0	0	0	0	0	0	0	0	0	0	0	0
YONA	0	83	61	194	1	0	0	645	0	0	0	0	10	0	0	0	0	0	0	0	0	0	0	0	0	0	0	0	0	0	0	0	0	0	0	0	0	0	0	0	0	0	0	0	0	6	0	0	0
YONA	0	701	68	218	0	0	0	0	7	0	0	0	6	0	0	0	0	0	0	0	0	0	0	0	0	0	0	0	0	0	0	0	0	0	0	0	0	0	0	0	0	0	0	0	0	0	0	0	0
YONA	0	41	0	591	0	0	1	0	25	0	0	0	331	0	0	0	0	0	0	9	0	0	0	2	0	0	0	0	0	0	0	0	0	0	0	0	0	0	0	0	0	0	0	0	0	0	0	0	0
YONA	0	141	524	204	0	1	0	30	49	0	0	0	2	0	0	0	0	0	0	8	0	0	0	0	0	0	0	0	0	0	0	0	0	0	0	0	0	0	0	0	0	41	0	0	0	0	0	0	0
YONA	0	55	0	827	0	0	0	0	3	0	0	0	115	0	0	0	0	0	0	0	0	0	0	0	0	0	0	0	0	0	0	0	0	0	0	0	0	0	0	0	0	0	0	0	0	0	0	0	0
YONA	0	24	61	460	145	0	0	0	42	0	0	0	29	159	0	0	0	0	0	0	11	0	0	3	0	66	0	0	0	0	0	0	0	0	0	0	0	0	0	0	0	0	0	0	0	0	0	0	0
YONA	0	79	591	262	0	0	0	6	42	0	0	0	17	0	0	0	0	0	0	0	3	0	0	0	0	0	0	0	0	0	0	0	0	0	0	0	0	0	0	0	0	0	0	0	0	0	0	0	0
YONA	0	164	0	245	2	0	8	6	64	0	0	0	261	0	0	0	0	0	112	16	2	0	0	0	0	0	2	0	0	0	0	0	0	0	0	0	0	0	0	0	0	118	0	0	0	0	0	0	0
YONA	0	428	15	474	7	6	0	4	34	0	0	0	32	0	0	0	0	0	0	0	0	0	0	0	0	0	0	0	0	0	0	0	0	0	0	0	0	0	0	0	0	0	0	0	0	0	0	0	0
YONA	0	190	482	212	0	2	0	0	93	0	0	0	19	0	0	0	0	0	0	0	0	0	0	0	0	0	0	0	0	0	0	0	2	0	0	0	0	0	0	0	0	0	0	0	0	0	0	0	0
YONA	0	300	7	158	18	17	8	124	53	0	0	0	103	0	0	0	0	3	0	0	1	0	0	4	0	0	0	0	0	0	0	0	0	0	0	0	0	0	0	0	0	204	0	0	0	0	0	0	0
YONA	0	39	13	255	0	23	0	46	154	0	0	0	26	65	0	0	0	0	373	0	6	0	0	0	0	0	0	0	0	0	0	0	0	0	0	0	0	0	0	0	0	0	0	0	0	0	0	0	0
YONA	0	222	0	518	0	2	0	0	73	0	0	0	20	15	0	0	0	0	0	0	0	0	0	0	0	0	0	0	0	0	0	0	0	0	0	0	0	0	0	0	0	150	0	0	0	0	0	0	0
YONA	0	2	0	211	437	0	0	21	22	0	0	0	95	0	0	0	0	0	207	0	0	0	0	0	0	0	0	0	0	0	0	0	0	0	0	0	5	0	0	0	0	0	0	0	0	0	0	0	0
YONA	0	4	807	3	4	158	0	0	9	0	0	0	11	0	0	0	0	0	0	0	0	0	0	0	0	0	0	0	0	0	0	0	3	0	0	0	0	0	0	0	0	1	0	0	0	0	0	0	0
YONA	0	19	187	691	16	1	0	2	17	0	0	0	38	0	0	0	0	0	0	0	0	0	0	0	0	0	0	0	0	0	0	0	0	0	0	0	0	0	0	0	0	29	0	0	0	0	0	0	0
YONA	0	2	0	280	704	0	0	0	8	0	3	0	0	0	0	0	0	0	0	3	0	0	0	0	0	0	0	0	0	0	0	0	0	0	0	0	0	0	0	0	0	0	0	0	0	0	0	0	0
YONA	0	498	185	234	61	1	1	0	10	0	0	0	1	0	0	0	6	0	0	3	0	0	0	0	0	0	0	0	0	0	0	0	0	0	0	0	0	0	0	0	0	0	0	0	0	0	0	0	0
YONA	0	193	92	218	216	0	0	0	260	0	0	0	17	0	0	0	0	0	0	0	0	0	0	0	0	0	0	0	0	0	0	0	0	0	0	0	0	0	0	0	0	0	0	0	0	4	0	0	0
YONA	0	0	882	16	79	0	0	0	10	0	0	0	0	0	0	0	0	0	0	0	0	0	0	0	0	0	0	0	0	0	0	0	0	0	0	0	0	0	0	0	0	13	0	0	0	0	0	0	0
YONA	0	48	5	660	27	1	0	97	87	0	5	0	9	0	0	0	0	0	0	0	0	0	0	0	0	27	0	0	0	0	0	0	0	0	0	0	0	0	0	0	0	34	0	0	0	0	0	0	0
YONA	0	481	7	231	6	0	178	0	0	0	0	0	58	0	0	0	0	0	0	0	0	0	0	0	0	0	0	0	0	0	0	0	3	0	0	0	0	0	0	0	0	0	0	0	0	0	0	0	0
YONA	0	3	4	36	22	7	0	0	405	0	0	0	476	12	0	0	3	6	0	3	3	0	0	4	0	0	0	5	0	3	0	0	2	0	0	0	0	2	0	0	0	3	0	0	0	0	0	0	0
YONA	0	530	51	305	12	0	0	4	41	0	0	5	37	4	0	0	2	0	0	0	0	0	0	0	0	0	6	0	0	0	0	0	0	0	0	0	3	0	0	0	0	0	0	0	0	0	0	0	0
YONA	0	435	273	175	0	0	31	0	21	0	0	0	10	0	0	0	0	0	0	0	0	0	0	0	0	0	0	0	0	0	0	0	0	0	0	0	0	0	0	0	0	55	0	0	0	0	0	0	0
YONA	0	531	96	8	213	0	0	0	11	0	0	0	25	0	0	0	0	0	0	12	91	0	0	0	0	0	0	0	0	0	0	0	0	0	0	0	0	0	0	0	0	13	0	0	0	0	0	0	0
YONA	0	96	0	647	0	0	0	0	16	0	0	0	132	0	0	0	0	2	0	0	0	0	0	0	0	0	0	0	0	0	0	0	0	0	0	0	15	0	0	0	0	92	0	0	0	0	0	0	0
YONA	0	5	527	295	0	2	0	0	58	0	0	0	3	0	0	0	0	0	0	0	0	0	0	0	0	0	0	0	0	0	0	0	0	0	0	0	0	0	0	0	0	110	0	0	0	0	0	0	0
YONA	0	352	28	169	0	0	0	0	251	0	0	0	2	0	0	0	0	0	0	0	0	0	0	0	0	0	0	0	0	0	0	0	0	0	0	0	0	0	0	0	0	198	0	0	0	0	0	0	0
YONA	0	817	0	10	0	0	0	0	12	0	0	0	5	0	0	0	0	0	0	0	0	0	0	0	0	0	0	0	0	0	0	0	0	0	0	0	0	0	0	0	0	156	0	0	0	0	0	0	0
YONA	0	28	621	154	0	0	0	0	119	0	0	0	67	0	0	0	0	0	0	0	7	0	0	0	0	0	0	0	0	0	0	0	0	0	0	0	0	0	0	0	0	0	0	0	0	0	0	0	0
YONA	0	535	0	400	0	0	7	0	2	0	0	0	5	0	0	0	0	0	0	0	0	0	0	0	0	0	0	0	0	0	0	0	0	0	0	0	0	0	0	0	0	51	0	0	0	0	0	0	0
YONA	0	773	0	12	0	0	0	0	1	0	0	0	0	0	0	0	0	0	19	0	0	0	0	0	0	0	0	0	0	0	0	0	0	0	0	0	0	0	0	0	0	195	0	0	0	0	0	0	0
YONA	0	606	0	196	7	0	0	0	125	1	0	0	56	0	0	0	0	0	0	9	0	0	0	0	0	0	0	0	0	0	0	0	0	0	0	0	0	0	0	0	0	0	0	0	0	0	0	0	0
YONA	0	38	0	775	0	0	18	0	20	0	0	0	58	0	0	0	0	0	0	0	0	0	0	26	0	0	0	0	0	0	0	0	43	0	0	0	0	0	0	0	0	22	0	0	0	0	0	0	0
YONA	0	179	180	491	4	1	0	0	89	0	0	0	54	0	0	0	0	0	0	0	0	0	0	0	0	0	0	0	0	0	0	0	0	0	0	0	0	0	0	0	0	0	2	0	0	0	0	0	0
YONA	0	90	0	300	0	3	0	0	11	0	0	0	407	0	0	0	0	0	0	0	0	0	0	0	0	0	0	0	0	0	0	0	3	0	0	0	0	0	0	0	0	186	0	0	0	0	0	0	0
YONA	0	18	244	659	27	0	0	0	8	0	0	0	41	0	0	0	0	0	0	0	0	0	0	0	0	0	0	0	0	0	0	0	0	0	0	0	0	0	0	0	0	0	0	3	0	0	0	0	0
YONA	0	387	0	235	0	0	3	0	100	0	0	0	37	0	0	0	0	0	3	2	0	0	0	0	0	0	0	0	0	0	0	0	0	0	0	0	0	0	0	0	0	220	0	0	0	0	0	0	0
YONA	0	858	0	108	0	0	0	0	27	0	0	0	4	0	0	0	0	0	0	0	3	0	0	0	0	0	0	0	0	0	0	0	0	0	0	0	0	0	0	0	0	0	0	0	0	0	0	0	0
YONA	0	523	8	69	5	6	15	1	15	0	0	0	23	0	0	0	0	0	0	0	5	0	0	0	0	0	0	0	0	0	0	0	0	0	0	0	0	0	0	0	0	330	0	0	0	0	0	0	0
YONA	0	32	0	232	712	6	0	0	11	0	0	1	0	0	0	0	0	0	0	3	1	0	0	0	0	0	0	0	0	0	0	0	0	0	0	0	0	0	0	0	0	0	0	2	0	0	0	0	0
YONA	0	194	0	370	5	5	0	0	95	0	0	0	331	0	0	0	0	0	0	0	0	0	0	0	0	0	0	0	0	0	0	0	0	0	0	0	0	0	0	0	0	0	0	0	0	0	0	0	0
YONA	0	404	0	37	0	0	132	0	11	0	0	0	8	0	0	0	0	0	0	0	0	0	0	0	0	0	0	0	0	0	0	0	0	0	0	0	0	0	0	0	0	408	0	0	0	0	0	0	0
YONA	0	780	0	131	0	0	8	0	2	2	13	0	64	0	0	0	0	0	0	0	0	0	0	0	0	0	0	0	0	0	0	0	0	0	0	0	0	0	0	0	0	0	0	0	0	0	0	0	0
YONA	0	150	116	287	98	2	0	55	193	0	0	0	5	0	0	0	0	0	0	0	0	0	0	39	0	0	0	0	0	0	0	0	0	0	0	0	0	0	55	0	0	0	0	0	0	0	0	0	0
YONA	0	170	465	84	48	46	6	1	79	0	2	0	9	0	0	0	0	0	0	0	0	0	0	0	0	0	0	0	0	0	0	0	0	0	0	0	0	0	0	0	0	90	0	0	0	0	0	0	0
YONA	0	52	0	828	0	3	2	0	8	0	0	0	92	0	0	0	0	0	0	15	0	0	0	0	0	0	0	0	0	0	0	0	0	0	0	0	0	0	0	0	0	0	0	0	0	0	0	0	0
YONA	0	552	23	394	0	0	0	3	0	0	0	0	9	0	0	0	0	0	0	0	0	0	0	0	0	0	0	0	0	0	0	0	0	0	0	0	0	0	6	0	0	13	0	0	0	0	0	0	0
YONA	0	439	0	419	0	0	0	2	32	0	0	0	90	0	0	0	0	0	0	0	17	0	0	0	0	0	0	0	0	0	0	0	1	0	0	0	0	0	0	0	0	0	0	0	0	0	0	0	0
YONA	0	0	0	757	0	0	0	0	147	0	0	0	15	0	0	0	0	0	0	0	20	0	0	52	0	0	9	0	0	0	0	0	0	0	0	0	0	0	0	0	0	0	0	0	0	0	0	0	0
YONA	0	522	0	280	0	3	0	0	1	19	0	0	62	57	0	0	0	5	0	0	27	0	0	0	0	11	0	0	0	0	0	0	0	0	0	0	0	0	0	0	0	0	0	0	0	0	0	0	0
YONA	0	15	0	591	0	0	0	1	41	0	0	0	339	0	0	0	0	0	0	0	13	0	0	0	0	0	0	0	0	0	0	0	0	0	0	0	0	0	0	0	0	0	0	0	0	0	0	0	0
YONA	0	265	320	59	295	3	0	0	42	0	0	0	13	0	0	0	1	0	0	0	2	0	0	0	0	0	0	0	0	0	0	0	0	0	0	0	0	0	0	0	0	0	0	0	0	0	0	0	0
YONA	0	4	0	281	510	0	0	159	12	0	0	0	1	13	0	0	0	0	0	0	0	0	0	0	0	14	0	0	0	0	0	0	0	0	0	0	5	0	1	0	0	0	0	0	0	0	0	0	0
YONA	0	758	0	46	81	0	0	0	102	0	0	0	11	0	0	0	0	0	0	0	2	0	0	0	0	0	0	0	0	0	0	0	0	0	0	0	0	0	0	0	0	0	0	0	0	0	0	0	0
YONA	0	223	41	314	12	5	14	0	131	0	0	0	167	0	0	0	0	0	0	0	0	0	0	0	0	0	0	0	0	0	0	0	0	0	0	0	0	0	0	0	0	93	0	0	0	0	0	0	0
YONA	0	38	1	662	79	2	0	0	54	0	0	0	101	0	0	7	0	0	0	21	5	0	0	0	0	0	0	0	0	0	0	0	0	0	0	0	0	0	0	0	0	23	0	0	0	7	0	0	0
YONA	0	86	527	333	0	0	13	13	24	0	0	0	0	0	0	0	0	0	0	0	2	0	0	0	0	0	0	0	0	0	0	0	0	0	0	0	0	0	0	0	0	2	0	0	0	0	0	0	0
YONA	0	188	0	749	0	0	0	0	31	0	0	0	24	0	0	0	8	0	0	0	0	0	0	0	0	0	0	0	0	0	0	0	0	0	0	0	0	0	0	0	0	0	0	0	0	0	0	0	0
YONA	0	110	20	835	0	0	0	0	13	0	0	0	22	0	0	0	0	0	0	0	0	0	0	0	0	0	0	0	0	0	0	0	0	0	0	0	0	0	0	0	0	0	0	0	0	0	0	0	0
YONA	0	880	6	17	0	0	0	1	0	0	0	0	94	0	0	0	0	0	0	0	0	0	0	0	0	0	0	0	0	0	0	0	0	0	0	0	0	0	0	0	0	0	0	0	0	0	0	0	0
YONA	0	127	341	197	114	9	0	0	47	0	0	0	45	0	0	0	0	0	115	0	0	0	0	5	0	0	0	0	0	0	0	0	0	0	0	0	0	0	0	0	0	0	0	0	0	0	0	0	0
YONA	0	0	0	626	7	22	0	0	70	5	0	0	236	21	0	0	0	4	0	0	3	0	0	0	0	0	0	0	0	0	0	0	0	0	0	0	0	0	0	0	0	6	0	0	0	0	0	0	0
YONA	0	0	50	205	0	2	0	0	310	2	0	0	128	0	0	0	1	0	0	0	0	0	0	0	0	0	0	0	0	0	0	0	0	0	0	0	0	0	0	0	0	302	0	0	0	0	0	0	0
YONA	0	21	0	252	364	4	0	0	43	0	0	9	97	0	0	0	3	0	0	0	0	0	0	0	0	0	2	0	0	0	0	0	0	0	0	0	0	0	57	0	0	148	0	0	0	0	0	0	0
YONA	0	0	0	30	945	0	0	0	17	0	0	0	0	0	0	0	0	0	0	4	0	0	0	4	0	0	0	0	0	0	0	0	0	0	0	0	0	0	0	0	0	0	0	0	0	0	0	0	0
YONA	0	390	17	259	0	6	0	0	60	31	0	0	13	140	0	0	0	15	0	0	0	0	0	28	0	0	0	0	0	0	0	0	0	0	0	0	0	0	0	0	0	0	0	27	0	0	14	0	0
YONA	0	12	4	103	0	55	39	11	23	0	0	0	130	0	0	0	0	0	23	7	0	0	0	0	0	0	2	0	0	0	0	0	0	0	0	0	0	0	0	0	0	591	0	0	0	0	0	0	0
YONA	0	649	0	189	14	8	0	0	22	0	0	0	2	0	0	0	0	0	0	0	0	0	0	0	0	0	0	0	0	0	0	0	0	0	0	0	0	0	0	0	0	116	0	0	0	0	0	0	0
YONA	0	132	4	580	84	0	0	0	179	0	0	0	17	0	0	0	4	0	0	0	0	0	0	0	0	0	0	0	0	0	0	0	0	0	0	0	0	0	0	0	0	0	0	0	0	0	0	0	0
YONA	0	162	3	31	0	1	138	0	1	0	0	0	27	0	0	0	0	0	364	0	0	0	0	0	0	0	0	0	0	0	0	0	0	0	0	0	0	0	0	0	0	273	0	0	0	0	0	0	0
YONA	0	35	24	479	113	6	0	0	171	0	0	0	46	0	0	0	0	0	0	0	0	0	0	0	0	22	0	0	0	0	0	0	2	0	0	0	0	0	0	0	0	102	0	0	0	0	0	0	0
YONA	0	49	402	398	23	0	7	0	10	0	0	0	111	0	0	0	0	0	0	0	0	0	0	0	0	0	0	0	0	0	0	0	0	0	0	0	0	0	0	0	0	0	0	0	0	0	0	0	0
YONA	0	288	483	123	0	0	0	52	25	0	0	0	28	0	0	0	0	0	0	0	0	0	0	0	0	0	0	0	0	0	0	0	0	0	0	0	0	0	0	0	0	1	0	0	0	0	0	0	0
YONA	0	207	80	447	0	0	0	124	41	69	0	0	8	0	0	0	0	0	0	0	0	0	0	0	0	0	0	0	0	0	0	0	0	0	0	0	0	0	0	0	0	19	0	0	0	0	0	0	0
YONA	0	900	0	14	0	0	0	0	0	0	0	0	28	0	0	0	0	0	0	0	0	0	0	0	0	0	58	0	0	0	0	0	0	0	0	0	0	0	0	0	0	0	0	0	0	0	0	0	0
YONA	0	746	21	93	0	0	0	0	25	0	0	0	46	0	0	0	0	0	0	0	0	0	0	0	0	0	0	0	0	0	0	0	0	0	0	0	0	0	7	0	0	62	0	0	0	0	0	0	0
YONA	0	429	396	129	0	0	0	0	31	0	0	0	0	0	0	0	0	0	0	0	3	0	0	0	0	6	4	0	0	0	0	0	0	0	0	0	0	0	0	0	0	2	0	0	0	0	0	0	0
YONA	0	801	0	21	0	0	0	0	66	0	0	0	91	0	0	0	1	0	0	0	13	0	0	0	0	0	0	0	0	0	0	0	0	0	0	0	0	0	3	0	0	4	0	0	0	0	0	0	0
YONA	0	171	249	432	2	1	11	0	41	0	0	0	4	0	0	0	4	0	0	0	0	0	0	0	0	0	0	0	0	0	0	0	0	0	0	0	5	0	0	0	0	78	0	0	0	0	0	0	0
YONA	0	772	0	38	0	0	178	6	3	0	0	0	1	0	0	0	2	0	0	0	0	0	0	0	0	0	0	0	0	0	0	0	0	0	0	0	0	0	0	0	0	0	0	0	0	0	0	0	0
YONA	0	56	2	496	250	3	0	0	173	0	0	0	18	0	0	0	0	0	0	0	0	0	0	0	0	0	0	0	0	0	0	0	0	0	0	0	0	0	0	0	0	2	0	0	0	0	0	0	0
YONA	0	202	81	396	0	0	0	0	197	0	0	0	92	0	0	0	0	0	0	0	0	0	0	0	0	0	0	2	0	0	0	0	0	0	0	0	0	0	0	0	0	30	0	0	0	0	0	0	0
YONA	0	644	21	94	0	0	32	0	21	0	0	0	23	0	0	0	0	0	0	0	0	0	0	0	0	0	0	0	0	0	0	0	0	0	0	0	0	0	0	0	0	165	0	0	0	0	0	0	0
YONA	0	630	64	34	0	20	0	0	42	0	0	0	92	0	0	0	5	0	0	0	0	0	0	0	0	0	0	0	0	0	0	0	0	0	0	0	0	0	0	0	0	113	0	0	0	0	0	0	0
YONA	0	142	0	198	3	0	0	1	60	0	0	0	10	4	0	567	0	0	0	15	0	0	0	0	0	0	0	0	0	0	0	0	0	0	0	0	0	0	0	0	0	0	0	0	0	0	0	0	0
YONA	0	501	15	411	5	0	0	0	6	0	0	0	22	19	0	0	0	0	0	0	0	0	0	0	0	0	0	0	0	0	0	0	1	0	0	0	4	0	0	0	0	16	0	0	0	0	0	0	0
YONA	0	98	331	16	523	0	0	0	18	0	0	0	0	0	0	0	0	0	14	0	0	0	0	0	0	0	0	0	0	0	0	0	0	0	0	0	0	0	0	0	0	0	0	0	0	0	0	0	0
YONA	0	51	0	878	2	0	0	1	42	0	0	0	4	4	0	0	16	0	0	0	0	0	0	0	0	0	0	0	0	0	0	0	0	0	0	0	0	0	2	0	0	0	0	0	0	0	0	0	0
YONA	0	396	0	502	10	0	0	0	80	0	0	0	12	0	0	0	0	0	0	0	0	0	0	0	0	0	0	0	0	0	0	0	0	0	0	0	0	0	0	0	0	0	0	0	0	0	0	0	0
YONA	0	866	5	3	0	5	0	10	106	0	0	0	0	0	0	0	0	0	0	0	0	0	0	0	0	0	0	0	0	0	0	0	0	0	0	0	0	0	5	0	0	0	0	0	0	0	0	0	0
YONA	0	946	0	22	0	0	0	0	0	0	0	0	0	0	0	0	0	0	0	0	0	0	0	0	0	0	0	0	0	0	0	0	32	0	0	0	0	0	0	0	0	0	0	0	0	0	0	0	0
YONA	0	850	0	72	17	0	0	0	0	0	0	0	58	0	0	0	3	0	0	0	0	0	0	0	0	0	0	0	0	0	0	0	0	0	0	0	0	0	0	0	0	0	0	0	0	0	0	0	0
YONA	0	409	29	130	0	9	0	48	4	0	0	0	116	0	0	0	0	0	0	0	209	0	0	0	0	0	0	0	0	7	0	0	0	0	0	0	0	0	28	0	0	11	0	0	0	0	0	0	0
YONA	0	0	0	278	571	1	0	0	56	0	0	0	35	59	0	0	0	0	0	0	0	0	0	0	0	0	0	0	0	0	0	0	0	0	0	0	0	0	0	0	0	0	0	0	0	0	0	0	0
YONA	0	25	541	145	0	5	0	0	69	0	0	0	25	0	0	0	0	0	0	0	0	0	0	0	0	0	0	0	0	0	0	0	0	0	0	0	0	0	0	0	0	190	0	0	0	0	0	0	0
YONA	0	56	769	149	0	0	0	0	8	0	0	0	0	0	0	0	0	0	0	0	0	0	0	0	0	0	0	0	0	0	0	0	0	0	0	0	0	0	0	0	0	18	0	0	0	0	0	0	0
YONA	0	0	542	335	0	0	0	0	0	0	0	0	67	56	0	0	0	0	0	0	0	0	0	0	0	0	0	0	0	0	0	0	0	0	0	0	0	0	0	0	0	0	0	0	0	0	0	0	0
YONA	0	93	400	259	1	7	0	0	115	0	0	0	2	0	0	0	0	0	96	0	0	0	0	0	0	0	0	0	0	0	0	0	0	0	0	0	0	0	0	0	0	24	3	0	0	0	0	0	0
YONA	0	192	0	285	0	0	0	0	19	0	0	0	471	0	0	0	0	0	0	3	0	0	0	0	0	0	0	0	0	0	0	0	0	0	0	0	0	0	0	0	0	30	0	0	0	0	0	0	0
YONA	0	312	134	52	345	0	0	0	130	0	0	0	20	0	0	0	0	0	0	0	0	0	0	0	0	0	0	0	0	0	0	0	0	0	0	0	0	0	0	0	0	7	0	0	0	0	0	0	0
YONA	0	546	0	71	3	55	0	0	6	2	3	0	34	2	0	0	2	7	0	0	188	0	0	0	0	0	0	0	0	0	0	0	0	0	0	0	0	0	0	0	0	79	0	0	0	0	0	0	0
YONA	0	108	15	17	675	0	0	0	169	5	0	0	0	0	0	0	0	0	0	0	0	0	0	0	0	0	0	0	0	0	0	0	0	0	0	0	0	0	0	0	0	0	0	0	0	0	0	0	0
YONA	0	890	0	51	0	14	0	0	0	0	0	0	0	0	0	0	0	0	0	0	0	0	0	0	0	0	0	0	0	0	0	0	0	0	0	0	0	0	0	0	0	45	0	0	0	0	0	0	0
YONA	0	68	30	118	112	0	0	0	30	0	0	0	0	0	0	0	0	0	0	0	0	0	0	0	0	0	446	0	0	196	0	0	0	0	0	0	0	0	0	0	0	0	0	0	0	0	0	0	0
YONA	0	7	0	879	0	0	0	0	10	0	0	0	10	0	0	0	0	0	0	0	0	0	0	0	0	0	0	0	0	0	0	0	0	0	0	0	0	0	0	0	0	94	0	0	0	0	0	0	0
YONA	0	23	15	131	390	10	1	5	8	0	0	0	20	0	0	0	0	0	0	0	20	0	0	0	0	0	0	0	0	0	0	0	0	0	0	0	0	0	0	0	0	377	0	0	0	0	0	0	0
YONA	0	173	0	138	0	0	14	0	261	0	10	0	74	0	0	0	4	0	0	0	0	0	0	20	0	0	0	0	0	0	0	0	0	0	0	0	0	0	0	0	0	306	0	0	0	0	0	0	0
YONA	0	595	8	360	0	19	0	0	16	0	0	0	2	0	0	0	0	0	0	0	0	0	0	0	0	0	0	0	0	0	0	0	0	0	0	0	0	0	0	0	0	0	0	0	0	0	0	0	0
YONA	0	679	5	167	0	17	0	0	1	7	6	19	29	0	0	0	0	0	0	0	3	0	0	24	0	0	14	0	0	0	0	0	0	0	0	0	0	0	0	0	0	25	0	0	0	0	0	0	0
YONA	0	598	0	310	0	0	18	0	0	0	0	0	2	0	0	0	0	0	0	0	0	0	0	0	0	0	0	0	0	0	0	0	0	0	0	0	0	0	0	0	0	72	0	0	0	0	0	0	0
YONA	0	111	0	291	0	0	0	0	97	0	0	0	474	0	0	0	0	0	0	0	0	0	0	0	0	0	0	0	0	0	0	0	27	0	0	0	0	0	0	0	0	0	0	0	0	0	0	0	0
YONA	0	267	0	116	13	2	4	0	45	0	0	0	20	0	0	24	0	0	0	0	0	0	0	0	0	0	0	0	0	0	0	0	0	0	0	0	0	0	0	0	0	509	0	0	0	0	0	0	0
YONA	0	0	144	38	713	38	0	0	61	4	0	0	0	0	0	0	0	0	0	0	0	0	0	0	0	0	0	0	0	0	0	0	0	0	0	0	0	0	2	0	0	0	0	0	0	0	0	0	0
YONA	0	47	355	200	73	0	0	0	272	0	0	0	41	0	0	0	0	0	0	0	0	0	0	1	0	0	0	0	0	0	0	0	2	0	0	0	0	0	0	0	0	9	0	0	0	0	0	0	0
YONA	0	810	0	78	0	2	36	39	1	0	0	2	0	0	0	0	2	0	9	0	0	0	0	6	0	0	0	0	0	0	0	5	0	0	0	0	0	0	8	0	0	0	0	0	0	0	0	0	0
YONA	0	130	0	539	0	0	0	0	1	0	0	0	2	0	0	0	0	0	0	1	0	0	0	0	0	0	0	0	0	0	0	0	0	0	0	0	0	0	0	0	0	327	0	0	0	0	0	0	0
YONA	0	365	314	87	0	0	0	0	6	0	0	0	80	0	0	0	0	0	0	0	1	0	0	0	0	0	0	0	0	0	0	0	0	0	0	0	0	0	0	0	0	147	0	0	0	0	0	0	0
YONA	0	820	0	12	0	0	0	0	39	0	0	0	106	0	0	0	3	0	18	0	0	0	0	0	0	0	0	0	0	0	0	0	2	0	0	0	0	0	0	0	0	0	0	0	0	0	0	0	0
YONA	0	392	154	280	0	15	0	0	72	0	0	0	61	0	0	0	0	19	0	0	0	0	0	3	0	0	1	0	0	0	0	0	0	0	0	0	0	0	0	0	0	0	0	0	0	0	0	0	0
YONA	0	105	1	517	58	25	1	0	76	0	0	0	214	0	0	0	0	0	0	1	2	0	0	0	0	0	0	0	0	0	0	0	0	0	0	0	0	0	0	0	0	0	0	0	0	0	0	0	0
YONA	0	732	27	43	0	1	7	0	28	0	0	0	2	0	0	0	0	0	0	0	24	0	0	0	0	0	0	0	0	0	0	0	0	0	0	0	0	0	0	0	0	136	0	0	0	0	0	0	0
YONA	0	15	845	103	4	0	0	0	22	0	0	0	11	0	0	0	0	0	0	0	0	0	0	0	0	0	0	0	0	0	0	0	0	0	0	0	0	0	0	0	0	0	0	0	0	0	0	0	0
YONA	0	5	0	598	0	0	0	0	131	0	0	0	254	0	0	0	0	0	0	0	0	0	0	1	0	0	0	0	0	0	0	0	6	0	0	0	0	0	0	0	0	0	5	0	0	0	0	0	0
YONA	0	348	0	284	0	0	34	0	19	0	0	0	29	0	0	0	0	0	0	0	0	0	0	0	0	0	0	0	0	0	0	0	0	0	0	0	0	0	0	0	0	286	0	0	0	0	0	0	0
YONA	0	190	4	623	0	3	15	24	59	1	0	0	68	0	0	0	2	5	0	0	6	0	0	0	0	0	0	0	0	0	0	0	0	0	0	0	0	0	0	0	0	0	0	0	0	0	0	0	0
YONA	0	72	20	748	0	7	7	0	65	0	0	0	2	0	0	0	0	0	79	0	0	0	0	0	0	0	0	0	0	0	0	0	0	0	0	0	0	0	0	0	0	0	0	0	0	0	0	0	0
YONA	0	4	688	162	0	0	0	1	2	0	0	0	139	0	0	0	0	0	0	0	0	0	0	0	0	1	0	0	0	0	0	0	0	0	0	0	0	0	0	0	0	0	0	0	0	0	0	0	0
YONA	0	351	0	73	0	0	24	0	13	0	0	0	539	0	0	0	0	0	0	0	0	0	0	0	0	0	0	0	0	0	0	0	0	0	0	0	0	0	0	0	0	0	0	0	0	0	0	0	0
YONA	0	484	7	122	0	3	62	0	1	0	0	0	318	0	0	0	0	0	0	3	0	0	0	0	0	0	0	0	0	0	0	0	0	0	0	0	0	0	0	0	0	0	0	0	0	0	0	0	0
YONA	0	576	0	255	41	0	2	2	0	0	0	0	32	0	0	0	0	0	0	0	0	0	0	0	0	4	1	0	0	0	0	0	0	0	0	0	0	0	0	0	0	87	0	0	0	0	0	0	0
YONA	0	49	27	890	2	0	0	0	14	0	0	0	6	3	0	0	0	0	0	0	0	0	0	0	0	0	0	0	0	0	0	0	0	0	0	0	0	0	0	0	0	9	0	0	0	0	0	0	0
YONA	0	410	1	497	0	49	0	0	43	0	0	0	0	0	0	0	0	0	0	0	0	0	0	0	0	0	0	0	0	0	0	0	0	0	0	0	0	0	0	0	0	0	0	0	0	0	0	0	0
YONA	0	213	743	34	0	0	0	0	0	0	0	0	1	0	0	0	0	0	0	6	0	0	0	0	0	0	0	0	0	0	0	0	3	0	0	0	0	0	0	0	0	0	0	0	0	0	0	0	0
YONA	0	44	104	121	0	0	0	0	152	16	0	0	22	0	0	0	0	0	0	0	0	0	0	126	0	0	0	0	0	0	0	0	0	0	0	0	0	0	0	0	0	408	0	0	0	0	0	0	0
YONA	0	131	0	756	17	0	0	0	22	0	0	0	21	0	0	0	0	0	0	4	0	0	0	0	0	0	0	0	0	0	0	0	0	0	0	0	0	0	0	0	0	49	0	0	0	0	0	0	0
YONA	0	8	0	275	38	1	0	0	230	0	2	0	17	0	0	0	0	0	420	0	6	0	0	1	0	0	0	0	0	0	0	0	0	0	0	0	0	0	0	0	0	0	0	0	0	0	0	0	0
YONA	0	538	0	313	0	8	53	0	0	0	0	0	5	0	0	0	0	5	35	8	30	0	0	0	0	1	4	0	0	0	0	0	0	0	0	0	0	0	0	0	0	0	0	0	0	0	0	0	0
YONA	0	198	2	410	172	0	14	0	65	0	0	0	22	0	0	0	0	0	0	30	0	0	0	0	0	0	0	0	0	0	0	0	0	0	0	0	0	0	0	0	0	87	0	0	0	0	0	0	0
YONA	0	142	158	292	0	12	0	0	25	0	0	0	58	0	0	0	0	0	288	9	0	0	0	0	0	0	0	0	0	0	0	0	0	0	0	0	0	0	0	0	0	16	0	0	0	0	0	0	0
YONA	0	0	0	254	422	4	0	0	223	0	0	0	81	0	0	0	0	0	0	1	0	0	0	4	0	0	0	0	0	0	0	0	2	0	0	0	0	0	0	0	0	0	0	0	0	0	9	0	0
YONA	0	195	316	231	17	0	0	0	60	0	0	0	83	6	0	0	0	0	0	1	0	0	0	0	0	0	0	0	0	0	0	0	0	0	0	0	0	0	0	0	0	91	0	0	0	0	0	0	0
YONA	0	11	571	266	29	12	0	0	79	0	0	0	12	9	0	0	0	0	0	0	10	0	0	0	0	0	1	0	0	0	0	0	0	0	0	0	0	0	0	0	0	0	0	0	0	0	0	0	0
YONA	0	39	1	485	11	0	0	0	14	0	2	0	444	0	0	0	1	1	0	0	0	0	0	0	0	0	2	0	0	0	0	0	0	0	0	0	0	0	0	0	0	0	0	0	0	0	0	0	0
YONA	0	849	18	123	0	2	0	0	1	0	0	0	0	0	0	0	0	0	0	0	0	0	0	0	0	0	0	0	0	0	0	0	0	0	0	0	0	0	7	0	0	0	0	0	0	0	0	0	0
YONA	0	15	420	457	4	0	0	0	56	0	0	0	31	0	0	0	0	0	0	0	0	0	0	0	0	0	0	0	0	0	0	0	0	0	0	0	0	0	0	0	0	17	0	0	0	0	0	0	0
IRI	0	167	0	330	0	9	0	0	175	0	0	0	0	300	0	0	0	0	0	0	0	0	0	0	0	0	0	0	0	0	0	0	0	19	0	0	0	0	0	0	0	0	0	0	0	0	0	0	0
IRI	0	206	0	619	14	12	0	0	0	2	0	0	4	0	0	0	0	1	0	0	0	0	0	0	0	0	5	0	0	0	0	0	0	0	0	0	0	0	0	0	0	129	0	0	0	0	0	0	0
IRI	0	210	11	279	350	4	41	0	0	0	2	2	0	0	0	0	2	82	0	0	0	0	0	0	0	0	0	0	0	0	0	0	17	0	0	0	0	0	0	0	0	0	0	0	0	0	0	0	0
IRI	0	187	21	140	0	4	0	0	28	1	4	0	11	3	0	0	0	9	0	24	0	0	0	0	0	0	0	0	0	0	0	0	0	0	0	0	0	0	0	0	0	547	0	9	0	0	0	0	0
IRI	0	571	0	347	0	3	0	0	19	3	0	0	3	0	0	0	4	0	0	1	1	0	0	0	0	0	0	0	0	0	0	0	0	0	0	0	0	0	0	0	0	48	0	0	0	0	0	0	0
IRI	0	520	4	95	0	2	13	0	85	3	0	0	0	7	0	0	10	4	0	10	0	0	0	0	0	0	0	0	0	0	0	0	0	0	0	0	0	0	0	0	0	239	8	0	0	0	0	0	0
IRI	0	0	0	569	389	0	0	0	35	0	0	0	0	0	0	0	0	0	0	0	7	0	0	0	0	0	0	0	0	0	0	0	0	0	0	0	0	0	0	0	0	0	0	0	0	0	0	0	0
IRI	0	7	160	9	796	2	0	20	6	0	0	0	0	0	0	0	0	0	0	0	0	0	0	0	0	0	0	0	0	0	0	0	0	0	0	0	0	0	0	0	0	0	0	0	0	0	0	0	0
IRI	0	108	0	876	0	0	0	0	0	0	0	0	0	0	0	0	0	0	0	0	0	0	0	0	0	0	0	0	0	0	0	0	0	0	0	0	0	0	0	0	0	16	0	0	0	0	0	0	0
IRI	0	998	0	2	0	0	0	0	0	0	0	0	0	0	0	0	0	0	0	0	0	0	0	0	0	0	0	0	0	0	0	0	0	0	0	0	0	0	0	0	0	0	0	0	0	0	0	0	0
IRI	0	16	0	460	0	1	0	0	245	0	0	0	57	0	0	0	0	1	0	4	2	0	0	0	0	0	0	0	0	0	0	0	0	0	0	0	0	0	0	0	0	214	0	0	0	0	0	0	0
IRI	0	516	10	313	0	17	0	0	124	0	0	0	7	0	0	0	0	0	0	0	9	0	0	4	0	0	0	0	0	0	0	0	0	0	0	0	0	0	0	0	0	0	0	0	0	0	0	0	0
IRI	0	367	463	131	0	0	0	0	33	0	0	0	0	0	0	0	0	0	0	0	0	0	0	0	0	0	0	0	0	0	0	0	0	0	0	0	0	0	0	0	0	6	0	0	0	0	0	0	0
IRI	0	568	0	26	96	2	0	29	14	0	0	0	0	0	0	0	0	2	0	1	0	0	0	0	0	0	0	0	0	0	0	0	0	0	0	0	0	0	0	0	0	262	0	0	0	0	0	0	0
IRI	0	176	36	694	0	65	0	8	13	0	0	0	0	3	0	0	0	0	2	0	0	0	0	0	0	0	0	0	0	0	0	0	0	0	0	0	0	0	0	0	0	0	0	0	0	0	0	0	0
IRI	0	410	264	65	1	2	0	23	188	0	0	0	35	0	0	0	0	0	0	0	0	0	0	0	0	0	0	0	0	0	0	0	0	0	0	0	0	0	0	0	0	12	0	0	0	0	0	0	0
IRI	0	547	0	343	2	0	0	37	0	6	3	0	0	0	0	0	0	0	0	0	0	0	0	36	0	0	0	0	0	0	0	0	0	0	0	0	0	14	0	0	0	0	12	0	0	0	0	0	0
IRI	0	0	2	0	0	0	0	998	0	0	0	0	0	0	0	0	0	0	0	0	0	0	0	0	0	0	0	0	0	0	0	0	0	0	0	0	0	0	0	0	0	0	0	0	0	0	0	0	0
IRI	0	138	97	198	0	56	26	0	0	0	0	0	15	0	0	0	0	0	0	0	0	0	0	0	0	0	0	0	0	0	0	0	0	0	0	0	0	0	0	0	0	470	0	0	0	0	0	0	0
IRI	0	183	22	659	0	1	0	26	102	5	0	0	0	0	0	0	0	0	2	0	0	0	0	0	0	0	0	0	0	0	0	0	0	0	0	0	0	0	0	0	0	0	0	0	0	0	0	0	0
IRI	0	298	387	23	0	12	3	0	42	151	0	0	29	0	0	0	0	2	0	0	0	0	0	0	0	0	0	0	0	0	0	0	0	0	0	0	0	0	0	0	0	53	0	0	0	0	0	0	0
IRI	0	0	0	196	0	13	0	0	180	2	0	0	0	593	0	0	3	0	0	0	5	0	0	0	0	0	0	0	0	0	0	0	0	0	0	0	0	0	0	0	0	8	0	0	0	0	0	0	0
IRI	0	554	0	345	0	0	0	0	42	0	0	0	0	0	0	0	0	0	0	0	0	0	0	0	0	0	0	0	0	0	0	0	0	0	0	0	0	0	0	0	0	59	0	0	0	0	0	0	0
IRI	0	894	13	20	0	1	0	0	5	0	0	0	0	0	0	2	0	0	0	1	0	0	0	0	0	0	0	0	0	0	0	0	0	0	0	0	0	0	0	0	0	64	0	0	0	0	0	0	0
IRI	0	531	0	457	0	0	0	0	12	0	0	0	0	0	0	0	0	0	0	0	0	0	0	0	0	0	0	0	0	0	0	0	0	0	0	0	0	0	0	0	0	0	0	0	0	0	0	0	0
IRI	0	672	2	232	0	3	0	0	64	0	0	0	0	0	0	0	0	0	0	0	0	0	0	0	0	0	0	0	0	0	0	0	0	0	0	0	0	0	0	0	0	24	0	0	0	0	0	0	0
IRI	0	0	0	884	0	0	0	116	0	0	0	0	0	0	0	0	0	0	0	0	0	0	0	0	0	0	0	0	0	0	0	0	0	0	0	0	0	0	0	0	0	0	0	0	0	0	0	0	0
IRI	0	52	49	558	0	1	0	0	232	0	6	0	0	0	0	4	0	0	0	0	0	0	0	0	0	0	0	0	0	0	0	0	0	0	0	0	0	0	0	0	0	98	0	0	0	0	0	0	0
IRI	0	117	0	826	0	2	0	0	18	0	0	0	1	0	0	0	0	0	0	0	0	0	0	0	0	0	0	0	0	0	0	0	0	0	0	0	0	0	0	0	0	36	0	0	0	0	0	0	0
IRI	0	4	0	136	762	0	0	86	8	0	0	0	0	0	0	0	0	1	0	3	0	0	0	0	0	0	0	0	0	0	0	0	0	0	0	0	0	0	0	0	0	0	0	0	0	0	0	0	0
IRI	0	126	42	562	2	6	0	0	243	0	0	0	0	8	0	0	0	1	0	0	4	0	0	0	0	0	0	0	0	0	0	0	2	0	0	0	0	0	0	0	0	4	0	0	0	0	0	0	0
IRI	0	102	0	0	673	94	0	0	0	16	0	0	0	0	0	0	0	0	0	3	0	0	0	5	0	0	0	0	0	0	0	0	0	0	0	0	0	0	0	0	0	107	0	0	0	0	0	0	0
IRI	0	0	0	22	0	227	0	726	0	6	0	0	0	0	0	0	0	0	0	3	0	0	0	0	0	0	0	0	0	0	0	0	0	0	0	0	0	0	0	0	0	0	0	0	0	0	0	0	0
IRI	0	659	55	92	0	7	0	0	4	0	0	0	0	0	0	0	5	0	0	0	9	0	0	0	0	0	0	0	0	0	0	0	0	0	0	0	0	0	0	0	0	169	0	0	0	0	0	0	0
IRI	0	10	1	397	522	3	0	0	60	0	0	0	7	0	0	0	0	0	0	0	0	0	0	0	0	0	0	0	0	0	0	0	0	0	0	0	0	0	0	0	0	0	0	0	0	0	0	0	0
IRI	0	736	162	98	0	0	0	0	2	0	0	0	0	0	0	0	0	0	0	0	0	0	0	0	0	0	0	0	0	0	0	0	0	0	0	0	0	0	0	0	0	2	0	0	0	0	0	0	0
IRI	0	102	0	867	0	0	17	0	0	0	1	0	0	0	0	0	0	0	0	2	2	0	0	0	0	0	0	0	0	0	0	0	0	0	0	0	0	0	0	0	0	0	0	0	0	9	0	0	0
IRI	0	942	0	48	0	3	0	0	7	0	0	0	0	0	0	0	0	0	0	0	0	0	0	0	0	0	0	0	0	0	0	0	0	0	0	0	0	0	0	0	0	0	0	0	0	0	0	0	0
IRI	0	669	11	91	0	0	0	0	75	137	0	0	0	0	0	0	1	0	0	5	0	0	0	0	0	0	0	0	0	0	0	0	0	11	0	0	0	0	0	0	0	0	0	0	0	0	0	0	0
IRI	0	310	2	476	0	2	0	0	123	0	0	0	7	0	0	0	0	1	0	0	0	0	0	0	0	0	0	0	0	0	0	0	0	4	0	0	0	0	0	0	0	75	0	0	0	0	0	0	0
IRI	0	243	15	545	0	3	1	0	39	14	3	0	15	17	0	0	18	3	0	13	0	1	0	0	0	0	0	0	0	0	0	0	0	0	0	0	0	0	12	0	0	48	0	0	0	0	0	0	0
IRI	0	190	0	323	0	4	0	139	8	0	0	0	53	1	0	0	0	1	0	3	0	0	0	0	0	0	0	0	0	0	0	0	3	0	0	0	0	0	0	0	0	275	0	0	0	0	0	0	0
IRI	0	191	0	257	0	7	18	9	310	31	0	0	23	94	0	0	0	44	0	3	0	0	0	0	0	0	0	0	0	0	0	0	2	0	0	0	0	0	0	0	0	11	0	0	0	0	0	0	0
IRI	0	62	107	106	25	0	0	121	54	0	0	0	0	0	0	490	0	0	0	0	0	0	0	0	0	0	0	0	0	0	0	0	0	0	0	0	0	0	0	0	0	35	0	0	0	0	0	0	0
IRI	0	0	0	975	0	0	0	0	0	0	0	0	0	0	0	20	0	0	0	0	0	0	0	5	0	0	0	0	0	0	0	0	0	0	0	0	0	0	0	0	0	0	0	0	0	0	0	0	0
IRI	0	38	0	140	608	25	0	8	102	0	12	0	25	0	0	28	1	0	0	0	13	0	0	0	0	0	0	0	0	0	0	0	0	0	0	0	0	0	0	0	0	0	0	0	0	0	0	0	0
IRI	0	960	0	21	0	0	0	0	6	0	0	0	0	0	0	0	0	0	0	0	0	0	0	0	0	0	0	0	0	0	0	0	0	0	0	0	0	0	0	0	0	13	0	0	0	0	0	0	0
IRI	0	898	0	91	0	3	0	0	4	0	0	0	0	0	0	0	0	0	0	0	0	0	0	0	0	0	0	0	0	0	0	0	0	2	0	0	0	0	0	0	0	0	0	0	0	0	0	0	0
IRI	0	767	0	225	0	0	0	0	0	0	0	0	0	0	0	0	0	0	0	0	0	0	0	0	0	0	0	0	8	0	0	0	0	0	0	0	0	0	0	0	0	0	0	0	0	0	0	0	0
IRI	0	655	0	36	0	0	0	0	1	70	0	0	68	0	0	0	0	0	0	0	0	0	0	0	0	0	0	0	0	0	0	0	0	0	0	0	0	0	0	0	0	170	0	0	0	0	0	0	0
IRI	0	93	0	781	0	6	0	0	4	0	12	0	67	0	0	0	0	0	0	0	5	0	0	0	0	0	0	0	0	0	0	0	0	0	0	0	0	0	0	0	0	32	0	0	0	0	0	0	0
IRI	0	0	0	944	0	56	0	0	0	0	0	0	0	0	0	0	0	0	0	0	0	0	0	0	0	0	0	0	0	0	0	0	0	0	0	0	0	0	0	0	0	0	0	0	0	0	0	0	0
IRI	0	269	26	19	0	0	0	57	0	0	629	0	0	0	0	0	0	0	0	0	0	0	0	0	0	0	0	0	0	0	0	0	0	0	0	0	0	0	0	0	0	0	0	0	0	0	0	0	0
IRI	0	441	4	39	0	4	64	0	130	0	0	0	40	0	0	0	0	0	0	0	0	0	0	0	0	0	0	0	0	0	0	0	0	0	0	0	0	0	0	0	0	277	0	0	0	0	0	0	0
IRI	0	93	8	120	0	0	0	0	71	637	0	0	0	71	0	0	0	0	0	0	0	0	0	0	0	0	0	0	0	0	0	0	0	0	0	0	0	0	0	0	0	0	0	0	0	0	0	0	0
IRI	0	952	6	28	0	0	13	0	0	0	0	0	0	1	0	0	0	0	0	0	0	0	0	0	0	0	0	0	0	0	0	0	0	0	0	0	0	0	0	0	0	0	0	0	0	0	0	0	0
IRI	0	233	19	70	311	4	0	1	171	0	0	0	22	0	0	13	0	0	0	0	0	0	0	0	0	0	0	0	0	0	0	0	0	0	0	0	0	0	0	0	0	156	0	0	0	0	0	0	0
IRI	0	945	0	48	0	2	5	0	0	0	0	0	0	0	0	0	0	0	0	0	0	0	0	0	0	0	0	0	0	0	0	0	0	0	0	0	0	0	0	0	0	0	0	0	0	0	0	0	0
IRI	0	256	40	300	26	7	0	16	333	11	0	0	0	0	0	0	4	0	0	0	3	0	0	4	0	0	0	0	0	0	0	0	0	0	0	0	0	0	0	0	0	0	0	0	0	0	0	0	0
IRI	0	571	15	153	0	47	0	0	5	209	0	0	0	0	0	0	0	0	0	0	0	0	0	0	0	0	0	0	0	0	0	0	0	0	0	0	0	0	0	0	0	0	0	0	0	0	0	0	0
IRI	0	0	0	47	873	25	0	12	2	0	0	0	0	0	0	0	0	0	0	0	7	0	0	8	0	0	0	0	0	0	0	0	0	3	0	0	0	0	0	0	0	23	0	0	0	0	0	0	0
IRI	0	31	0	589	4	0	8	13	231	0	0	0	88	0	0	0	0	0	0	0	4	0	0	2	0	0	0	0	0	0	0	0	0	0	0	0	0	0	0	0	0	30	0	0	0	0	0	0	0
IRI	0	887	0	4	0	0	7	0	0	102	0	0	0	0	0	0	0	0	0	0	0	0	0	0	0	0	0	0	0	0	0	0	0	0	0	0	0	0	0	0	0	0	0	0	0	0	0	0	0
IRI	0	305	8	538	0	0	48	0	22	3	3	0	14	0	0	0	0	0	0	18	2	0	0	0	0	0	11	0	0	0	0	0	0	0	0	0	0	0	0	0	0	28	0	0	0	0	0	0	0
IRI	0	788	0	212	0	0	0	0	0	0	0	0	0	0	0	0	0	0	0	0	0	0	0	0	0	0	0	0	0	0	0	0	0	0	0	0	0	0	0	0	0	0	0	0	0	0	0	0	0
IRI	0	945	0	24	0	0	0	0	0	20	0	0	6	0	0	0	0	0	0	0	0	0	0	0	0	0	0	0	0	0	0	0	0	5	0	0	0	0	0	0	0	0	0	0	0	0	0	0	0
IRI	0	901	0	6	0	0	4	0	0	0	0	0	0	0	0	0	9	0	0	0	0	0	0	0	0	0	0	0	0	0	0	0	0	0	0	0	0	0	0	0	0	80	0	0	0	0	0	0	0
IRI	0	219	441	316	0	3	0	0	10	0	0	0	0	0	0	0	0	0	0	0	0	0	0	0	0	0	0	0	0	0	0	0	0	0	0	0	0	0	0	0	0	11	0	0	0	0	0	0	0
IRI	0	729	0	101	0	0	18	15	103	18	0	0	7	0	0	0	0	0	0	0	0	0	0	0	0	0	0	0	0	0	0	0	0	0	0	0	0	0	0	0	0	0	0	0	0	0	0	0	0
IRI	0	30	0	150	0	0	0	15	109	0	0	0	124	0	0	0	0	0	0	0	0	0	0	0	0	0	0	0	0	0	0	0	0	0	0	0	0	0	0	0	0	572	0	0	0	0	0	0	0
IRI	0	884	0	106	0	0	0	0	0	0	0	0	0	0	0	0	1	0	0	0	0	0	0	0	0	0	0	0	0	0	0	0	9	0	0	0	0	0	0	0	0	0	0	0	0	0	0	0	0
IRI	0	515	5	54	0	3	0	127	20	0	1	19	224	0	0	2	7	0	0	0	0	0	0	0	0	0	0	0	0	0	0	0	0	0	0	0	0	0	0	0	0	20	0	0	0	3	0	0	0
IRI	0	326	0	209	34	0	17	0	319	0	0	0	36	0	0	0	0	0	0	0	0	0	0	4	0	0	0	0	0	0	0	0	0	0	0	0	0	0	0	0	0	55	0	0	0	0	0	0	0
IRI	0	291	0	473	3	1	70	0	7	0	1	0	0	0	0	0	0	0	0	0	0	0	0	0	0	0	0	0	0	0	0	0	0	0	0	0	0	0	0	0	0	150	4	0	0	0	0	0	0
IRI	0	10	4	272	0	14	0	471	58	0	0	0	10	31	0	14	0	6	0	2	0	0	0	0	0	0	0	0	2	0	0	0	0	0	0	0	0	0	0	0	0	106	0	0	0	0	0	0	0
IRI	0	719	0	0	0	0	0	0	5	0	0	0	0	0	0	0	0	0	0	0	0	0	0	0	0	0	0	0	2	0	0	0	0	0	0	0	0	0	0	0	0	274	0	0	0	0	0	0	0
IRI	0	816	0	121	0	51	0	0	0	0	0	0	0	0	0	1	3	0	0	5	3	0	0	0	0	0	0	0	0	0	0	0	0	0	0	0	0	0	0	0	0	0	0	0	0	0	0	0	0
IRI	0	0	0	893	0	0	0	96	0	0	0	0	0	0	0	0	0	0	0	0	0	0	0	0	0	0	0	0	0	0	0	0	0	0	0	0	0	0	0	0	0	11	0	0	0	0	0	0	0
IRI	0	112	0	90	505	56	1	0	116	0	0	0	68	0	0	38	0	3	0	2	0	0	0	0	0	0	0	0	0	0	0	0	0	4	0	0	0	0	0	0	0	5	0	0	0	0	0	0	0
IRI	0	158	0	71	605	53	0	0	0	113	0	0	0	0	0	0	0	0	0	0	0	0	0	0	0	0	0	0	0	0	0	0	0	0	0	0	0	0	0	0	0	0	0	0	0	0	0	0	0
IRI	0	922	0	23	0	6	0	0	0	49	0	0	0	0	0	0	0	0	0	0	0	0	0	0	0	0	0	0	0	0	0	0	0	0	0	0	0	0	0	0	0	0	0	0	0	0	0	0	0
IRI	0	108	332	479	0	1	0	0	10	0	0	0	8	0	0	8	0	7	0	0	0	0	0	2	0	0	0	0	0	0	0	0	0	0	0	0	0	0	0	0	0	45	0	0	0	0	0	0	0
IRI	0	587	0	52	298	0	0	0	18	0	0	0	0	0	0	0	0	0	0	0	0	0	0	0	0	0	0	0	0	0	0	0	0	0	0	0	0	0	0	0	0	45	0	0	0	0	0	0	0
IRI	0	0	0	958	20	0	0	0	5	0	3	0	9	0	0	0	0	5	0	0	0	0	0	0	0	0	0	0	0	0	0	0	0	0	0	0	0	0	0	0	0	0	0	0	0	0	0	0	0
IRI	0	52	0	9	0	0	0	0	0	0	0	0	103	6	0	27	0	0	0	0	25	0	0	0	0	0	0	0	0	0	0	0	13	0	0	0	0	0	0	0	0	765	0	0	0	0	0	0	0
IRI	0	442	14	346	0	0	0	0	59	0	0	0	0	0	0	0	0	15	0	0	0	0	0	0	0	0	0	0	0	0	0	0	0	0	0	0	0	0	0	0	0	124	0	0	0	0	0	0	0
IRI	0	148	4	471	238	4	0	8	58	0	0	0	0	0	0	65	0	0	0	0	0	0	0	0	0	0	2	0	0	0	0	0	1	0	0	0	0	0	0	0	0	0	0	0	0	0	0	0	0
IRI	0	1	0	719	0	2	0	0	28	0	1	0	7	0	0	0	0	2	0	0	0	0	0	0	0	0	0	0	0	0	0	0	0	0	0	40	0	0	0	0	0	200	0	0	0	0	0	0	0
IRI	0	453	0	358	0	2	0	0	43	0	0	0	28	0	0	0	1	3	0	6	0	0	0	0	0	0	0	0	0	0	0	0	0	0	0	2	0	0	0	0	0	104	0	0	0	0	0	0	0
IRI	0	354	0	339	5	3	0	16	68	0	208	0	5	0	0	0	0	0	0	0	0	0	0	0	0	0	0	0	0	0	0	0	0	0	0	0	0	0	0	0	0	0	0	0	0	0	0	0	0
IRI	0	22	672	202	0	0	0	0	2	0	0	0	0	0	0	0	5	2	0	0	0	0	0	0	0	0	0	0	0	0	0	0	0	0	0	0	0	0	0	0	0	95	0	0	0	0	0	0	0
IRI	0	989	0	1	4	0	0	0	6	0	0	0	0	0	0	0	0	0	0	0	0	0	0	0	0	0	0	0	0	0	0	0	0	0	0	0	0	0	0	0	0	0	0	0	0	0	0	0	0
IRI	0	255	0	143	0	7	0	0	45	0	3	0	220	0	0	0	18	0	0	0	0	0	0	0	0	0	0	0	0	0	0	0	0	0	0	0	0	0	0	0	0	306	0	0	0	3	0	0	0
IRI	0	473	0	481	0	0	0	0	42	0	0	0	0	0	0	0	0	0	0	0	4	0	0	0	0	0	0	0	0	0	0	0	0	0	0	0	0	0	0	0	0	0	0	0	0	0	0	0	0
IRI	0	462	0	150	0	45	45	0	94	0	0	0	47	0	0	0	3	0	0	0	0	0	0	0	0	0	0	0	0	0	0	0	0	0	0	0	0	0	0	0	0	147	0	0	0	0	0	0	0
IRI	0	35	0	95	3	12	0	0	87	0	6	0	723	14	0	0	0	17	0	0	0	0	0	0	0	0	8	0	0	0	0	0	0	0	0	0	0	0	0	0	0	0	0	0	0	0	0	0	0
IRI	0	333	6	633	0	8	0	0	8	0	0	0	0	0	0	0	0	1	0	0	0	0	0	0	0	0	0	0	0	0	0	0	0	0	0	0	0	0	0	0	0	8	0	0	0	3	0	0	0
IRI	0	605	154	216	0	5	5	0	4	0	0	0	0	0	0	0	5	0	0	6	0	0	0	0	0	0	0	0	0	0	0	0	0	0	0	0	0	0	0	0	0	0	0	0	0	0	0	0	0
IRI	0	805	10	75	0	83	0	0	24	3	0	0	0	0	0	0	0	0	0	0	0	0	0	0	0	0	0	0	0	0	0	0	0	0	0	0	0	0	0	0	0	0	0	0	0	0	0	0	0
IRI	0	593	0	47	0	67	1	12	74	0	0	0	14	0	0	0	0	12	0	0	0	0	0	0	0	0	0	0	42	0	0	0	0	0	0	0	0	0	0	0	0	138	0	0	0	0	0	0	0
IRI	0	0	292	20	674	0	0	0	14	0	0	0	0	0	0	0	0	0	0	0	0	0	0	0	0	0	0	0	0	0	0	0	0	0	0	0	0	0	0	0	0	0	0	0	0	0	0	0	0
IRI	0	196	0	420	0	0	0	0	71	246	0	0	56	0	0	0	3	0	0	0	4	0	0	0	0	0	0	0	0	0	0	0	0	0	0	0	0	0	0	0	0	0	0	0	0	0	0	0	0
IRI	0	857	0	143	0	0	0	0	0	0	0	0	0	0	0	0	0	0	0	0	0	0	0	0	0	0	0	0	0	0	0	0	0	0	0	0	0	0	0	0	0	0	0	0	0	0	0	0	0
IRI	0	40	604	192	0	13	0	0	148	0	0	0	0	0	0	0	0	0	0	0	0	0	0	0	0	0	0	0	0	0	0	0	0	0	0	0	0	0	0	0	0	3	0	0	0	0	0	0	0
IRI	0	26	615	26	279	2	0	14	0	0	11	0	0	0	0	0	0	0	0	0	0	0	0	0	0	0	0	0	0	0	0	0	5	0	0	4	0	0	0	0	0	18	0	0	0	0	0	0	0
IRI	0	734	14	153	0	0	2	0	0	0	0	0	35	0	0	0	0	0	0	0	0	0	0	0	0	0	0	0	0	0	0	0	0	0	0	0	0	0	0	0	0	44	0	0	0	0	0	0	0
IRI	0	84	112	304	0	5	2	207	83	0	0	0	51	4	0	20	0	0	0	38	2	0	0	0	0	0	0	0	0	0	0	0	0	0	8	0	0	0	0	0	0	79	0	0	0	0	0	0	0
IRI	0	742	6	226	0	2	15	1	8	0	0	0	0	0	0	0	0	0	0	0	0	0	0	0	0	0	0	0	0	0	0	0	0	0	0	0	0	0	0	0	0	0	0	0	0	0	0	0	0
IRI	0	308	159	404	61	0	4	39	16	0	0	0	0	2	0	0	0	1	6	0	0	0	0	0	0	0	0	0	0	0	0	0	0	0	0	0	0	0	0	0	0	0	0	0	0	0	0	0	0
IRI	0	747	17	182	0	0	0	0	0	0	0	0	23	0	0	0	31	0	0	0	0	0	0	0	0	0	0	0	0	0	0	0	0	0	0	0	0	0	0	0	0	0	0	0	0	0	0	0	0
IRI	0	45	12	508	0	12	0	0	137	0	7	0	188	0	0	0	4	0	0	0	0	0	0	0	0	0	29	0	0	0	0	0	4	0	0	0	0	0	0	0	0	53	0	0	0	0	0	0	0
IRI	0	75	0	402	0	5	0	0	467	0	0	0	44	0	0	0	0	3	0	0	0	0	0	0	0	0	0	0	0	0	0	0	1	0	0	0	0	0	0	0	0	3	0	0	0	0	0	0	0
IRI	0	166	528	88	0	38	0	0	2	3	4	0	0	0	0	0	2	0	0	1	0	0	0	0	0	0	0	0	161	0	0	0	0	7	0	0	0	0	0	0	0	0	0	0	0	0	0	0	0
IRI	0	23	21	565	179	2	0	13	149	6	0	0	0	0	0	0	0	0	0	20	22	0	0	0	0	0	0	0	0	0	0	0	0	0	0	0	0	0	0	0	0	0	0	0	0	0	0	0	0
IRI	0	215	282	114	216	0	1	1	0	0	0	0	18	0	0	0	0	0	0	0	0	0	0	0	0	0	0	0	0	0	0	0	0	0	0	0	0	0	0	0	0	153	0	0	0	0	0	0	0
IRI	0	25	381	39	295	0	0	12	10	0	0	0	20	0	0	0	6	15	0	0	0	0	0	0	0	0	0	0	0	0	0	0	0	0	0	0	0	0	0	0	0	192	5	0	0	0	0	0	0
IRI	0	439	11	206	117	6	0	145	75	1	0	0	0	0	0	0	0	0	0	0	0	0	0	0	0	0	0	0	0	0	0	0	0	0	0	0	0	0	0	0	0	0	0	0	0	0	0	0	0
IRI	0	390	22	277	0	0	3	0	5	0	44	0	0	52	0	57	0	0	0	0	14	0	0	0	0	0	0	0	0	0	0	0	73	0	0	0	0	0	0	0	0	63	0	0	0	0	0	0	0
IRI	0	757	0	139	0	18	26	29	0	0	0	0	3	0	0	0	0	0	0	22	0	0	0	0	0	0	0	0	0	0	0	0	0	6	0	0	0	0	0	0	0	0	0	0	0	0	0	0	0
IRI	0	51	0	889	5	20	0	0	13	0	4	0	0	0	0	0	0	0	0	0	7	0	0	0	0	0	2	0	0	0	0	0	0	0	0	0	0	0	0	0	0	9	0	0	0	0	0	0	0
IRI	0	98	3	493	0	54	0	99	171	0	1	0	0	0	0	0	0	1	0	0	0	0	0	0	0	0	0	0	0	0	0	0	0	0	0	0	0	0	0	0	0	52	1	0	0	0	0	0	0
IRI	0	405	2	401	0	0	0	0	170	0	0	0	10	0	0	0	2	0	0	0	0	0	0	0	0	0	0	0	0	0	0	0	0	0	0	0	0	0	0	0	0	10	0	0	0	0	0	0	0
IRI	0	11	0	726	0	3	0	42	12	144	0	0	0	0	0	0	0	0	0	1	0	0	0	0	0	0	0	0	0	0	0	0	0	0	0	0	0	0	0	0	0	61	0	0	0	0	0	0	0
IRI	0	768	3	157	0	0	0	0	65	0	0	0	0	0	0	0	2	0	0	0	0	0	0	0	0	0	0	0	0	0	0	0	0	0	0	0	0	0	0	0	0	0	0	0	0	0	0	0	0
IRI	0	513	63	254	2	9	49	93	3	0	0	0	0	0	0	0	0	0	4	0	2	0	0	0	0	0	6	0	0	0	0	0	2	0	0	0	0	0	0	0	0	0	0	0	0	0	0	0	0
IRI	0	143	0	23	821	0	0	0	0	0	0	0	11	0	0	0	0	0	0	0	0	0	0	0	0	0	0	0	0	0	0	0	0	0	0	0	0	0	0	0	0	2	0	0	0	0	0	0	0
IRI	0	20	34	642	0	200	0	1	19	12	0	0	0	0	0	0	0	2	0	0	0	0	0	0	0	0	0	0	0	0	0	0	0	0	0	0	0	0	0	0	0	70	0	0	0	0	0	0	0
IRI	0	707	84	110	0	64	0	0	23	0	0	0	0	0	0	0	0	0	0	0	3	0	0	0	0	0	0	0	0	0	0	0	0	4	0	0	0	0	0	0	5	0	0	0	0	0	0	0	0
IRI	0	573	0	250	136	16	0	0	0	0	0	0	0	0	0	0	3	0	0	2	0	0	0	0	0	0	0	0	20	0	0	0	0	0	0	0	0	0	0	0	0	0	0	0	0	0	0	0	0
IRI	0	5	0	492	0	0	24	0	0	0	31	0	122	0	0	0	43	0	0	0	0	0	0	0	0	0	0	0	0	0	0	0	0	0	0	0	0	0	0	0	0	283	0	0	0	0	0	0	0
IRI	0	226	0	278	0	0	0	0	11	150	0	0	173	0	0	0	0	0	0	0	0	0	0	0	0	0	0	0	0	0	0	0	0	0	0	0	0	0	0	0	0	162	0	0	0	0	0	0	0
IRI	0	36	807	2	6	0	0	40	8	0	0	0	8	0	0	0	0	0	0	0	93	0	0	0	0	0	0	0	0	0	0	0	0	0	0	0	0	0	0	0	0	0	0	0	0	0	0	0	0
IRI	0	532	15	391	0	12	8	0	29	0	0	0	1	8	0	0	0	0	0	1	0	0	0	1	0	0	0	0	0	0	0	0	0	0	0	0	0	0	0	0	0	2	0	0	0	0	0	0	0
IRI	0	774	0	185	0	6	9	0	6	0	0	0	6	0	0	0	0	0	0	0	0	0	0	0	0	0	1	0	0	0	0	0	0	6	0	0	0	0	0	0	0	7	0	0	0	0	0	0	0
IRI	0	0	0	288	435	43	0	15	0	0	0	0	0	145	0	0	2	0	0	0	0	0	0	0	0	0	0	0	0	0	0	0	0	0	0	0	0	0	0	0	0	70	0	0	0	2	0	0	0
IRI	0	649	0	246	0	1	0	0	3	21	0	0	10	0	0	0	0	0	0	0	0	0	0	0	0	0	2	0	0	0	0	0	0	0	0	0	0	0	0	0	0	68	0	0	0	0	0	0	0
IRI	0	272	28	456	0	16	83	0	29	19	0	0	0	0	0	0	1	10	0	30	0	0	0	0	0	0	0	0	0	0	12	0	0	0	0	0	0	0	7	0	0	0	0	0	0	0	0	0	0
IRI	0	690	0	225	0	0	0	0	0	0	0	0	16	0	0	0	0	0	0	0	0	0	0	0	0	0	0	0	0	0	1	0	0	0	0	0	0	0	0	0	0	68	0	0	0	0	0	0	0
IRI	0	0	182	30	415	0	0	2	0	3	0	0	3	357	0	0	0	0	0	0	0	0	0	0	0	0	0	0	0	0	0	0	0	0	0	0	0	0	0	0	0	8	0	0	0	0	0	0	0
IRI	0	729	0	196	0	0	28	0	2	0	0	0	0	0	0	0	0	0	0	0	0	0	0	0	0	0	0	0	0	0	0	0	0	0	0	0	0	0	0	0	0	45	0	0	0	0	0	0	0
IRI	0	375	169	48	0	0	0	0	104	294	0	0	0	5	0	0	3	2	0	0	0	0	0	0	0	0	0	0	0	0	0	0	0	0	0	0	0	0	0	0	0	0	0	0	0	0	0	0	0
IRI	0	790	0	1	0	0	0	0	3	50	0	0	0	0	0	0	0	0	0	0	0	0	0	0	0	0	0	0	0	0	0	0	0	0	0	0	0	0	0	0	0	156	0	0	0	0	0	0	0
IRI	0	554	1	30	177	0	0	0	0	87	0	0	0	0	0	0	0	0	0	0	0	0	0	0	0	0	0	0	0	0	0	0	0	0	0	0	0	0	0	0	0	151	0	0	0	0	0	0	0
IRI	0	627	0	277	0	0	0	0	70	0	0	0	0	0	0	0	7	0	0	0	0	0	0	0	0	0	0	0	0	0	0	0	4	0	0	0	0	0	0	0	0	15	0	0	0	0	0	0	0
IRI	0	63	462	97	231	9	29	11	71	1	0	1	1	0	0	0	0	0	0	10	0	0	0	0	0	0	0	0	0	0	0	0	0	0	0	3	0	0	0	0	0	11	0	0	0	0	0	0	0
IRI	0	704	0	257	0	1	9	0	0	0	0	0	0	0	0	0	0	0	0	0	6	0	0	0	0	0	0	0	0	0	0	0	0	0	0	0	0	0	23	0	0	0	0	0	0	0	0	0	0
IRI	0	153	0	295	0	7	0	0	172	0	0	0	7	15	0	0	0	0	0	5	0	0	0	0	0	0	0	0	0	0	0	0	5	0	0	0	0	0	0	0	0	330	0	11	0	0	0	0	0
IRI	0	75	0	831	0	6	2	0	25	0	0	0	0	0	0	6	0	0	0	0	0	0	0	0	0	35	0	0	0	0	0	0	1	0	0	0	0	0	0	0	0	19	0	0	0	0	0	0	0
IRI	0	721	2	4	15	1	1	225	30	0	0	0	0	0	0	0	0	0	0	0	0	0	0	0	0	0	0	0	0	0	0	0	1	0	0	0	0	0	0	0	0	0	0	0	0	0	0	0	0
IRI	0	100	98	77	252	44	0	0	405	0	0	0	0	0	0	1	0	0	0	6	0	0	0	0	0	0	0	0	0	0	0	0	0	0	0	0	0	0	0	0	0	10	0	3	0	0	0	0	0
IRI	0	126	0	402	178	5	0	0	205	0	0	0	14	10	0	27	0	12	0	5	0	0	0	0	0	0	0	0	0	0	0	0	0	0	0	0	0	0	0	0	0	10	0	0	0	0	0	0	0
IRI	0	598	14	159	0	0	12	0	88	0	0	0	0	2	0	0	0	0	0	0	0	0	0	0	0	0	0	0	0	0	0	0	0	0	0	0	0	0	0	0	0	121	1	3	0	0	0	0	0
IRI	0	925	8	3	0	0	0	0	25	0	0	0	13	0	0	0	2	0	0	0	0	3	0	0	0	0	0	0	0	0	0	0	0	0	0	0	0	0	0	0	0	21	0	0	0	0	0	0	0
IRI	0	258	3	589	0	0	0	1	98	0	15	6	2	0	0	0	0	2	0	0	3	0	0	1	0	11	11	0	0	0	0	0	0	0	0	0	0	0	0	0	0	0	0	0	0	0	0	0	0
IRI	0	202	17	724	0	0	0	0	10	0	0	0	42	0	0	0	0	0	0	0	0	0	0	0	0	0	0	0	0	0	0	0	0	0	0	0	0	0	0	0	0	0	0	0	0	0	0	0	0
IRI	0	725	0	110	0	31	0	0	124	0	0	0	0	0	0	0	10	0	0	0	0	0	0	0	0	0	0	0	0	0	0	0	0	0	0	0	0	0	0	0	0	0	0	0	0	0	0	0	0
IRI	0	166	425	60	293	0	0	0	0	0	3	0	2	1	0	0	0	0	0	0	12	0	0	1	0	0	0	0	0	0	5	0	0	0	0	0	0	0	0	0	0	0	0	0	0	0	0	0	0
IRI	0	164	43	432	0	0	0	0	69	0	0	0	51	0	0	0	0	0	0	1	0	0	0	0	0	0	10	0	0	0	0	0	0	0	0	0	0	0	0	0	0	98	0	0	0	0	0	0	0
IRI	0	389	0	498	0	0	0	0	0	0	41	0	0	0	0	0	0	0	0	0	0	0	0	0	0	0	0	0	0	0	0	0	0	0	0	0	0	0	0	0	0	0	0	0	0	0	0	0	0
IRI	0	909	0	43	0	0	46	0	0	0	0	0	0	0	0	0	2	0	0	0	0	0	0	0	0	0	0	0	0	0	0	0	0	0	0	0	0	0	0	0	0	0	0	0	0	0	0	0	0
IRI	0	851	0	46	0	2	0	0	19	1	0	0	7	2	0	0	0	0	0	0	0	0	0	0	0	0	0	0	0	0	0	0	0	0	0	0	0	0	0	0	0	72	0	0	0	0	0	0	0
IRI	0	188	7	724	0	1	0	0	37	6	0	0	0	0	0	0	0	4	0	10	0	0	0	0	0	0	0	0	0	0	0	0	0	0	0	0	0	0	0	0	0	21	0	0	0	0	0	0	0
IRI	0	261	8	269	0	0	106	5	30	0	0	0	63	0	0	0	0	4	0	7	0	0	0	0	0	0	0	0	0	0	0	2	0	0	0	0	0	0	0	0	0	242	3	0	0	0	0	0	0
IRI	0	349	0	85	0	2	3	0	31	13	0	0	0	0	0	0	12	12	1	27	0	0	0	0	0	0	9	0	0	0	0	0	0	0	0	0	0	0	1	0	0	0	0	0	0	0	0	0	0
IRI	0	343	292	355	0	0	0	0	0	0	0	0	0	0	0	0	5	0	5	0	0	0	0	0	0	0	0	0	0	0	0	0	0	0	0	0	0	0	0	0	0	0	0	0	0	0	0	0	0
IRI	0	0	0	52	0	102	0	813	0	0	0	0	0	0	0	0	0	0	0	0	31	0	0	0	0	0	0	0	0	0	0	0	0	0	0	0	0	0	0	0	0	0	0	0	0	2	0	0	0
IRI	0	10	403	56	30	30	4	0	17	0	0	0	11	0	0	12	0	4	0	22	0	0	0	0	0	0	0	0	0	0	0	0	0	0	0	0	0	0	0	0	0	398	2	0	0	0	0	0	0
IRI	0	817	0	19	67	5	0	16	26	0	4	0	0	11	29	0	0	3	0	0	3	0	0	0	0	0	0	0	0	0	0	0	0	0	0	0	0	0	0	0	0	0	0	0	0	0	0	0	0
IRI	0	158	141	242	0	13	0	0	295	0	0	0	68	0	0	0	6	0	0	0	13	0	0	0	0	0	2	0	0	0	0	0	0	0	0	0	0	0	0	0	0	62	0	0	0	0	0	0	0
IRI	0	181	41	144	0	2	0	0	524	0	0	0	0	0	0	0	16	0	0	0	0	0	0	0	0	0	15	0	0	0	0	0	0	0	0	0	0	0	0	0	0	76	0	0	0	0	0	0	0
IRI	0	310	11	230	0	2	22	0	264	9	0	0	0	3	0	0	0	0	144	0	0	0	0	4	0	0	0	0	0	0	0	0	0	1	0	0	0	0	0	0	0	0	0	0	0	0	0	0	0
IRI	0	679	12	299	0	0	0	0	3	0	0	0	0	0	0	0	7	0	0	0	0	0	0	0	0	0	0	0	0	0	0	0	0	0	0	0	0	0	0	0	0	0	0	0	0	0	0	0	0
IRI	0	182	0	553	0	13	0	51	17	0	0	0	0	0	0	0	2	0	0	0	0	0	0	4	0	0	0	0	178	0	0	0	0	0	0	0	0	0	0	0	0	0	0	0	0	0	0	0	0
IRI	0	876	0	82	16	0	0	0	7	0	0	0	0	1	0	10	0	0	0	1	3	0	0	0	0	0	0	0	0	0	0	0	0	0	0	0	0	0	0	0	0	0	0	0	0	0	0	0	0
IRI	0	192	0	115	508	13	0	0	138	0	0	0	1	3	0	0	0	0	0	0	7	0	0	0	0	0	0	0	0	0	0	0	0	4	0	0	0	0	0	0	0	19	0	0	0	0	0	0	0
IRI	0	113	7	624	71	0	0	15	23	0	0	0	0	0	0	142	0	0	0	0	0	0	0	0	0	0	5	0	0	0	0	0	0	0	0	0	0	0	0	0	0	0	0	0	0	0	0	0	0
IRI	0	869	0	97	0	0	16	0	8	0	0	0	4	0	0	0	0	0	0	0	0	0	0	0	0	0	0	0	0	0	0	0	0	0	0	0	0	0	0	0	0	6	0	0	0	0	0	0	0
IRI	0	250	3	527	2	4	4	0	71	0	0	0	64	0	0	0	7	0	0	55	0	0	0	0	0	0	0	0	0	0	0	0	0	0	0	0	0	0	0	0	0	0	0	0	0	13	0	0	0
IRI	0	177	0	157	0	0	0	0	565	0	0	0	0	0	0	0	0	9	0	49	0	0	0	0	0	0	0	0	0	0	0	0	0	0	0	0	0	0	0	0	0	43	0	0	0	0	0	0	0
IRI	0	31	154	61	619	0	0	3	7	0	0	0	0	0	0	0	0	0	0	2	0	0	0	0	0	0	0	0	0	0	0	0	0	0	0	0	0	0	0	0	0	123	0	0	0	0	0	0	0
IRI	0	678	0	19	0	3	0	62	0	0	0	0	11	0	0	0	0	0	0	0	22	0	0	0	0	0	0	0	0	0	56	0	0	0	0	0	0	0	0	0	0	149	0	0	0	0	0	0	0
IRI	0	562	40	65	6	0	0	0	38	0	0	0	3	0	0	0	0	0	0	1	2	0	0	1	0	0	0	0	0	0	0	0	0	0	0	0	0	0	0	0	0	24	0	0	0	0	0	0	0
IRI	0	12	312	227	0	0	0	87	58	0	0	0	85	0	0	0	0	0	33	0	0	0	0	0	0	0	4	0	0	0	0	0	0	0	0	18	0	0	0	0	0	164	0	0	0	0	0	0	0
IRI	0	202	0	598	0	2	0	0	105	0	0	0	2	0	0	0	10	0	0	0	0	0	0	0	0	0	0	0	0	0	0	0	0	12	0	0	0	0	0	0	0	69	0	0	0	0	0	0	0
IRI	0	629	0	341	17	0	5	0	0	0	0	0	0	0	0	0	0	0	0	0	0	0	0	0	0	0	0	0	0	0	0	0	3	0	0	0	0	0	0	0	0	5	0	0	0	0	0	0	0
IRI	0	3	0	18	742	10	0	11	158	30	0	0	0	0	0	0	0	0	0	0	0	0	0	0	0	0	0	0	0	0	0	0	0	0	0	0	0	0	0	0	0	26	0	0	0	0	0	0	0
IRI	0	225	0	545	0	0	0	0	57	0	0	0	0	0	0	0	7	0	0	0	0	0	0	0	0	23	0	0	0	0	0	0	0	0	0	0	0	0	0	0	0	142	0	0	0	0	0	0	0
IRI	0	18	31	665	0	7	0	245	0	0	0	0	0	0	0	0	0	0	0	4	0	0	0	0	0	0	0	0	0	0	0	0	0	0	0	0	0	0	0	0	0	30	0	0	0	0	0	0	0
IRI	0	0	0	128	815	0	0	2	0	0	0	0	0	0	0	0	2	0	0	3	0	0	0	0	0	0	0	0	0	0	0	0	0	0	0	0	0	0	0	0	0	48	0	0	0	0	0	0	0
IRI	0	440	0	454	0	0	6	0	3	0	0	0	33	0	0	0	0	0	0	0	0	0	0	0	0	0	0	0	0	0	0	0	8	0	0	0	0	0	0	0	0	56	0	0	0	0	0	0	0
IRI	0	321	0	160	0	0	0	464	55	0	0	0	0	0	0	0	0	0	0	0	0	0	0	0	0	0	0	0	0	0	0	0	0	0	0	0	0	0	0	0	0	0	0	0	0	0	0	0	0
IRI	0	29	0	242	285	0	24	0	0	0	0	0	58	0	0	0	0	0	0	0	0	0	0	0	0	0	19	0	0	0	0	0	0	0	0	0	0	0	0	0	0	343	0	0	0	0	0	0	0
IRI	0	630	2	305	0	0	0	0	59	0	0	0	0	0	0	0	4	0	0	0	0	0	0	0	0	0	0	0	0	0	0	0	0	0	0	0	0	0	0	0	0	0	0	0	0	0	0	0	0
IRI	0	8	0	40	893	0	0	30	29	0	0	0	0	0	0	0	0	0	0	0	0	0	0	0	0	0	0	0	0	0	0	0	0	0	0	0	0	0	0	0	0	0	0	0	0	0	0	0	0
IRI	0	11	0	447	0	0	0	0	55	0	0	0	12	0	0	463	0	0	0	0	0	0	0	0	0	0	0	0	0	0	0	0	0	0	0	0	0	0	0	0	0	8	0	0	0	0	0	0	0
IRI	0	287	43	512	0	0	0	0	89	0	9	0	54	0	0	0	6	0	0	0	0	0	0	0	0	0	0	0	0	0	0	0	0	0	0	0	0	0	0	0	0	0	0	0	0	0	0	0	0
IRI	0	734	4	73	0	0	0	3	123	0	1	0	0	0	0	0	0	0	0	60	0	0	0	0	0	0	0	0	0	0	0	0	0	0	0	0	0	0	0	0	0	0	0	0	0	0	0	0	0
IRI	0	116	0	496	282	3	0	0	42	0	0	0	29	0	0	0	0	1	0	10	0	0	0	0	0	0	6	0	0	0	0	0	0	0	0	0	0	0	0	0	0	15	0	0	0	0	0	0	0
IRI	0	629	6	75	0	10	11	0	10	142	0	0	0	0	0	0	10	2	0	0	0	0	0	3	0	0	0	0	102	0	0	0	0	0	0	0	0	0	0	0	0	0	0	0	0	0	0	0	0
IRI	0	238	46	77	0	14	0	0	149	0	0	0	1	0	0	0	0	0	0	9	7	0	0	0	0	21	0	0	0	0	0	0	0	0	0	0	0	0	0	0	0	438	0	0	0	0	0	0	0
IRI	0	9	0	454	317	0	204	0	0	0	0	0	0	0	0	0	0	0	0	16	0	0	0	0	0	0	0	0	0	0	0	0	0	0	0	0	0	0	0	0	0	0	0	0	0	0	0	0	0
IRI	0	62	4	400	0	2	2	0	276	0	0	0	66	0	0	0	0	3	0	0	0	0	0	0	0	0	0	0	0	0	0	0	0	0	0	0	0	0	0	0	0	185	0	0	0	0	0	0	0
IRI	0	249	0	267	0	0	100	0	9	0	6	0	6	0	0	0	17	2	0	5	0	0	0	0	0	0	0	0	0	0	0	0	0	0	0	0	0	0	0	0	0	339	0	0	0	0	0	0	0
IRI	0	278	0	520	0	0	116	0	2	0	0	0	21	0	0	0	1	0	0	0	0	0	0	0	0	0	0	0	0	0	0	0	0	0	0	0	0	0	0	0	0	62	0	0	0	0	0	0	0
IRI	0	881	4	58	0	8	3	0	0	0	0	0	0	0	0	0	0	0	0	0	0	0	0	0	0	0	0	0	0	0	0	0	0	0	0	0	0	0	0	0	0	46	0	0	0	0	0	0	0
IRI	0	0	0	42	917	5	0	32	4	0	0	0	0	0	0	0	0	0	0	0	0	0	0	0	0	0	0	0	0	0	0	0	0	0	0	0	0	0	0	0	0	0	0	0	0	0	0	0	0
IRI	0	186	0	113	0	0	0	0	16	0	0	0	162	0	0	0	0	0	0	0	0	0	0	0	0	0	0	0	0	0	0	0	41	0	0	0	0	0	0	0	0	482	0	0	0	0	0	0	0
IRI	0	746	39	86	0	0	0	57	3	0	0	0	54	0	0	0	1	0	0	1	0	0	0	0	0	0	0	0	0	0	0	0	0	0	0	0	0	0	0	0	0	13	0	0	0	0	0	0	0
IRI	0	279	35	208	0	0	0	2	405	1	0	0	56	0	0	0	0	0	0	0	0	0	0	0	0	0	0	0	0	0	0	0	0	0	0	0	0	0	0	0	0	10	0	0	0	0	0	0	0
IRI	0	986	0	0	0	0	0	0	14	0	0	0	0	0	0	0	0	0	0	0	0	0	0	0	0	0	0	0	0	0	0	0	0	0	0	0	0	0	0	0	0	0	0	0	0	0	0	0	0
IRI	0	509	0	326	0	0	0	0	117	0	0	0	2	0	0	0	0	0	0	0	0	0	0	0	0	0	0	0	0	0	0	0	0	0	0	0	0	0	0	0	0	46	0	0	0	0	0	0	0
IRI	0	126	332	121	294	0	0	6	11	0	0	0	0	0	0	0	0	0	0	12	98	0	0	0	0	0	0	0	0	0	0	0	0	0	0	0	0	0	0	0	0	0	0	0	0	0	0	0	0
IRI	0	129	0	522	0	0	0	308	22	0	0	0	0	0	0	0	0	0	0	19	0	0	0	0	0	0	0	0	0	0	0	0	0	0	0	0	0	0	0	0	0	0	0	0	0	0	0	0	0
IRI	0	0	0	170	0	2	0	594	57	0	1	0	0	129	46	0	0	0	0	0	0	0	0	1	0	0	0	0	0	0	0	0	0	0	0	0	0	0	0	0	0	0	0	0	0	0	0	0	0
IRI	0	865	0	49	1	2	0	0	42	0	0	0	0	0	0	0	0	0	0	0	0	0	0	0	0	0	0	0	0	0	0	0	0	0	0	0	0	0	0	0	0	41	0	0	0	0	0	0	0
IRI	0	266	406	69	0	0	3	1	169	0	0	0	71	0	0	0	0	0	0	0	0	0	0	0	0	0	0	0	0	0	0	0	0	0	0	0	0	0	0	0	0	15	0	0	0	0	0	0	0
IRI	0	625	0	169	199	0	0	0	7	0	0	0	0	0	0	0	0	0	0	0	0	0	0	0	0	0	0	0	0	0	0	0	0	0	0	0	0	0	0	0	0	0	0	0	0	0	0	0	0
IRI	0	655	57	1	0	0	0	0	0	0	5	0	0	0	0	0	0	0	0	0	0	0	0	0	0	0	15	0	0	0	0	0	0	0	0	0	0	0	0	0	0	267	0	0	0	0	0	0	0
IRI	0	0	567	39	0	0	0	297	0	0	0	0	0	0	0	0	0	5	0	0	1	0	0	0	0	0	0	0	0	0	0	0	0	0	0	0	0	0	0	0	0	91	0	0	0	0	0	0	0
IRI	0	0	183	501	0	0	0	273	17	0	0	0	0	0	0	0	0	0	0	1	0	0	0	0	0	0	0	0	0	0	0	0	0	0	0	0	0	0	11	0	0	11	0	0	0	0	0	0	0
IRI	0	220	10	410	0	4	0	0	154	0	0	0	7	0	0	0	0	0	0	0	1	0	0	0	0	0	0	0	0	0	0	0	0	0	0	0	0	0	0	0	0	194	0	0	0	0	0	0	0
IRI	0	32	0	4	776	3	0	0	179	0	0	0	6	0	0	0	0	0	0	0	0	0	0	0	0	0	0	0	0	0	0	0	0	0	0	0	0	0	0	0	0	0	0	0	0	0	0	0	0
IRI	0	589	2	17	0	3	12	0	180	1	0	0	2	0	0	0	0	0	0	0	0	0	0	0	0	0	0	0	0	0	0	0	0	0	0	0	0	0	0	0	0	194	0	0	0	0	0	0	0
IRI	0	2	7	49	871	0	0	21	27	0	0	0	0	0	0	19	0	0	4	0	0	0	0	0	0	0	0	0	0	0	0	0	0	0	0	0	0	0	0	0	0	0	0	0	0	0	0	0	0
IRI	0	0	0	0	963	0	0	0	11	0	0	0	0	0	0	0	0	0	0	0	0	0	0	0	0	0	0	0	0	0	0	0	26	0	0	0	0	0	0	0	0	0	0	0	0	0	0	0	0
IRI	0	342	0	632	0	0	8	0	13	0	0	0	0	0	0	0	0	0	0	0	0	0	0	0	0	0	5	0	0	0	0	0	0	0	0	0	0	0	0	0	0	0	0	0	0	0	0	0	0
IRI	0	500	0	213	0	0	0	0	287	0	0	0	0	0	0	0	0	0	0	0	0	0	0	0	0	0	0	0	0	0	0	0	0	0	0	0	0	0	0	0	0	0	0	0	0	0	0	0	0
IRI	0	349	2	624	13	0	0	1	2	0	0	0	0	0	0	0	8	0	0	1	0	0	0	0	0	0	0	0	0	0	0	0	0	0	0	0	0	0	0	0	0	0	0	0	0	0	0	0	0
IRI	0	627	0	49	0	130	0	0	1	0	0	0	193	0	0	0	0	0	0	0	0	0	0	0	0	0	0	0	0	0	0	0	0	0	0	0	0	0	0	0	0	0	0	0	0	0	0	0	0
IRI	0	296	0	447	68	35	0	0	19	0	0	0	0	0	0	0	0	6	0	0	0	0	0	0	0	0	129	0	0	0	0	0	0	0	0	0	0	0	0	0	0	0	0	0	0	0	0	0	0
IRI	0	964	0	11	0	0	0	0	25	0	0	0	0	0	0	0	0	0	0	0	0	0	0	0	0	0	0	0	0	0	0	0	0	0	0	0	0	0	0	0	0	0	0	0	0	0	0	0	0
IRI	0	68	196	506	65	0	0	0	0	0	0	0	115	0	0	0	0	0	0	50	0	0	0	0	0	0	0	0	0	0	0	0	0	0	0	0	0	0	0	0	0	0	0	0	0	0	0	0	0
IRI	0	15	0	794	7	10	0	15	2	0	21	0	3	0	0	0	9	27	0	0	0	0	0	38	0	6	0	0	0	0	0	0	0	0	0	0	0	0	0	0	0	39	0	0	0	0	0	0	0
IRI	0	198	5	238	4	4	72	0	183	0	1	0	0	258	0	0	10	2	0	1	0	0	0	0	0	0	0	0	0	0	0	0	0	15	0	0	0	0	0	0	0	0	0	4	0	0	0	0	0
IRI	0	710	0	136	0	0	3	0	0	0	0	0	11	0	0	0	17	0	0	0	0	0	0	0	0	0	0	0	0	0	0	0	0	0	0	0	0	0	0	0	0	123	0	0	0	0	0	0	0
IRI	0	169	757	34	0	2	0	8	3	0	0	0	0	0	0	0	0	0	0	25	0	0	0	0	0	0	0	0	0	0	0	0	2	0	0	0	0	0	0	0	0	0	0	0	0	0	0	0	0
IRI	0	103	15	480	0	87	0	0	34	0	0	0	79	0	0	0	0	0	0	8	9	0	0	0	0	0	0	0	0	0	0	0	3	0	5	0	0	0	0	0	0	176	0	0	0	0	0	0	0
IRI	0	508	0	246	0	0	0	0	26	0	0	0	0	0	0	0	0	0	0	0	0	0	0	0	0	0	0	0	0	0	0	0	0	0	0	0	0	0	0	0	0	219	0	0	0	0	0	0	0
IRI	0	23	168	746	3	4	0	0	3	0	0	0	0	0	0	0	0	0	0	0	0	0	0	0	0	0	0	0	0	0	0	0	0	0	0	0	0	0	0	0	0	53	0	0	0	0	0	0	0
IRI	0	445	122	110	0	0	2	0	27	12	0	0	1	0	0	0	0	0	38	0	0	0	0	0	0	7	0	0	0	0	0	0	6	0	0	0	0	0	0	0	0	230	0	0	0	0	0	0	0
[truncated: 33 more columns]
