# Supplementary material for: Network hubs in root-associated fungal metacommunities
Source: Microbiome. 2018 Jun 23;6:116. doi: 10.1186/s40168-018-0497-1 (PMC6015470; doi:10.1186/s40168-018-0497-1)
Supplement: Supplementary file 5 — Data S5. R scripts for the PERMANOVA and PERMDISP analyses. (ZIP 65 kb) [file 40168_2018_497_MOESM5_ESM.zip › Additional.file_4/PerMANOVA.8080.bray.func_1.R]

xx <- read.table("Metacommunity.PERMANOVA.data.Functional_1.txt", header=T)
comm <- as.matrix(xx[, 2:ncol(xx)])

library(vegan)

bray <- vegdist(comm, method="bray")

adonis(bray ~ xx[, 1], permutation=1000)
dispersion <- betadisper(bray, xx[, 1])
anova(dispersion)
